# Supplementary material for: Additive manufacturing of multi-material and hollow structures by Embedded Extrusion-Volumetric Printing
Source: Nat Commun. 2025 Jul 22;16:6730. doi: 10.1038/s41467-025-62057-6 (PMC12284217; doi:10.1038/s41467-025-62057-6)
Supplement: Supplementary file 5 — Supplementary Code 1 [file 41467_2025_62057_MOESM5_ESM.txt]

# Supplementary Code 1. Python code for projection computation
# Provided as part as the supplementary information for the paper: Additive manufacturing of multi-material and hollow structures by Embeddded Extrusion-Volumetric Printing
import torch
import torchvision.transforms.v2.functional as tv
from tqdm import tqdm

def cylinderMask(model):
    # mask cylinder matching the diameter of the model voxel volume

    circle_y, circle_x, circle_z = torch.meshgrid(
        torch.linspace(-1, 1, model.shape[0]),
        torch.linspace(-1, 1, model.shape[1]),
        torch.linspace(-1, 1, model.shape[2]),
        indexing="xy"
    )

    model[~((circle_x ** 2 + circle_y ** 2) <= 1 ).bool()] = 0
    return model

def model_to_sino(model, alpha, step=0.005, maxangle=360, dtheta=1, trunc=True, byProj=False, interp=tv.InterpolationMode.BILINEAR):
    """
    Forward projection using space-varying abs coeff.

    model: XxYxZ voxels (X==Y)
    alpha: same shape as model, absorbption coeff. in cm-1
    step: discretization of the model, in cm
    maxangle: maximum angle to generate projections for, deg
    dtheta: angular distance between projections, deg
    trunc: whether to truncate the sinogram at 0
    byProj: whether to scale each projection by its own max (true) or the max of the set of projections (false)

    returns sino as Y, Theta, Z
    """

    # model & alpha should both be (x, y, z)
    assert model.shape == alpha.shape, "model and alpha must match in shape"

    model_u = model.permute(2, 0, 1).contiguous()  # (z, x, y)
    alpha_u = cylinderMask(alpha).permute(2, 0, 1).contiguous()  # same shape

    zdim, _, ydim = model_u.shape
    N_angles = int(maxangle / dtheta)
    sino = torch.zeros((N_angles, zdim, ydim), device=alpha.device, dtype=alpha.dtype) # theta, z, y

    for theta_idx in range(N_angles): # rotate model and calculate new projection
        theta = theta_idx * dtheta
        model_rot = tv.rotate(model_u, theta, interp)
        alpha_rot = tv.rotate(alpha_u, theta, interp)

        weights = alpha_rot *step* torch.exp(-torch.cumsum(alpha_rot * step, dim=1))
        proj = torch.sum(model_rot * weights, dim=1)
        sino[theta_idx, :, :] = proj

    if trunc: sino.clamp_(min=0)

    if byProj:
        max_per_proj = sino.amax(dim=(1, 2), keepdim=True)
        sino = sino / (max_per_proj)
    else:
        sino /= sino.max()

    return sino.permute(2, 0, 1)  # (y, theta, z)

def sino_to_rec(sino, alpha, step, dtheta=1, interp=tv.InterpolationMode.BILINEAR):
    """
    Backward projection using space-varying abs coeff.

    sino: YxThetaxZ voxels
    alpha: XxYxZ voxels (X==Y), absorbption coeff. in cm-1
    step: discretization of the model, in cm
    dtheta: angular distance between projections, deg

    returns rec (XxYxZ)
    """
    alpha_u = cylinderMask(alpha).permute(2, 0, 1).contiguous()  # from X Y Z to Z X Y
    sino_u = sino.permute(1,2,0).contiguous() # from y theta z to theta z y
    zdim, xdim, ydim = alpha_u.shape
    N_angles = sino.shape[1] # sino is y theta z
    rec = torch.zeros_like(alpha_u)
    absb = torch.zeros_like(rec)

    # compute contribution of projection theta to reconstruction:
    for theta_idx in range(N_angles):
        theta = theta_idx * dtheta
        # rotate alpha so that the propagation considers the spatially varying abs coeff
        alpha_rot = tv.rotate(alpha_u, theta, interp)
        I_proj = sino_u[theta_idx,:,:].unsqueeze(1).expand(alpha_rot.shape).contiguous() # z,y to z,1,y to z,x,y
        for x in range(1,xdim): 
            I_proj[:,x,:] = I_proj[:,x-1,:]*torch.exp(-alpha_rot[:,x,:]*step)
            absb[:,x-1,:] = (I_proj[:,x-1,:]-I_proj[:,x,:])
        # rotate contribution to match with angle theta and add up into rec
        rec += tv.rotate(absb, -theta, interp)
    return rec.permute(1,2,0)

def opt(model, sino, rec, niter, alphas, px=0.005, maxOutDose =.60, minInDose=.80, k_p=1.0, k_i=0, maxangle=360, dtheta=1, byProj=True):
    model_n = torch.clone(model)
    # Initial guess
    sino_n = torch.clone(sino)
    rec_n = torch.clone(rec) 

    voidInds = model<1 # out part
    gelInds = model>0 # in part
    
    threshold_L = maxOutDose
    threshold_H = minInDose
    E_sum = torch.zeros_like(rec_n)

    for i in tqdm(range(niter), desc="pi-osmo"):
        rec_n /= torch.max(rec_n) # normalize reconstruction
        E = torch.zeros_like(rec_n) 
        E[gelInds] = threshold_H-rec_n[gelInds]
        E[voidInds] = rec_n[voidInds]-threshold_L
        E[E < 0] = 0 
        E_sum += E
        
        # update step
        model_n[voidInds] -= k_p*E[voidInds] + k_i*E_sum[voidInds]
        model_n[gelInds] += k_p*E[gelInds] + k_i*E_sum[gelInds]
        sino_n = model_to_sino(model_n,alphas, px, maxangle, dtheta, byProj=byProj)        
        rec_n = sino_to_rec(sino_n,alphas, px, dtheta, byProj=byProj)

    return sino_n, rec_n

#
if __name__ == "__main__":
    model = loadModel("test.stl") # load some model, XxYxZ. X==Y
    alpha = 0.7 # cm-1
    step = 0.005 # cm, == pxsize
    sino = model_to_sino(model, alpha, step)
    rec = sino_to_rec(sino, alpha, step)
    s_opt,r_opt = opt(model, sino, rec, niter=100, px=step, maxOutDose= 0.82, minInDose=0.92, k_p=1.0, k_i=0.5, byProj=True)
