# Supplementary material for: Additive manufacturing of multi-material and hollow structures by Embedded Extrusion-Volumetric Printing
Source: Nat Commun. 2025 Jul 22;16:6730. doi: 10.1038/s41467-025-62057-6 (PMC12284217; doi:10.1038/s41467-025-62057-6)
Supplement: Supplementary file 7 — Source data [file 41467_2025_62057_MOESM7_ESM.xlsx]

## Sheet: Fig1e
Mat 1	Shore D
a	26.2
b	28.3
c	27.6
Mat 2	Shore D
a	4.6
b	5.5
c	4.5

## Sheet: Fig1f
Mat 1	Gel Time [s]
a	59.8
b	62.55
c	57.1
Mat 2	Gel Time [s]
a	64.7
b	66.2
c	64

## Sheet: Fig4a_Photorheology_Mat1_a
	Meas. Pts.	Time	Strain	Shear Stress	Storage Modulus	Loss Modulus	Damping Factor	Deflection Angle	Torque	Status
0	1	0.051	34.19	698.933	2044.18	170.794	0	6.844	2139	ME-,WMa
1	2	0.101	34.39	139.113	0	161.348	1e+30	6.884	425.7	ME-,WMa
2	3	0.15	34.62	81.496	0	151.901	1e+30	6.929	249.4	ME-,WMa
3	4	0.201	34.72	60.0204	12.7778	142.454	13.49	6.95	183.7	ME-,WMa
4	5	0.251	34.8	42.1283	0	133.008	1e+30	6.966	128.9	ME-,WMa
5	6	0.301	34.85	34.6556	13.5696	123.561	7.261	6.975	106	WMa,DSO
6	7	0.351	34.89	27.3408	4.19391	114.114	18.66	6.983	83.66	WMa,DSO
7	8	0.401	34.91	24.0356	12.7178	104.668	5.321	6.987	73.55	WMa,DSO
8	9	0.451	34.93	19.8089	7.64371	95.2212	7.351	6.992	60.62	WMa,DSO
9	10	0.501	34.94	17.947	12.2757	85.7745	4.063	6.994	54.92	WMa,DSO
10	11	0.551	34.96	15.3251	8.93835	76.3279	4.802	6.997	46.89	WMa,DSO
11	12	0.601	34.96	14.4564	11.719	77.2702	3.383	6.999	44.24	WMa,DSO
12	13	0.651	34.97	12.5832	9.84921	58.9054	3.513	7	38.5	WMa,DSO
13	14	0.701	34.98	11.9398	11.5964	48.584	2.768	7.002	36.54	WMa,DSO
14	15	0.751	34.98	10.6759	10.1035	41.2189	2.85	7.003	32.67	WMa,DSO
15	16	0.801	34.99	10.391	11.312	36.2952	2.427	7.003	31.8	WMa,DSO
16	17	0.851	34.99	9.49855	10.4072	32.4122	2.409	7.004	29.07	WMa,DSO
17	18	0.901	34.99	9.29251	11.1138	29.5093	2.17	7.005	28.44	WMa,DSO
18	19	0.951	35	8.55344	10.2727	27.0738	2.159	7.005	26.17	WMa,DSO
19	20	1.001	35	8.53247	10.9083	25.1787	1.999	7.006	26.11	WMa,DSO
20	21	1.051	35	8.04688	10.7484	23.564	1.891	7.006	24.62	WMa,DSO
21	22	1.1	35	7.90108	10.8601	22.2991	1.822	7.006	24.18	WMa,DSO
22	23	1.15	35	7.53209	10.4401	21.1659	1.802	7.007	23.05	WMa,DSO
23	24	1.2	35.01	7.53906	10.7419	20.2718	1.738	7.007	23.07	WMa,DSO
24	25	1.25	35.01	7.13282	10.0306	19.4859	1.768	7.008	21.83	WMa,DSO
25	26	1.3	35.01	7.21642	10.6373	18.8704	1.66	7.007	22.08	WMa,DSO
26	27	1.35	35.01	6.96411	10.3626	18.2973	1.639	7.007	21.31	WMa,DSO
27	28	1.4	35	7.07436	10.4497	17.8466	1.655	7.007	21.65	WMa,DSO
28	29	1.45	35	6.87376	10.6109	17.423	1.557	7.007	21.03	WMa,DSO
29	30	1.5	35	6.8268	10.5691	17.1091	1.551	7.006	20.89	WMa,DSO
30	31	1.55	35	6.66181	10.3628	16.7877	1.54	7.006	20.39	WMa,DSO
31	32	1.6	35	6.79977	10.481	16.5536	1.561	7.006	20.81	WMa,DSO
32	33	1.65	35	6.69531	10.706	16.3287	1.481	7.006	20.49	WMa,DSO
33	34	1.7	35	6.6499	10.5078	16.1594	1.506	7.006	20.35	WMa,DSO
34	35	1.75	35	6.56537	10.4173	15.9808	1.497	7.006	20.09	WMa,DSO
35	36	1.8	35	6.66448	10.5221	15.8675	1.508	7.006	20.39	WMa,DSO
36	37	1.85	35	6.50925	10.3915	15.7356	1.484	7.006	19.92	WMa,DSO
37	38	1.9	35	6.57475	10.4549	15.652	1.493	7.006	20.12	WMa,DSO
38	39	1.95	35	6.42055	10.239	15.5338	1.487	7.006	19.65	WMa,DSO
39	40	2	35	6.56919	10.4614	15.4708	1.49	7.006	20.1	WMa,DSO
40	41	2.05	35	6.41587	10.4616	15.3919	1.439	7.006	19.63	WMa,DSO
41	42	2.1	35	6.50391	10.3909	15.3552	1.483	7.006	19.9	WMa,DSO
42	43	2.15	35	6.42598	10.4938	15.2765	1.436	7.006	19.66	WMa,DSO
43	44	2.2	35	6.49002	10.5354	15.2384	1.448	7.006	19.86	WMa,DSO
44	45	2.25	35	6.34064	10.2787	15.1858	1.451	7.006	19.4	WMa,DSO
45	46	2.3	35	6.49703	10.4347	15.1573	1.471	7.006	19.88	WMa,DSO
46	47	2.35	35	6.33945	10.3144	15.1028	1.443	7.006	19.4	WMa,DSO
47	48	2.4	35	6.47279	10.4995	15.0791	1.45	7.006	19.81	WMa,DSO
48	49	2.45	35	6.29942	10.217	15.0369	1.45	7.006	19.28	WMa,DSO
49	50	2.5	35	6.45595	10.4493	15.0251	1.455	7.006	19.76	WMa,DSO
50	51	2.55	35	6.27755	10.2245	14.9819	1.441	7.006	19.21	WMa,DSO
51	52	2.6	35	6.46395	10.4998	14.9664	1.447	7.006	19.78	WMa,DSO
52	53	2.65	35	6.27285	10.2467	14.9327	1.435	7.006	19.2	WMa,DSO
53	54	2.7	35	6.41784	10.4719	14.9136	1.437	7.006	19.64	WMa,DSO
54	55	2.75	35	6.28856	10.2959	14.8858	1.43	7.006	19.24	WMa,DSO
55	56	2.8	35	6.41767	10.5462	14.8737	1.422	7.006	19.64	WMa,DSO
56	57	2.85	35	6.27194	10.2094	14.8377	1.442	7.006	19.19	WMa,DSO
57	58	2.9	35	6.39328	10.5299	14.8196	1.418	7.006	19.56	WMa,DSO
58	59	2.95	35	6.24013	10.0574	14.7915	1.464	7.006	19.09	WMa,DSO
59	60	3	35	6.397	10.4814	14.7789	1.429	7.006	19.57	WMa,DSO
60	61	3.05	35	6.22831	10.0629	14.7521	1.458	7.006	19.06	WMa,DSO
61	62	3.1	35	6.32124	10.4534	14.7411	1.409	7.006	19.34	WMa,DSO
62	63	3.15	35	6.24553	10.1166	14.7153	1.453	7.006	19.11	WMa,DSO
63	64	3.2	35	6.31573	10.5163	14.7094	1.394	7.006	19.33	WMa,DSO
64	65	3.25	35	6.23995	10.1209	14.6912	1.45	7.006	19.09	WMa,DSO
65	66	3.3	35	6.30042	10.443	14.6859	1.404	7.006	19.28	WMa,DSO
66	67	3.35	35	6.234	10.2069	14.6686	1.43	7.006	19.08	WMa,DSO
67	68	3.4	35	6.27582	10.5383	14.6605	1.377	7.005	19.2	WMa,DSO
68	69	3.45	35	6.26513	10.3078	14.6448	1.42	7.006	19.17	WMa,DSO
69	70	3.5	35	6.28608	10.5283	14.6365	1.382	7.006	19.24	WMa,DSO
70	71	3.55	35	6.26035	10.2772	14.6209	1.424	7.006	19.16	WMa,DSO
71	72	3.6	35	6.27496	10.5402	14.6155	1.376	7.006	19.2	WMa,DSO
72	73	3.65	35	6.2835	10.375	14.6092	1.412	7.006	19.23	WMa,DSO
73	74	3.7	35	6.28967	10.5047	14.6034	1.388	7.006	19.25	WMa,DSO
74	75	3.75	35	6.29366	10.3988	14.6034	1.411	7.006	19.26	WMa,DSO
75	76	3.8	35	6.29436	10.4813	14.6011	1.394	7.006	19.26	WMa,DSO
76	77	3.85	35	6.26654	10.311	14.6009	1.42	7.006	19.18	WMa,DSO
77	78	3.9	35	6.275	10.4676	14.6006	1.391	7.006	19.2	WMa,DSO
78	79	3.95	35	6.26711	10.3716	14.6065	1.407	7.006	19.18	WMa,DSO
79	80	4	35	6.28215	10.5164	14.6032	1.383	7.006	19.22	WMa,DSO
80	81	4.05	35	6.29034	10.4164	14.6062	1.406	7.006	19.25	WMa,DSO
81	82	4.1	35	6.27946	10.4821	14.6042	1.389	7.006	19.22	WMa,DSO
82	83	4.15	35	6.26853	10.3764	14.6091	1.407	7.006	19.18	WMa,DSO
83	84	4.2	35	6.29646	10.5437	14.6046	1.383	7.006	19.27	WMa,DSO
84	85	4.25	35	6.29859	10.4318	14.6056	1.406	7.006	19.27	WMa,DSO
85	86	4.3	35	6.29762	10.4786	14.6013	1.396	7.006	19.27	WMa,DSO
86	87	4.35	35	6.28822	10.3882	14.6018	1.411	7.006	19.24	WMa,DSO
87	88	4.4	35	6.28347	10.4602	14.6001	1.395	7.006	19.23	WMa,DSO
88	89	4.45	35	6.28827	10.4259	14.6012	1.403	7.006	19.24	WMa,DSO
89	90	4.5	35	6.2787	10.4717	14.5984	1.391	7.006	19.21	WMa,DSO
90	91	4.55	35	6.28049	10.4104	14.6009	1.404	7.006	19.22	WMa,DSO
91	92	4.6	35	6.29164	10.4912	14.5978	1.391	7.006	19.25	WMa,DSO
92	93	4.65	35	6.28158	10.4305	14.5978	1.4	7.006	19.22	WMa,DSO
93	94	4.7	35	6.28113	10.4949	14.5947	1.387	7.006	19.22	WMa,DSO
94	95	4.75	35	6.2908	10.4817	14.5955	1.393	7.006	19.25	WMa,DSO
95	96	4.8	35	6.29665	10.5407	14.5897	1.383	7.006	19.27	WMa,DSO
96	97	4.851	35	6.29326	10.4593	14.5863	1.398	7.006	19.26	WMa,DSO
97	98	4.901	35	6.291	10.4839	14.5809	1.393	7.006	19.25	WMa,DSO
98	99	4.951	35	6.2745	10.4311	14.5802	1.398	7.006	19.2	WMa,DSO
99	100	5.001	35	6.28003	10.5169	14.5754	1.382	7.006	19.22	WMa,DSO
100	101	5.051	35	6.29116	10.4888	14.5741	1.392	7.006	19.25	WMa,DSO
101	102	5.101	35	6.2891	10.5022	14.5697	1.388	7.006	19.24	WMa,DSO
102	103	5.151	35	6.27548	10.4601	14.568	1.392	7.006	19.2	WMa,DSO
103	104	5.201	35	6.28709	10.5601	14.565	1.376	7.006	19.24	WMa,DSO
104	105	5.251	35	6.29084	10.4935	14.5644	1.391	7.006	19.25	WMa,DSO
105	106	5.301	35	6.28494	10.5331	14.559	1.381	7.006	19.23	WMa,DSO
106	107	5.351	35	6.28357	10.5092	14.5584	1.385	7.006	19.23	WMa,DSO
107	108	5.401	35	6.28867	10.5505	14.5562	1.379	7.006	19.24	WMa,DSO
108	109	5.451	35	6.28387	10.4841	14.5543	1.39	7.006	19.23	WMa,DSO
109	110	5.501	35	6.27852	10.5194	14.5521	1.381	7.006	19.21	WMa,DSO
110	111	5.551	35	6.27574	10.4939	14.5536	1.386	7.006	19.2	WMa,DSO
111	112	5.601	35	6.28347	10.5552	14.552	1.376	7.006	19.23	WMa,DSO
112	113	5.651	35	6.28992	10.5324	14.5512	1.383	7.006	19.25	WMa,DSO
113	114	5.701	35	6.28594	10.54	14.5501	1.38	7.006	19.24	WMa,DSO
114	115	5.751	35	6.27405	10.4788	14.5522	1.388	7.006	19.2	WMa,DSO
115	116	5.801	35	6.27886	10.5789	14.5501	1.37	7.006	19.21	WMa,DSO
116	117	5.851	35	6.30231	10.5859	14.5505	1.376	7.005	19.29	WMa,DSO
117	118	5.901	35	6.30168	10.5657	14.5493	1.38	7.006	19.28	WMa,DSO
118	119	5.951	35	6.28614	10.5153	14.5515	1.385	7.006	19.24	WMa,DSO
119	120	6.001	35	6.28647	10.5543	14.553	1.377	7.006	19.24	WMa,DSO
120	121	6.051	35	6.29625	10.5545	14.5553	1.38	7.006	19.27	WMa,DSO
121	122	6.101	35	6.29526	10.5541	14.5551	1.38	7.006	19.26	WMa,DSO
122	123	6.151	35	6.29084	10.5334	14.5576	1.383	7.006	19.25	WMa,DSO
123	124	6.201	35	6.29349	10.5818	14.5582	1.374	7.006	19.26	WMa,DSO
124	125	6.251	35	6.30099	10.5671	14.5594	1.379	7.006	19.28	WMa,DSO
125	126	6.301	35	6.29604	10.5778	14.5587	1.376	7.006	19.27	WMa,DSO
126	127	6.351	35	6.29098	10.5504	14.562	1.379	7.006	19.25	WMa,DSO
127	128	6.401	35	6.30036	10.6278	14.5614	1.367	7.006	19.28	WMa,DSO
128	129	6.451	35	6.31878	10.6333	14.5606	1.372	7.005	19.34	WMa,DSO
129	130	6.501	35	6.31791	10.6064	14.5588	1.377	7.006	19.33	WMa,DSO
130	131	6.551	35	6.2987	10.5518	14.5598	1.382	7.006	19.27	WMa,DSO
131	132	6.601	35	6.29992	10.6172	14.5597	1.369	7.006	19.28	WMa,DSO
132	133	6.651	35	6.31092	10.6167	14.5596	1.373	7.006	19.31	WMa,DSO
133	134	6.701	35	6.3118	10.6231	14.5576	1.372	7.006	19.31	WMa,DSO
134	135	6.751	35	6.30024	10.5731	14.5581	1.378	7.006	19.28	WMa,DSO
135	136	6.801	35	6.2991	10.6234	14.5572	1.368	7.006	19.28	WMa,DSO
136	137	6.851	35	6.30761	10.6233	14.5571	1.37	7.006	19.3	WMa,DSO
137	138	6.901	35	6.3083	10.6299	14.5552	1.369	7.006	19.3	WMa,DSO
138	139	6.951	35	6.30081	10.587	14.5558	1.375	7.006	19.28	WMa,DSO
139	140	7.001	35	6.30046	10.637	14.554	1.365	7.006	19.28	WMa,DSO
140	141	7.051	35	6.31294	10.6531	14.5512	1.366	7.005	19.32	WMa,DSO
141	142	7.101	35	6.31432	10.6468	14.549	1.368	7.006	19.32	WMa,DSO
142	143	7.151	35	6.30412	10.5996	14.5487	1.374	7.006	19.29	WMa,DSO
143	144	7.201	35	6.30222	10.6485	14.5458	1.364	7.006	19.28	WMa,DSO
144	145	7.251	35	6.31125	10.6534	14.5435	1.366	7.006	19.31	WMa,DSO
145	146	7.301	35	6.31155	10.6454	14.5406	1.367	7.006	19.31	WMa,DSO
146	147	7.351	35	6.30274	10.6141	14.5405	1.371	7.006	19.29	WMa,DSO
147	148	7.401	35	6.30109	10.6546	14.5391	1.362	7.006	19.28	WMa,DSO
148	149	7.451	35	6.30933	10.6537	14.5382	1.365	7.005	19.31	WMa,DSO
149	150	7.501	35	6.31397	10.6627	14.5362	1.365	7.005	19.32	WMa,DSO
150	151	7.551	35	6.30391	10.6186	14.5364	1.37	7.006	19.29	WMa,DSO
151	152	7.601	35	6.30692	10.6573	14.5343	1.364	7.006	19.3	WMa,DSO
152	153	7.651	35	6.30506	10.6488	14.5317	1.365	7.006	19.29	WMa,DSO
153	154	7.701	35	6.30626	10.6771	14.5276	1.359	7.005	19.3	WMa,DSO
154	155	7.751	35	6.30386	10.6511	14.5268	1.364	7.006	19.29	WMa,DSO
155	156	7.801	35	6.30439	10.6779	14.5249	1.359	7.005	19.29	WMa,DSO
156	157	7.851	35	6.30764	10.6694	14.5244	1.361	7.005	19.3	WMa,DSO
157	158	7.901	35	6.31104	10.6809	14.5239	1.36	7.005	19.31	WMa,DSO
158	159	7.951	35	6.30658	10.6472	14.5256	1.365	7.006	19.3	WMa,DSO
159	160	8.001	35	6.30437	10.6623	14.526	1.362	7.006	19.29	WMa,DSO
160	161	8.051	35	6.3049	10.6504	14.5251	1.364	7.006	19.29	WMa,DSO
161	162	8.101	35	6.30153	10.659	14.523	1.361	7.006	19.28	WMa,DSO
162	163	8.151	35	6.29559	10.6294	14.5223	1.365	7.006	19.26	WMa,DSO
163	164	8.201	35	6.29465	10.6727	14.5217	1.356	7.006	19.26	WMa,DSO
164	165	8.251	35	6.30751	10.6975	14.5221	1.356	7.005	19.3	WMa,DSO
165	166	8.301	35	6.3103	10.7029	14.5209	1.356	7.005	19.31	WMa,DSO
166	167	8.351	35	6.3185	10.6943	14.5216	1.36	7.005	19.33	WMa,DSO
167	168	8.401	35	6.31617	10.6938	14.5214	1.359	7.005	19.33	WMa,DSO
168	169	8.451	35	6.3164	10.6772	14.5219	1.363	7.006	19.33	WMa,DSO
169	170	8.501	35	6.31534	10.6728	14.5217	1.363	7.006	19.33	WMa,DSO
170	171	8.551	35	6.30547	10.6438	14.5225	1.366	7.006	19.29	WMa,DSO
171	172	8.601	35	6.30488	10.6836	14.5228	1.358	7.006	19.29	WMa,DSO
172	173	8.651	35	6.30832	10.6841	14.5245	1.359	7.006	19.3	WMa,DSO
173	174	8.701	35	6.31205	10.7009	14.5248	1.357	7.005	19.31	WMa,DSO
174	175	8.751	35	6.30862	10.6779	14.5273	1.36	7.006	19.3	WMa,DSO
175	176	8.801	35	6.30937	10.7101	14.5283	1.354	7.005	19.31	WMa,DSO
176	177	8.851	35	6.31734	10.721	14.5292	1.355	7.005	19.33	WMa,DSO
177	178	8.901	35	6.31873	10.7291	14.5275	1.353	7.005	19.34	WMa,DSO
178	179	8.951	35	6.32079	10.7127	14.5265	1.357	7.005	19.34	WMa,DSO
179	180	9.001	35	6.32081	10.7228	14.5254	1.355	7.005	19.34	WMa,DSO
180	181	9.051	35	6.31981	10.7137	14.5248	1.357	7.005	19.34	WMa,DSO
181	182	9.101	35	6.32127	10.7214	14.5254	1.356	7.005	19.34	WMa,DSO
182	183	9.151	35	6.32012	10.703	14.5275	1.359	7.006	19.34	WMa,DSO
183	184	9.201	35	6.31697	10.7233	14.529	1.354	7.006	19.33	WMa,DSO
184	185	9.251	35	6.31904	10.7199	14.5298	1.355	7.006	19.34	WMa,DSO
185	186	9.301	35	6.32028	10.7312	14.5291	1.354	7.005	19.34	WMa,DSO
186	187	9.351	35	6.31763	10.711	14.5291	1.357	7.006	19.33	WMa,DSO
187	188	9.401	35	6.31885	10.7448	14.5272	1.35	7.005	19.34	WMa,DSO
188	189	9.451	35	6.32187	10.7499	14.5268	1.35	7.005	19.35	WMa,DSO
189	190	9.501	35	6.3237	10.7462	14.5251	1.352	7.005	19.35	WMa,DSO
190	191	9.551	35	6.32022	10.7137	14.5248	1.357	7.005	19.34	WMa,DSO
191	192	9.601	35	6.32004	10.6956	14.5243	1.36	7.006	19.34	WMa,DSO
192	193	9.651	35	6.31401	10.6682	14.5245	1.364	7.006	19.32	WMa,DSO
193	194	9.701	35	6.31415	10.6671	14.5237	1.364	7.006	19.32	WMa,DSO
194	195	9.751	35	6.30306	10.6324	14.5253	1.367	7.006	19.29	WMa,DSO
195	196	9.801	35	6.30324	10.6698	14.5267	1.36	7.006	19.29	WMa,DSO
196	197	9.851	35	6.30207	10.6718	14.5276	1.359	7.006	19.28	WMa,DSO
197	198	9.901	35	6.30415	10.7109	14.527	1.352	7.006	19.29	WMa,DSO
198	199	9.951	35	6.31481	10.7194	14.5273	1.354	7.006	19.32	WMa,DSO
199	200	10.001	35	6.3165	10.7422	14.5266	1.35	7.005	19.33	WMa,DSO
200	201	10.051	35	6.32323	10.7426	14.5265	1.352	7.005	19.35	WMa,DSO
201	202	10.101	35	6.32407	10.7487	14.5257	1.351	7.005	19.35	WMa,DSO
202	203	10.151	35	6.32685	10.7433	14.5254	1.353	7.005	19.36	WMa,DSO
203	204	10.201	35	6.32456	10.7475	14.5255	1.352	7.005	19.35	WMa,DSO
204	205	10.251	35	6.33047	10.7429	14.5264	1.355	7.005	19.37	WMa,DSO
205	206	10.301	35	6.33027	10.7331	14.5276	1.356	7.006	19.37	WMa,DSO
206	207	10.351	35	6.31866	10.6979	14.5301	1.359	7.006	19.34	WMa,DSO
207	208	10.401	35	6.31841	10.7297	14.5321	1.353	7.006	19.33	WMa,DSO
208	209	10.451	35	6.31913	10.7379	14.5356	1.352	7.006	19.34	WMa,DSO
209	210	10.501	35	6.32134	10.7673	14.5362	1.347	7.005	19.34	WMa,DSO
210	211	10.551	35	6.32627	10.7602	14.5387	1.35	7.005	19.36	WMa,DSO
211	212	10.601	35	6.3285	10.7766	14.5404	1.347	7.005	19.37	WMa,DSO
212	213	10.651	35	6.33449	10.777	14.5428	1.349	7.005	19.38	WMa,DSO
213	214	10.701	35	6.33663	10.777	14.5439	1.35	7.005	19.39	WMa,DSO
214	215	10.751	35	6.33813	10.7576	14.5452	1.354	7.005	19.39	WMa,DSO
215	216	10.801	35	6.3372	10.7671	14.5445	1.352	7.005	19.39	WMa,DSO
216	217	10.851	35	6.33584	10.7566	14.5436	1.354	7.006	19.39	WMa,DSO
217	218	10.901	35	6.33521	10.7773	14.5427	1.349	7.005	19.39	WMa,DSO
218	219	10.951	35	6.33792	10.7768	14.5438	1.35	7.005	19.39	WMa,DSO
219	220	11.001	35	6.33655	10.8078	14.5455	1.344	7.005	19.39	WMa,DSO
220	221	11.051	35	6.34665	10.8169	14.5485	1.346	7.005	19.42	WMa,DSO
221	222	11.101	35	6.349	10.8183	14.55	1.346	7.005	19.43	WMa,DSO
222	223	11.151	35	6.34861	10.802	14.552	1.349	7.005	19.43	WMa,DSO
223	224	11.201	35	6.3457	10.8035	14.5529	1.348	7.005	19.42	WMa,DSO
224	225	11.251	35	6.34189	10.7939	14.5534	1.348	7.005	19.41	WMa,DSO
225	226	11.301	35	6.34081	10.8119	14.5528	1.345	7.005	19.4	WMa,DSO
226	227	11.351	35	6.34051	10.811	14.5522	1.345	7.005	19.4	WMa,DSO
227	228	11.401	35	6.34306	10.8433	14.551	1.339	7.005	19.41	WMa,DSO
228	229	11.451	35	6.3496	10.8496	14.5507	1.34	7.005	19.43	WMa,DSO
229	230	11.501	35	6.35293	10.8562	14.5494	1.34	7.005	19.44	WMa,DSO
230	231	11.551	35	6.35504	10.8474	14.55	1.343	7.005	19.45	WMa,DSO
231	232	11.601	35	6.35389	10.851	14.5492	1.342	7.005	19.44	WMa,DSO
232	233	11.651	35	6.35376	10.8427	14.5489	1.343	7.005	19.44	WMa,DSO
233	234	11.701	35	6.35484	10.8501	14.5478	1.342	7.005	19.45	WMa,DSO
234	235	11.751	35	6.35119	10.8316	14.5482	1.344	7.005	19.43	WMa,DSO
235	236	11.801	35	6.35138	10.8416	14.549	1.342	7.005	19.44	WMa,DSO
236	237	11.851	35	6.34868	10.8382	14.5502	1.342	7.005	19.43	WMa,DSO
237	238	11.901	35	6.34731	10.8495	14.5503	1.34	7.005	19.42	WMa,DSO
238	239	11.951	35	6.34793	10.8458	14.5512	1.341	7.005	19.42	WMa,DSO
239	240	12.001	35	6.34854	10.868	14.5505	1.337	7.005	19.43	WMa,DSO
240	241	12.051	35	6.35218	10.8663	14.5499	1.338	7.005	19.44	WMa,DSO
241	242	12.101	35	6.35555	10.8813	14.5478	1.336	7.005	19.45	WMa,DSO
242	243	12.151	35	6.3586	10.8745	14.5474	1.339	7.005	19.46	WMa,DSO
243	244	12.201	35	6.36047	10.8892	14.5472	1.336	7.005	19.46	WMa,DSO
244	245	12.251	35	6.36329	10.8793	14.5479	1.339	7.005	19.47	WMa,DSO
245	246	12.301	35	6.36293	10.8717	14.5487	1.341	7.005	19.47	WMa,DSO
246	247	12.351	35	6.35623	10.8527	14.5495	1.342	7.005	19.45	WMa,DSO
247	248	12.401	35	6.35237	10.8652	14.5504	1.338	7.005	19.44	WMa,DSO
248	249	12.451	35	6.35049	10.8536	14.5519	1.34	7.005	19.43	WMa,DSO
249	250	12.501	35	6.35318	10.8848	14.5521	1.335	7.005	19.44	WMa,DSO
250	251	12.551	35	6.35548	10.8832	14.5532	1.336	7.005	19.45	WMa,DSO
251	252	12.601	35	6.35619	10.9113	14.5534	1.331	7.005	19.45	WMa,DSO
252	253	12.651	34.99	6.36588	10.9226	14.5538	1.332	7.005	19.48	WMa,DSO
253	254	12.701	34.99	6.36985	10.9257	14.5529	1.333	7.005	19.49	WMa,DSO
254	255	12.751	34.99	6.37081	10.9087	14.5531	1.336	7.005	19.49	WMa,DSO
255	256	12.801	35	6.37155	10.907	14.5524	1.337	7.005	19.5	WMa,DSO
256	257	12.851	35	6.36675	10.8922	14.5525	1.338	7.005	19.48	WMa,DSO
257	258	12.901	35	6.36559	10.8933	14.5528	1.337	7.005	19.48	WMa,DSO
258	259	12.951	35	6.36207	10.879	14.5542	1.339	7.005	19.47	WMa,DSO
259	260	13.001	35	6.36051	10.9006	14.5552	1.334	7.005	19.46	WMa,DSO
260	261	13.051	35	6.36152	10.8967	14.5573	1.335	7.005	19.47	WMa,DSO
261	262	13.101	35	6.36335	10.9153	14.5586	1.332	7.005	19.47	WMa,DSO
262	263	13.151	35	6.36301	10.9026	14.5606	1.335	7.005	19.47	WMa,DSO
263	264	13.201	35	6.36453	10.93	14.561	1.33	7.005	19.48	WMa,DSO
264	265	13.251	34.99	6.37188	10.9379	14.5597	1.331	7.005	19.5	WMa,DSO
265	266	13.301	34.99	6.37332	10.9454	14.5565	1.33	7.005	19.5	WMa,DSO
266	267	13.351	34.99	6.37783	10.9417	14.5532	1.332	7.005	19.52	WMa,DSO
267	268	13.401	34.99	6.37795	10.9519	14.5496	1.33	7.005	19.52	WMa,DSO
268	269	13.451	34.99	6.37749	10.9471	14.5471	1.331	7.005	19.52	WMa,DSO
269	270	13.501	34.99	6.37926	10.9644	14.5444	1.328	7.005	19.52	WMa,DSO
270	271	13.551	34.99	6.38052	10.9587	14.5438	1.33	7.005	19.52	WMa,DSO
271	272	13.601	34.99	6.38086	10.9703	14.5433	1.328	7.005	19.53	WMa,DSO
272	273	13.651	34.99	6.37844	10.9617	14.5441	1.329	7.005	19.52	WMa,DSO
273	274	13.701	34.99	6.37551	10.9586	14.5446	1.328	7.005	19.51	WMa,DSO
274	275	13.751	35	6.364	10.9327	14.5456	1.329	7.005	19.47	WMa,DSO
275	276	13.801	35	6.36161	10.9547	14.5456	1.324	7.005	19.47	WMa,DSO
276	277	13.851	35	6.36379	10.9595	14.5452	1.324	7.005	19.47	WMa,DSO
277	278	13.901	34.99	6.36537	10.9881	14.543	1.319	7.005	19.48	WMa,DSO
278	279	13.951	34.99	6.37071	10.992	14.541	1.32	7.005	19.49	WMa,DSO
279	280	14.001	34.99	6.37398	11.013	14.5387	1.317	7.004	19.5	WMa,DSO
280	281	14.051	34.99	6.3821	11.0245	14.5368	1.318	7.004	19.53	WMa,DSO
281	282	14.101	34.99	6.38443	11.0227	14.534	1.319	7.004	19.54	WMa,DSO
282	283	14.151	34.99	6.38852	11.0166	14.5326	1.322	7.004	19.55	WMa,DSO
283	284	14.201	34.99	6.38766	11.0104	14.5318	1.322	7.004	19.55	WMa,DSO
284	285	14.251	34.99	6.3829	10.9913	14.532	1.324	7.005	19.53	WMa,DSO
285	286	14.301	34.99	6.38273	10.9886	14.5332	1.325	7.005	19.53	WMa,DSO
286	287	14.351	35	6.37636	10.9714	14.5354	1.326	7.005	19.51	WMa,DSO
287	288	14.401	35	6.37598	10.9937	14.5374	1.322	7.005	19.51	WMa,DSO
288	289	14.451	35	6.37327	10.9834	14.5401	1.323	7.005	19.5	WMa,DSO
289	290	14.501	34.99	6.37592	11.003	14.5414	1.32	7.005	19.51	WMa,DSO
290	291	14.551	35	6.37615	11.0008	14.5428	1.32	7.005	19.51	WMa,DSO
291	292	14.601	34.99	6.37716	11.0224	14.5426	1.317	7.005	19.51	WMa,DSO
292	293	14.651	34.99	6.38464	11.0267	14.5423	1.318	7.005	19.54	WMa,DSO
293	294	14.701	34.99	6.38783	11.0296	14.5406	1.319	7.005	19.55	WMa,DSO
294	295	14.751	34.99	6.38858	11.016	14.5399	1.322	7.005	19.55	WMa,DSO
295	296	14.801	34.99	6.38807	11.0143	14.5398	1.322	7.005	19.55	WMa,DSO
296	297	14.851	35	6.38326	10.9943	14.5398	1.324	7.005	19.53	WMa,DSO
297	298	14.901	35	6.38358	10.9967	14.5401	1.323	7.005	19.53	WMa,DSO
298	299	14.951	35	6.3802	10.9821	14.5411	1.325	7.005	19.52	WMa,DSO
299	300	15.001	35	6.37856	10.9914	14.5421	1.323	7.005	19.52	WMa,DSO
300	301	15.051	35	6.37668	10.981	14.5431	1.324	7.005	19.51	WMa,DSO
301	302	15.101	35	6.37699	11.0023	14.5432	1.32	7.005	19.51	WMa,DSO
302	303	15.151	35	6.38035	11.0075	14.5444	1.32	7.005	19.52	WMa,DSO
303	304	15.201	35	6.38184	11.028	14.5442	1.317	7.005	19.53	WMa,DSO
304	305	15.251	34.99	6.3886	11.0329	14.5443	1.318	7.005	19.55	WMa,DSO
305	306	15.301	34.99	6.39071	11.0292	14.5437	1.32	7.005	19.56	WMa,DSO
306	307	15.351	35	6.38815	11.0142	14.5436	1.322	7.005	19.55	WMa,DSO
307	308	15.401	35	6.38817	11.019	14.5436	1.321	7.005	19.55	WMa,DSO
308	309	15.451	35	6.38527	11.0069	14.5438	1.322	7.005	19.54	WMa,DSO
309	310	15.501	35	6.38572	11.0154	14.5438	1.321	7.005	19.54	WMa,DSO
310	311	15.551	35	6.38285	11.0061	14.5443	1.321	7.005	19.53	WMa,DSO
311	312	15.601	35	6.38232	11.0247	14.5446	1.318	7.005	19.53	WMa,DSO
312	313	15.651	35	6.38475	11.0239	14.5457	1.319	7.005	19.54	WMa,DSO
313	314	15.701	35	6.38589	11.036	14.546	1.317	7.005	19.54	WMa,DSO
314	315	15.751	35	6.38963	11.0357	14.5469	1.318	7.005	19.55	WMa,DSO
315	316	15.801	35	6.39142	11.0437	14.5468	1.317	7.005	19.56	WMa,DSO
316	317	15.851	34.99	6.39313	11.0403	14.5464	1.318	7.005	19.56	WMa,DSO
317	318	15.901	35	6.39383	11.0434	14.5457	1.318	7.005	19.57	WMa,DSO
318	319	15.951	35	6.39102	11.0277	14.5457	1.32	7.005	19.56	WMa,DSO
319	320	16.001	35	6.39133	11.0365	14.5459	1.318	7.005	19.56	WMa,DSO
320	321	16.051	35	6.39036	11.0345	14.5465	1.319	7.005	19.55	WMa,DSO
321	322	16.101	35	6.39049	11.039	14.5469	1.318	7.005	19.56	WMa,DSO
322	323	16.151	35	6.38977	11.0317	14.5482	1.319	7.005	19.55	WMa,DSO
323	324	16.201	35	6.38975	11.0458	14.5488	1.316	7.005	19.55	WMa,DSO
324	325	16.251	35	6.39016	11.0405	14.5498	1.317	7.005	19.55	WMa,DSO
325	326	16.301	35	6.3927	11.0554	14.55	1.315	7.005	19.56	WMa,DSO
326	327	16.351	35	6.39325	11.0513	14.5506	1.316	7.005	19.56	WMa,DSO
327	328	16.401	34.99	6.39444	11.0654	14.5511	1.314	7.005	19.57	WMa,DSO
328	329	16.451	34.99	6.39812	11.0661	14.5522	1.315	7.005	19.58	WMa,DSO
329	330	16.501	34.99	6.39904	11.0676	14.5527	1.315	7.005	19.58	WMa,DSO
330	331	16.551	34.99	6.39746	11.0567	14.5539	1.317	7.005	19.58	WMa,DSO
331	332	16.601	34.99	6.39665	11.0625	14.5549	1.315	7.005	19.57	WMa,DSO
332	333	16.651	35	6.39735	11.0601	14.5559	1.316	7.005	19.58	WMa,DSO
333	334	16.701	35	6.39706	11.0661	14.5561	1.315	7.005	19.58	WMa,DSO
334	335	16.751	35	6.39694	11.0598	14.5571	1.316	7.005	19.57	WMa,DSO
335	336	16.801	35	6.3986	11.0745	14.5577	1.314	7.005	19.58	WMa,DSO
336	337	16.851	34.99	6.40199	11.0762	14.5585	1.315	7.005	19.59	WMa,DSO
337	338	16.901	34.99	6.4045	11.0807	14.5586	1.315	7.005	19.6	WMa,DSO
338	339	16.951	34.99	6.40671	11.0763	14.5593	1.316	7.005	19.6	WMa,DSO
339	340	17.001	34.99	6.40635	11.0849	14.5596	1.314	7.005	19.6	WMa,DSO
340	341	17.051	34.99	6.40606	11.0759	14.5598	1.316	7.005	19.6	WMa,DSO
341	342	17.101	34.99	6.4063	11.0843	14.5597	1.314	7.005	19.6	WMa,DSO
342	343	17.151	34.99	6.40342	11.0741	14.5602	1.315	7.005	19.59	WMa,DSO
343	344	17.201	34.99	6.40338	11.092	14.5604	1.312	7.005	19.59	WMa,DSO
344	345	17.251	34.99	6.40458	11.089	14.5611	1.313	7.005	19.6	WMa,DSO
345	346	17.301	34.99	6.40562	11.0979	14.561	1.312	7.005	19.6	WMa,DSO
346	347	17.351	34.99	6.40445	11.0909	14.5616	1.313	7.005	19.6	WMa,DSO
347	348	17.401	34.99	6.4044	11.1035	14.5613	1.31	7.005	19.6	WMa,DSO
348	349	17.451	34.99	6.40682	11.103	14.5612	1.311	7.005	19.6	WMa,DSO
349	350	17.501	34.99	6.40829	11.1085	14.5602	1.311	7.005	19.61	WMa,DSO
350	351	17.551	34.99	6.40687	11.0977	14.56	1.312	7.005	19.61	WMa,DSO
351	352	17.601	34.99	6.4071	11.1058	14.5596	1.311	7.005	19.61	WMa,DSO
352	353	17.651	34.99	6.40825	11.1029	14.5595	1.312	7.005	19.61	WMa,DSO
353	354	17.701	34.99	6.4086	11.1087	14.5591	1.311	7.005	19.61	WMa,DSO
354	355	17.751	34.99	6.40691	11.0954	14.5596	1.313	7.005	19.61	WMa,DSO
355	356	17.801	34.99	6.40676	11.1082	14.5593	1.31	7.005	19.6	WMa,DSO
356	357	17.851	34.99	6.40793	11.1033	14.5596	1.311	7.005	19.61	WMa,DSO
357	358	17.901	34.99	6.40827	11.1118	14.5594	1.31	7.005	19.61	WMa,DSO
358	359	17.951	34.99	6.40917	11.1071	14.5603	1.311	7.005	19.61	WMa,DSO
359	360	18.001	34.99	6.41016	11.1178	14.561	1.309	7.005	19.62	WMa,DSO
360	361	18.051	34.99	6.41153	11.1149	14.5623	1.31	7.005	19.62	WMa,DSO
361	362	18.101	34.99	6.41331	11.1206	14.5634	1.31	7.005	19.62	WMa,DSO
362	363	18.151	34.99	6.41135	11.1116	14.5654	1.311	7.005	19.62	WMa,DSO
363	364	18.201	35	6.41029	11.1162	14.5671	1.31	7.005	19.62	WMa,DSO
364	365	18.251	35	6.41129	11.1146	14.5683	1.31	7.005	19.62	WMa,DSO
365	366	18.301	34.99	6.41079	11.1265	14.5686	1.308	7.005	19.62	WMa,DSO
366	367	18.351	34.99	6.41243	11.122	14.569	1.309	7.005	19.62	WMa,DSO
367	368	18.401	34.99	6.41329	11.1357	14.5683	1.307	7.005	19.62	WMa,DSO
368	369	18.451	34.99	6.41617	11.1363	14.5678	1.308	7.005	19.63	WMa,DSO
369	370	18.501	34.99	6.41829	11.1377	14.5662	1.308	7.005	19.64	WMa,DSO
370	371	18.551	34.99	6.4218	11.1369	14.5658	1.31	7.004	19.65	WMa,DSO
371	372	18.601	34.99	6.4207	11.1312	14.5651	1.31	7.005	19.65	WMa,DSO
372	373	18.651	34.99	6.42114	11.1171	14.565	1.313	7.005	19.65	WMa,DSO
373	374	18.7	35	6.41921	11.1066	14.5649	1.314	7.005	19.64	WMa,DSO
374	375	18.75	35	6.41082	11.0828	14.5653	1.316	7.005	19.62	WMa,DSO
375	376	18.8	35	6.4085	11.0924	14.5654	1.313	7.006	19.61	WMa,DSO
376	377	18.85	35	6.40456	11.0833	14.5662	1.314	7.006	19.6	WMa,DSO
377	378	18.9	35	6.40527	11.1042	14.5658	1.31	7.006	19.6	WMa,DSO
378	379	18.95	35	6.40475	11.106	14.5664	1.31	7.006	19.6	WMa,DSO
379	380	19	35	6.40553	11.1314	14.5665	1.305	7.005	19.6	WMa,DSO
380	381	19.05	35	6.41342	11.1429	14.567	1.306	7.005	19.63	WMa,DSO
381	382	19.1	35	6.41499	11.1503	14.567	1.305	7.005	19.63	WMa,DSO
382	383	19.15	34.99	6.41834	11.145	14.5675	1.307	7.005	19.64	WMa,DSO
383	384	19.2	34.99	6.41814	11.147	14.5676	1.307	7.005	19.64	WMa,DSO
384	385	19.25	35	6.41732	11.1362	14.5676	1.308	7.005	19.64	WMa,DSO
385	386	19.3	35	6.41748	11.1417	14.5679	1.307	7.005	19.64	WMa,DSO
386	387	19.35	35	6.41773	11.1375	14.5685	1.308	7.005	19.64	WMa,DSO
387	388	19.4	35	6.41745	11.1558	14.5692	1.305	7.005	19.64	WMa,DSO
388	389	19.45	34.99	6.4231	11.1644	14.5707	1.305	7.005	19.65	WMa,DSO
389	390	19.5	34.99	6.42599	11.182	14.5719	1.303	7.004	19.66	WMa,DSO
390	391	19.55	34.99	6.43021	11.181	14.5747	1.304	7.004	19.68	WMa,DSO
391	392	19.6	34.99	6.43041	11.18	14.5765	1.305	7.004	19.68	WMa,DSO
392	393	19.65	34.99	6.43196	11.1725	14.5786	1.306	7.004	19.68	WMa,DSO
393	394	19.7	34.99	6.43181	11.1671	14.5799	1.307	7.004	19.68	WMa,DSO
394	395	19.75	34.99	6.42835	11.1519	14.5813	1.309	7.004	19.67	WMa,DSO
395	396	19.8	34.99	6.42679	11.1547	14.5825	1.308	7.005	19.67	WMa,DSO
396	397	19.85	35	6.4221	11.1422	14.584	1.309	7.005	19.65	WMa,DSO
397	398	19.9	35	6.42271	11.1529	14.585	1.307	7.005	19.65	WMa,DSO
398	399	19.95	35	6.4234	11.1518	14.5867	1.307	7.005	19.66	WMa,DSO
399	400	20	35	6.42453	11.1677	14.5875	1.305	7.005	19.66	WMa,DSO
400	401	20.05	34.99	6.42895	11.1683	14.5888	1.306	7.005	19.67	WMa,DSO
401	402	20.1	34.99	6.42999	11.1724	14.5888	1.306	7.005	19.68	WMa,DSO
402	403	20.15	34.99	6.43015	11.1642	14.5893	1.307	7.005	19.68	WMa,DSO
403	404	20.2	34.99	6.4308	11.1708	14.5892	1.306	7.005	19.68	WMa,DSO
404	405	20.25	34.99	6.43087	11.1665	14.5894	1.307	7.005	19.68	WMa,DSO
405	406	20.3	34.99	6.43085	11.1688	14.5895	1.307	7.005	19.68	WMa,DSO
406	407	20.35	34.99	6.43058	11.1618	14.5899	1.308	7.005	19.68	WMa,DSO
407	408	20.4	34.99	6.4302	11.1713	14.5906	1.306	7.005	19.68	WMa,DSO
408	409	20.45	34.99	6.43014	11.1678	14.5915	1.307	7.005	19.68	WMa,DSO
409	410	20.5	34.99	6.43176	11.1819	14.5916	1.304	7.005	19.68	WMa,DSO
410	411	20.55	34.99	6.43303	11.1799	14.5925	1.305	7.005	19.69	WMa,DSO
411	412	20.6	34.99	6.43225	11.1881	14.5927	1.304	7.005	19.68	WMa,DSO
412	413	20.65	34.99	6.43509	11.1862	14.5933	1.305	7.005	19.69	WMa,DSO
413	414	20.7	34.99	6.43674	11.1947	14.5935	1.304	7.005	19.7	WMa,DSO
414	415	20.75	34.99	6.43753	11.1893	14.5943	1.305	7.005	19.7	WMa,DSO
415	416	20.8	34.99	6.43826	11.1947	14.5952	1.304	7.005	19.7	WMa,DSO
416	417	20.85	34.99	6.43599	11.1852	14.5959	1.305	7.005	19.69	WMa,DSO
417	418	20.9	34.99	6.43575	11.1891	14.5959	1.304	7.005	19.69	WMa,DSO
418	419	20.95	34.99	6.43448	11.184	14.5965	1.305	7.005	19.69	WMa,DSO
419	420	21	34.99	6.43391	11.2	14.5962	1.302	7.005	19.69	WMa,DSO
420	421	21.05	34.99	6.43629	11.1993	14.5968	1.303	7.005	19.7	WMa,DSO
421	422	21.1	34.99	6.43822	11.2071	14.5969	1.302	7.005	19.7	WMa,DSO
422	423	21.15	34.99	6.43983	11.2036	14.5981	1.303	7.005	19.71	WMa,DSO
423	424	21.2	34.99	6.44097	11.2103	14.5989	1.302	7.005	19.71	WMa,DSO
424	425	21.25	34.99	6.44326	11.2073	14.5998	1.304	7.005	19.72	WMa,DSO
425	426	21.3	34.99	6.44447	11.2057	14.6001	1.304	7.005	19.72	WMa,DSO
426	427	21.35	34.99	6.44131	11.1982	14.6009	1.305	7.005	19.71	WMa,DSO
427	428	21.4	34.99	6.44004	11.2059	14.6017	1.303	7.005	19.71	WMa,DSO
428	429	21.45	34.99	6.44004	11.2037	14.6028	1.303	7.005	19.71	WMa,DSO
429	430	21.5	34.99	6.43991	11.2208	14.6033	1.3	7.005	19.71	WMa,DSO
430	431	21.55	34.99	6.44292	11.2186	14.6048	1.301	7.005	19.72	WMa,DSO
431	432	21.6	34.99	6.44455	11.2335	14.6059	1.299	7.004	19.72	WMa,DSO
432	433	21.65	34.99	6.44809	11.2318	14.6073	1.301	7.004	19.73	WMa,DSO
433	434	21.7	34.99	6.44925	11.2324	14.6083	1.301	7.004	19.73	WMa,DSO
434	435	21.75	34.99	6.44887	11.2261	14.6099	1.302	7.004	19.73	WMa,DSO
435	436	21.8	34.99	6.44818	11.2309	14.6111	1.301	7.004	19.73	WMa,DSO
436	437	21.85	34.99	6.45024	11.2301	14.6122	1.302	7.004	19.74	WMa,DSO
437	438	21.9	34.99	6.4497	11.2275	14.6135	1.302	7.004	19.74	WMa,DSO
438	439	21.95	34.99	6.44796	11.2191	14.6152	1.303	7.005	19.73	WMa,DSO
439	440	22	34.99	6.44733	11.2294	14.6167	1.301	7.005	19.73	WMa,DSO
440	441	22.05	34.99	6.4481	11.2253	14.6188	1.302	7.005	19.73	WMa,DSO
441	442	22.1	34.99	6.45034	11.2369	14.6199	1.3	7.005	19.74	WMa,DSO
442	443	22.15	34.99	6.45217	11.2332	14.6212	1.302	7.005	19.74	WMa,DSO
443	444	22.2	34.99	6.45264	11.2371	14.6216	1.301	7.005	19.75	WMa,DSO
444	445	22.25	34.99	6.45522	11.2354	14.622	1.302	7.004	19.75	WMa,DSO
445	446	22.3	34.99	6.4559	11.2327	14.6218	1.303	7.004	19.76	WMa,DSO
446	447	22.35	34.99	6.45434	11.2225	14.6222	1.304	7.005	19.75	WMa,DSO
447	448	22.4	34.99	6.45414	11.2253	14.622	1.304	7.005	19.75	WMa,DSO
448	449	22.45	34.99	6.45293	11.2182	14.6222	1.305	7.005	19.75	WMa,DSO
449	450	22.5	34.99	6.45228	11.22	14.622	1.304	7.005	19.74	WMa,DSO
450	451	22.55	35	6.45019	11.2099	14.6227	1.305	7.005	19.74	WMa,DSO
451	452	22.6	35	6.44984	11.2185	14.623	1.303	7.005	19.74	WMa,DSO
452	453	22.65	35	6.44891	11.2145	14.6235	1.304	7.005	19.73	WMa,DSO
453	454	22.7	35	6.44897	11.2217	14.6232	1.303	7.005	19.73	WMa,DSO
454	455	22.75	35	6.44881	11.2157	14.6232	1.304	7.005	19.73	WMa,DSO
455	456	22.8	35	6.44901	11.2277	14.6225	1.301	7.005	19.73	WMa,DSO
456	457	22.85	35	6.44971	11.2255	14.622	1.302	7.005	19.74	WMa,DSO
457	458	22.9	35	6.45017	11.23	14.6213	1.301	7.005	19.74	WMa,DSO
458	459	22.95	35	6.45048	11.2238	14.6211	1.303	7.005	19.74	WMa,DSO
459	460	23	35	6.45087	11.2337	14.6212	1.301	7.005	19.74	WMa,DSO
460	461	23.05	35	6.45194	11.2298	14.6214	1.302	7.005	19.74	WMa,DSO
461	462	23.1	35	6.45269	11.235	14.6214	1.301	7.005	19.75	WMa,DSO
462	463	23.15	35	6.45209	11.2286	14.6215	1.302	7.005	19.74	WMa,DSO
463	464	23.2	35	6.45146	11.2368	14.6213	1.301	7.005	19.74	WMa,DSO
464	465	23.25	35	6.45307	11.236	14.6214	1.301	7.005	19.75	WMa,DSO
465	466	23.3	35	6.45389	11.2441	14.6207	1.3	7.005	19.75	WMa,DSO
466	467	23.35	35	6.45538	11.2415	14.6208	1.301	7.005	19.75	WMa,DSO
467	468	23.4	35	6.45635	11.2484	14.6207	1.3	7.005	19.76	WMa,DSO
468	469	23.45	35	6.45748	11.2442	14.6209	1.301	7.005	19.76	WMa,DSO
469	470	23.5	35	6.45896	11.2438	14.6204	1.302	7.005	19.76	WMa,DSO
470	471	23.55	35	6.45732	11.2364	14.6209	1.303	7.005	19.76	WMa,DSO
471	472	23.6	35	6.4563	11.2398	14.6211	1.302	7.005	19.76	WMa,DSO
472	473	23.65	35	6.45339	11.2312	14.6214	1.302	7.005	19.75	WMa,DSO
473	474	23.7	35	6.45317	11.2383	14.6211	1.301	7.005	19.75	WMa,DSO
474	475	23.75	35	6.45223	11.2336	14.6213	1.301	7.005	19.74	WMa,DSO
475	476	23.8	35	6.45237	11.2504	14.621	1.298	7.005	19.74	WMa,DSO
476	477	23.85	35	6.45382	11.2472	14.6211	1.299	7.005	19.75	WMa,DSO
477	478	23.9	35	6.45606	11.2579	14.6205	1.298	7.005	19.76	WMa,DSO
478	479	23.95	35	6.45678	11.2549	14.6201	1.299	7.005	19.76	WMa,DSO
479	480	24	35	6.45595	11.2611	14.6193	1.297	7.005	19.76	WMa,DSO
480	481	24.05	35	6.45883	11.2573	14.6187	1.299	7.005	19.76	WMa,DSO
481	482	24.1	35	6.45915	11.2578	14.6179	1.299	7.005	19.77	WMa,DSO
482	483	24.15	35	6.4578	11.2498	14.6177	1.3	7.005	19.76	WMa,DSO
483	484	24.2	35	6.45587	11.2545	14.6178	1.299	7.005	19.76	WMa,DSO
484	485	24.25	35	6.45494	11.247	14.6181	1.3	7.006	19.75	WMa,DSO
485	486	24.3	35	6.45622	11.2566	14.6179	1.298	7.006	19.76	WMa,DSO
486	487	24.35	35	6.45665	11.2532	14.6183	1.299	7.006	19.76	WMa,DSO
487	488	24.4	35	6.4564	11.2604	14.6181	1.298	7.006	19.76	WMa,DSO
488	489	24.45	35	6.45746	11.261	14.6178	1.298	7.006	19.76	WMa,DSO
489	490	24.5	35	6.45817	11.2686	14.6171	1.297	7.005	19.76	WMa,DSO
490	491	24.55	35	6.46042	11.266	14.6173	1.298	7.005	19.77	WMa,DSO
491	492	24.6	35	6.46063	11.2714	14.6169	1.297	7.005	19.77	WMa,DSO
492	493	24.65	35	6.46062	11.265	14.6167	1.298	7.005	19.77	WMa,DSO
493	494	24.7	35	6.46099	11.2629	14.6162	1.299	7.005	19.77	WMa,DSO
494	495	24.75	35	6.45897	11.2588	14.6163	1.299	7.005	19.76	WMa,DSO
495	496	24.8	35	6.45783	11.2645	14.6162	1.297	7.006	19.76	WMa,DSO
496	497	24.85	35	6.457	11.259	14.6166	1.298	7.006	19.76	WMa,DSO
497	498	24.9	35	6.45729	11.2689	14.6163	1.296	7.006	19.76	WMa,DSO
498	499	24.95	35	6.45618	11.2629	14.6165	1.297	7.006	19.76	WMa,DSO
499	500	25	35	6.45743	11.2763	14.6162	1.295	7.006	19.76	WMa,DSO
500	501	25.05	35	6.46109	11.2787	14.6163	1.296	7.006	19.77	WMa,DSO
501	502	25.1	35	6.46219	11.2808	14.6157	1.296	7.006	19.77	WMa,DSO
502	503	25.15	35	6.46143	11.2732	14.6156	1.297	7.006	19.77	WMa,DSO
503	504	25.2	35	6.4607	11.2764	14.6154	1.296	7.006	19.77	WMa,DSO
504	505	25.25	35	6.45977	11.2696	14.6153	1.297	7.006	19.77	WMa,DSO
505	506	25.3	35	6.46125	11.2782	14.6154	1.296	7.006	19.77	WMa,DSO
506	507	25.35	35	6.46159	11.2731	14.6163	1.297	7.006	19.77	WMa,DSO
507	508	25.4	35	6.46092	11.2796	14.6172	1.296	7.006	19.77	WMa,DSO
508	509	25.45	35	6.46052	11.2747	14.6186	1.296	7.006	19.77	WMa,DSO
509	510	25.5	35	6.46063	11.2829	14.6195	1.295	7.006	19.77	WMa,DSO
510	511	25.55	35	6.4609	11.2765	14.6211	1.296	7.006	19.77	WMa,DSO
511	512	25.6	35	6.46189	11.2907	14.622	1.294	7.006	19.77	WMa,DSO
512	513	25.65	35	6.46465	11.2896	14.6231	1.295	7.006	19.78	WMa,DSO
513	514	25.7	35	6.46511	11.2931	14.6241	1.294	7.005	19.78	WMa,DSO
514	515	25.75	35	6.46628	11.2882	14.6255	1.296	7.005	19.79	WMa,DSO
515	516	25.8	35	6.4667	11.2942	14.6267	1.295	7.005	19.79	WMa,DSO
516	517	25.85	35	6.4688	11.2916	14.6284	1.296	7.005	19.79	WMa,DSO
517	518	25.9	35	6.46894	11.2924	14.63	1.296	7.005	19.8	WMa,DSO
518	519	25.95	35	6.46798	11.2843	14.6324	1.297	7.005	19.79	WMa,DSO
519	520	26	35	6.46736	11.2913	14.6349	1.296	7.005	19.79	WMa,DSO
520	521	26.05	35	6.46905	11.2915	14.6381	1.296	7.005	19.8	WMa,DSO
521	522	26.1	35	6.46965	11.296	14.641	1.296	7.005	19.8	WMa,DSO
522	523	26.15	35	6.46996	11.289	14.6445	1.297	7.005	19.8	WMa,DSO
523	524	26.2	35	6.47082	11.2933	14.6472	1.296	7.005	19.8	WMa,DSO
524	525	26.25	35	6.47182	11.2931	14.6503	1.297	7.005	19.8	WMa,DSO
525	526	26.3	35	6.47205	11.2967	14.6527	1.296	7.005	19.8	WMa,DSO
526	527	26.35	35	6.47382	11.293	14.656	1.297	7.005	19.81	WMa,DSO
527	528	26.4	35	6.47512	11.2961	14.6588	1.297	7.005	19.81	WMa,DSO
528	529	26.45	34.99	6.47795	11.2966	14.6621	1.298	7.005	19.82	WMa,DSO
529	530	26.5	34.99	6.47887	11.2975	14.6651	1.298	7.005	19.83	WMa,DSO
530	531	26.55	34.99	6.4808	11.2966	14.669	1.299	7.004	19.83	WMa,DSO
531	532	26.6	34.99	6.48134	11.2992	14.6727	1.299	7.004	19.83	WMa,DSO
532	533	26.65	34.99	6.48122	11.2935	14.6764	1.3	7.004	19.83	WMa,DSO
533	534	26.7	34.99	6.48144	11.3008	14.6793	1.299	7.004	19.83	WMa,DSO
534	535	26.75	34.99	6.48232	11.2981	14.6822	1.3	7.004	19.84	WMa,DSO
535	536	26.8	34.99	6.48429	11.3134	14.6847	1.297	7.004	19.84	WMa,DSO
536	537	26.85	34.99	6.4896	11.3179	14.6876	1.298	7.004	19.86	WMa,DSO
537	538	26.9	34.99	6.49037	11.3236	14.69	1.298	7.004	19.86	WMa,DSO
538	539	26.95	34.99	6.49151	11.3172	14.6923	1.299	7.004	19.86	WMa,DSO
539	540	27	34.99	6.49323	11.3258	14.6942	1.298	7.004	19.87	WMa,DSO
540	541	27.05	34.99	6.49556	11.3256	14.6958	1.299	7.003	19.88	WMa,DSO
541	542	27.1	34.99	6.49533	11.3209	14.6964	1.3	7.004	19.88	WMa,DSO
542	543	27.15	34.99	6.49288	11.3102	14.6971	1.301	7.004	19.87	WMa,DSO
543	544	27.2	34.99	6.49161	11.3155	14.6974	1.299	7.004	19.86	WMa,DSO
544	545	27.25	34.99	6.49073	11.3111	14.6978	1.3	7.004	19.86	WMa,DSO
545	546	27.3	34.99	6.49158	11.3231	14.6974	1.298	7.004	19.86	WMa,DSO
546	547	27.35	34.99	6.49344	11.3215	14.6973	1.299	7.004	19.87	WMa,DSO
547	548	27.4	34.99	6.49383	11.3271	14.6964	1.298	7.004	19.87	WMa,DSO
548	549	27.45	34.99	6.49298	11.3186	14.6957	1.299	7.004	19.87	WMa,DSO
549	550	27.5	34.99	6.49365	11.3204	14.6943	1.299	7.004	19.87	WMa,DSO
550	551	27.55	34.99	6.49127	11.3134	14.6931	1.299	7.004	19.86	WMa,DSO
551	552	27.6	34.99	6.49066	11.323	14.6914	1.297	7.005	19.86	WMa,DSO
552	553	27.65	34.99	6.48986	11.3172	14.6896	1.298	7.005	19.86	WMa,DSO
553	554	27.7	35	6.49018	11.3226	14.6876	1.297	7.005	19.86	WMa,DSO
554	555	27.75	35	6.48791	11.3151	14.6861	1.298	7.005	19.85	WMa,DSO
555	556	27.8	35	6.48804	11.3295	14.6843	1.295	7.005	19.85	WMa,DSO
556	557	27.85	35	6.48739	11.3238	14.6827	1.296	7.005	19.85	WMa,DSO
557	558	27.9	35	6.48962	11.3363	14.6804	1.294	7.005	19.86	WMa,DSO
558	559	27.95	35	6.49005	11.3332	14.6785	1.295	7.005	19.86	WMa,DSO
559	560	28	35	6.49006	11.3397	14.6764	1.294	7.005	19.86	WMa,DSO
560	561	28.05	35	6.48978	11.335	14.6743	1.295	7.005	19.86	WMa,DSO
561	562	28.1	35	6.49072	11.3405	14.6721	1.294	7.006	19.86	WMa,DSO
562	563	28.15	35	6.48977	11.3338	14.6705	1.295	7.006	19.86	WMa,DSO
563	564	28.2	35	6.48987	11.3432	14.6688	1.293	7.006	19.86	WMa,DSO
564	565	28.25	35	6.48906	11.336	14.6674	1.294	7.006	19.86	WMa,DSO
565	566	28.3	35	6.48871	11.3428	14.6657	1.293	7.006	19.86	WMa,DSO
566	567	28.35	35	6.4869	11.3377	14.6648	1.293	7.006	19.85	WMa,DSO
567	568	28.4	35	6.48823	11.3532	14.6639	1.291	7.006	19.85	WMa,DSO
568	569	28.45	35	6.49045	11.3542	14.6631	1.291	7.006	19.86	WMa,DSO
569	570	28.5	35	6.49213	11.3646	14.6619	1.29	7.006	19.87	WMa,DSO
570	571	28.55	35	6.49064	11.3567	14.6611	1.291	7.006	19.86	WMa,DSO
571	572	28.6	35	6.49134	11.3684	14.6603	1.289	7.006	19.86	WMa,DSO
572	573	28.65	35	6.49154	11.365	14.6596	1.29	7.006	19.86	WMa,DSO
573	574	28.7	35	6.49317	11.3755	14.6585	1.288	7.006	19.87	WMa,DSO
574	575	28.75	35	6.49387	11.3728	14.6579	1.289	7.006	19.87	WMa,DSO
575	576	28.8	35	6.49332	11.382	14.657	1.287	7.006	19.87	WMa,DSO
576	577	28.85	35	6.49382	11.377	14.6567	1.288	7.006	19.87	WMa,DSO
577	578	28.9	35	6.49551	11.3848	14.6565	1.287	7.006	19.88	WMa,DSO
578	579	28.95	35	6.49485	11.3787	14.6567	1.288	7.006	19.87	WMa,DSO
579	580	29	35	6.49494	11.3874	14.6566	1.287	7.006	19.87	WMa,DSO
580	581	29.05	35	6.49537	11.3823	14.6564	1.288	7.006	19.88	WMa,DSO
581	582	29.1	35	6.4964	11.3862	14.6562	1.287	7.006	19.88	WMa,DSO
582	583	29.15	35	6.49558	11.3801	14.6565	1.288	7.006	19.88	WMa,DSO
583	584	29.2	35	6.49475	11.3844	14.6568	1.287	7.006	19.87	WMa,DSO
584	585	29.25	35	6.494	11.3783	14.657	1.288	7.006	19.87	WMa,DSO
585	586	29.3	35	6.49364	11.3779	14.6568	1.288	7.006	19.87	WMa,DSO
586	587	29.35	35	6.49393	11.3727	14.6571	1.289	7.006	19.87	WMa,DSO
587	588	29.4	35	6.49406	11.376	14.6569	1.288	7.006	19.87	WMa,DSO
588	589	29.45	35	6.49353	11.3684	14.6567	1.29	7.006	19.87	WMa,DSO
589	590	29.5	35	6.49245	11.3655	14.6561	1.29	7.006	19.87	WMa,DSO
590	591	29.55	35	6.48975	11.3561	14.6558	1.291	7.006	19.86	WMa,DSO
591	592	29.6	35	6.48965	11.3568	14.6553	1.29	7.006	19.86	WMa,DSO
592	593	29.65	35	6.49029	11.3539	14.6546	1.291	7.006	19.86	WMa,DSO
593	594	29.7	35	6.4908	11.3527	14.6535	1.292	7.006	19.86	WMa,DSO
594	595	29.75	35	6.48774	11.3427	14.6529	1.292	7.006	19.85	WMa,DSO
595	596	29.8	35	6.48719	11.3464	14.6521	1.292	7.006	19.85	WMa,DSO
596	597	29.85	35	6.48634	11.3419	14.6516	1.292	7.006	19.85	WMa,DSO
597	598	29.9	35	6.48696	11.3474	14.6505	1.291	7.006	19.85	WMa,DSO
598	599	29.95	35	6.48568	11.3433	14.6497	1.292	7.006	19.85	WMa,DSO
599	600	30	35	6.48542	11.3508	14.6486	1.29	7.006	19.85	WMa,DSO
600	601	30.05	35	6.48555	11.3478	14.6479	1.291	7.006	19.85	WMa,DSO
601	602	30.1	35	6.48672	11.3559	14.6471	1.29	7.006	19.85	WMa,DSO
602	603	30.15	35	6.48567	11.3516	14.6465	1.29	7.006	19.85	WMa,DSO
603	604	30.2	35	6.48605	11.3633	14.6453	1.288	7.006	19.85	WMa,DSO
604	605	30.25	35	6.48614	11.359	14.6441	1.289	7.007	19.85	WMa,DSO
605	606	30.3	35	6.4871	11.3673	14.6426	1.288	7.007	19.85	WMa,DSO
606	607	30.35	35	6.48813	11.364	14.6419	1.289	7.007	19.85	WMa,DSO
607	608	30.4	35	6.48802	11.374	14.6412	1.287	7.007	19.85	WMa,DSO
608	609	30.45	35	6.48861	11.3701	14.6406	1.288	7.006	19.86	WMa,DSO
609	610	30.5	35	6.48915	11.3763	14.6397	1.287	7.006	19.86	WMa,DSO
610	611	30.55	35	6.4891	11.3698	14.6392	1.288	7.006	19.86	WMa,DSO
611	612	30.6	35	6.48995	11.378	14.6384	1.287	7.006	19.86	WMa,DSO
612	613	30.65	35	6.49019	11.3768	14.6378	1.287	7.006	19.86	WMa,DSO
613	614	30.7	35	6.48995	11.3821	14.637	1.286	7.006	19.86	WMa,DSO
614	615	30.75	35	6.48895	11.3766	14.6365	1.287	7.006	19.86	WMa,DSO
615	616	30.8	35	6.48995	11.3933	14.6357	1.284	7.006	19.86	WMa,DSO
616	617	30.85	35	6.49339	11.3935	14.6353	1.285	7.006	19.87	WMa,DSO
617	618	30.9	35	6.49439	11.3982	14.6347	1.284	7.006	19.87	WMa,DSO
618	619	30.95	35	6.4928	11.3903	14.6349	1.285	7.006	19.87	WMa,DSO
619	620	31	35	6.49246	11.3974	14.635	1.284	7.007	19.87	WMa,DSO
620	621	31.05	35	6.49156	11.3926	14.6353	1.284	7.007	19.86	WMa,DSO
621	622	31.1	35	6.49242	11.3994	14.6353	1.284	7.007	19.87	WMa,DSO
622	623	31.15	35	6.49147	11.3937	14.6354	1.284	7.007	19.86	WMa,DSO
623	624	31.2	35	6.49118	11.3993	14.6355	1.283	7.007	19.86	WMa,DSO
624	625	31.25	35	6.49084	11.3963	14.6357	1.284	7.007	19.86	WMa,DSO
625	626	31.3	35	6.49162	11.408	14.6356	1.282	7.007	19.86	WMa,DSO
626	627	31.35	35	6.49413	11.4092	14.6361	1.282	7.006	19.87	WMa,DSO
627	628	31.4	35	6.49501	11.4137	14.6362	1.282	7.006	19.87	WMa,DSO
628	629	31.45	35	6.49689	11.4113	14.6366	1.283	7.006	19.88	WMa,DSO
629	630	31.5	35	6.49717	11.4079	14.6371	1.284	7.006	19.88	WMa,DSO
630	631	31.55	35	6.49573	11.4001	14.6381	1.285	7.006	19.88	WMa,DSO
631	632	31.6	35	6.49609	11.4052	14.6393	1.284	7.006	19.88	WMa,DSO
632	633	31.65	35	6.49485	11.3982	14.6405	1.285	7.006	19.87	WMa,DSO
633	634	31.7	35	6.49547	11.3997	14.6416	1.285	7.006	19.88	WMa,DSO
634	635	31.75	35	6.49329	11.3924	14.643	1.285	7.006	19.87	WMa,DSO
635	636	31.8	35	6.49323	11.3995	14.6444	1.284	7.006	19.87	WMa,DSO
636	637	31.85	35	6.49452	11.4001	14.6461	1.284	7.006	19.87	WMa,DSO
637	638	31.9	35	6.49589	11.4058	14.6473	1.284	7.006	19.88	WMa,DSO
638	639	31.95	35	6.49726	11.4018	14.6488	1.285	7.006	19.88	WMa,DSO
639	640	32	35	6.49757	11.4036	14.6501	1.285	7.006	19.88	WMa,DSO
640	641	32.05	35	6.49786	11.3985	14.6512	1.286	7.006	19.88	WMa,DSO
641	642	32.1	35	6.49851	11.3977	14.6522	1.286	7.006	19.89	WMa,DSO
642	643	32.15	35	6.49667	11.3888	14.6534	1.287	7.006	19.88	WMa,DSO
643	644	32.2	35	6.49736	11.3959	14.6544	1.286	7.006	19.88	WMa,DSO
644	645	32.25	35	6.49664	11.3914	14.6556	1.287	7.006	19.88	WMa,DSO
645	646	32.3	35	6.49719	11.3933	14.6566	1.286	7.006	19.88	WMa,DSO
646	647	32.35	35	6.49707	11.3903	14.6581	1.287	7.006	19.88	WMa,DSO
647	648	32.4	35	6.49747	11.3976	14.6594	1.286	7.006	19.88	WMa,DSO
648	649	32.45	35	6.49932	11.395	14.6607	1.287	7.006	19.89	WMa,DSO
649	650	32.5	35	6.50047	11.3973	14.6615	1.287	7.005	19.89	WMa,DSO
650	651	32.55	35	6.49891	11.3886	14.6624	1.288	7.005	19.89	WMa,DSO
651	652	32.6	35	6.49957	11.3928	14.663	1.287	7.005	19.89	WMa,DSO
652	653	32.65	35	6.49935	11.3903	14.6635	1.288	7.006	19.89	WMa,DSO
653	654	32.7	35	6.49921	11.394	14.6637	1.287	7.006	19.89	WMa,DSO
654	655	32.75	35	6.49941	11.3893	14.6642	1.288	7.006	19.89	WMa,DSO
655	656	32.8	35	6.49942	11.3964	14.6647	1.287	7.006	19.89	WMa,DSO
656	657	32.85	35	6.50009	11.3924	14.6652	1.287	7.006	19.89	WMa,DSO
657	658	32.9	35	6.50108	11.3971	14.6654	1.287	7.006	19.89	WMa,DSO
658	659	32.95	35	6.50007	11.3911	14.6659	1.288	7.006	19.89	WMa,DSO
659	660	33	35	6.50072	11.3977	14.666	1.287	7.006	19.89	WMa,DSO
660	661	33.05	35	6.50074	11.3941	14.6659	1.287	7.006	19.89	WMa,DSO
661	662	33.1	35	6.50125	11.3974	14.6657	1.287	7.006	19.89	WMa,DSO
662	663	33.15	35	6.50078	11.3943	14.6656	1.287	7.006	19.89	WMa,DSO
663	664	33.2	35	6.50074	11.4017	14.6652	1.286	7.006	19.89	WMa,DSO
664	665	33.25	35	6.50154	11.3993	14.6651	1.287	7.006	19.89	WMa,DSO
665	666	33.3	35	6.50214	11.4039	14.6645	1.286	7.006	19.9	WMa,DSO
666	667	33.35	35	6.50175	11.3991	14.6644	1.287	7.006	19.9	WMa,DSO
667	668	33.4	35	6.50198	11.4062	14.6638	1.285	7.006	19.9	WMa,DSO
668	669	33.45	35	6.50195	11.4029	14.6633	1.286	7.006	19.9	WMa,DSO
669	670	33.5	35	6.50306	11.4082	14.6626	1.285	7.006	19.9	WMa,DSO
670	671	33.55	35	6.50192	11.402	14.6622	1.286	7.006	19.9	WMa,DSO
671	672	33.6	35	6.50248	11.4082	14.6618	1.285	7.006	19.9	WMa,DSO
672	673	33.65	35	6.50225	11.4055	14.6614	1.286	7.006	19.9	WMa,DSO
673	674	33.7	35	6.50147	11.4075	14.6605	1.285	7.006	19.89	WMa,DSO
674	675	33.75	35	6.50088	11.4009	14.6602	1.286	7.006	19.89	WMa,DSO
675	676	33.8	35	6.50089	11.4086	14.6595	1.285	7.006	19.89	WMa,DSO
676	677	33.85	35	6.50122	11.4056	14.6591	1.285	7.006	19.89	WMa,DSO
677	678	33.9	35	6.50121	11.4101	14.6584	1.284	7.006	19.89	WMa,DSO
678	679	33.95	35	6.50075	11.4045	14.6581	1.285	7.006	19.89	WMa,DSO
679	680	34	35	6.50097	11.4127	14.6576	1.284	7.006	19.89	WMa,DSO
680	681	34.05	35	6.50191	11.4089	14.6572	1.285	7.006	19.9	WMa,DSO
681	682	34.1	35	6.50277	11.4124	14.6567	1.284	7.006	19.9	WMa,DSO
682	683	34.15	35	6.50089	11.4052	14.6565	1.285	7.006	19.89	WMa,DSO
683	684	34.2	35	6.50084	11.4134	14.656	1.284	7.007	19.89	WMa,DSO
684	685	34.25	35	6.50208	11.414	14.6558	1.284	7.007	19.9	WMa,DSO
685	686	34.3	35	6.50286	11.4203	14.6552	1.283	7.007	19.9	WMa,DSO
686	687	34.35	35	6.50259	11.4152	14.655	1.284	7.007	19.9	WMa,DSO
687	688	34.4	35	6.50295	11.4221	14.6547	1.283	7.007	19.9	WMa,DSO
688	689	34.45	35	6.50371	11.4198	14.6544	1.283	7.007	19.9	WMa,DSO
689	690	34.5	35	6.50443	11.4254	14.6536	1.283	7.007	19.9	WMa,DSO
690	691	34.55	35	6.50401	11.4208	14.6533	1.283	7.007	19.9	WMa,DSO
691	692	34.6	35	6.50441	11.4256	14.6527	1.283	7.007	19.9	WMa,DSO
692	693	34.65	35	6.50452	11.4227	14.6521	1.283	7.007	19.9	WMa,DSO
693	694	34.7	35	6.50463	11.4274	14.6515	1.282	7.007	19.9	WMa,DSO
694	695	34.75	35	6.50374	11.4225	14.6512	1.283	7.007	19.9	WMa,DSO
695	696	34.8	35	6.50395	11.4302	14.6507	1.282	7.007	19.9	WMa,DSO
696	697	34.85	35	6.50428	11.4269	14.6503	1.282	7.007	19.9	WMa,DSO
697	698	34.9	35	6.50493	11.4305	14.6496	1.282	7.007	19.91	WMa,DSO
698	699	34.95	35.01	6.5028	11.4234	14.6491	1.282	7.007	19.9	WMa,DSO
699	700	35	35.01	6.50282	11.4334	14.6483	1.281	7.007	19.9	WMa,DSO
700	701	35.05	35.01	6.50375	11.4318	14.6477	1.281	7.007	19.9	WMa,DSO
701	702	35.1	35.01	6.5048	11.4363	14.6469	1.281	7.007	19.9	WMa,DSO
702	703	35.15	35.01	6.50368	11.4294	14.6464	1.282	7.007	19.9	WMa,DSO
703	704	35.2	35.01	6.50399	11.435	14.6457	1.281	7.007	19.9	WMa,DSO
704	705	35.25	35.01	6.50339	11.4316	14.645	1.281	7.007	19.9	WMa,DSO
705	706	35.3	35.01	6.50424	11.4349	14.6442	1.281	7.007	19.9	WMa,DSO
706	707	35.35	35.01	6.50294	11.4294	14.6439	1.281	7.007	19.9	WMa,DSO
707	708	35.4	35.01	6.503	11.436	14.6434	1.28	7.007	19.9	WMa,DSO
708	709	35.45	35.01	6.50221	11.4293	14.643	1.281	7.007	19.9	WMa,DSO
709	710	35.5	35.01	6.50318	11.4369	14.6426	1.28	7.007	19.9	WMa,DSO
710	711	35.55	35.01	6.50241	11.4303	14.6427	1.281	7.007	19.9	WMa,DSO
711	712	35.6	35.01	6.50329	11.4367	14.6427	1.28	7.007	19.9	WMa,DSO
712	713	35.65	35.01	6.50326	11.4329	14.6426	1.281	7.007	19.9	WMa,DSO
713	714	35.7	35.01	6.50308	11.4349	14.6424	1.28	7.007	19.9	WMa,DSO
714	715	35.75	35.01	6.50107	11.4262	14.6423	1.281	7.007	19.89	WMa,DSO
715	716	35.8	35.01	6.50207	11.435	14.6423	1.28	7.007	19.9	WMa,DSO
716	717	35.85	35.01	6.50336	11.4357	14.6424	1.28	7.007	19.9	WMa,DSO
717	718	35.9	35	6.5036	11.4386	14.6423	1.28	7.007	19.9	WMa,DSO
718	719	35.95	35	6.5034	11.4318	14.6426	1.281	7.007	19.9	WMa,DSO
719	720	36	35	6.50255	11.4358	14.6427	1.28	7.007	19.9	WMa,DSO
720	721	36.05	35	6.50368	11.4338	14.6431	1.281	7.007	19.9	WMa,DSO
721	722	36.1	35	6.50423	11.4368	14.643	1.28	7.007	19.9	WMa,DSO
722	723	36.15	35	6.50348	11.4311	14.6433	1.281	7.007	19.9	WMa,DSO
723	724	36.2	35	6.50342	11.4369	14.6433	1.28	7.007	19.9	WMa,DSO
724	725	36.25	35	6.50335	11.433	14.6437	1.281	7.007	19.9	WMa,DSO
725	726	36.3	35	6.50467	11.439	14.6439	1.28	7.007	19.9	WMa,DSO
726	727	36.35	35	6.50427	11.4347	14.6445	1.281	7.007	19.9	WMa,DSO
727	728	36.4	35	6.50447	11.4399	14.6449	1.28	7.007	19.9	WMa,DSO
728	729	36.45	35	6.50542	11.4396	14.6453	1.28	7.007	19.91	WMa,DSO
729	730	36.5	35	6.50484	11.4404	14.6455	1.28	7.007	19.9	WMa,DSO
730	731	36.55	35	6.50468	11.4361	14.6461	1.281	7.007	19.9	WMa,DSO
731	732	36.6	35	6.50525	11.4452	14.6464	1.279	7.007	19.91	WMa,DSO
732	733	36.65	35	6.50567	11.4428	14.6467	1.28	7.007	19.91	WMa,DSO
733	734	36.7	35	6.50669	11.4483	14.6467	1.279	7.007	19.91	WMa,DSO
734	735	36.75	35	6.50641	11.4429	14.647	1.28	7.007	19.91	WMa,DSO
735	736	36.8	35	6.50757	11.4517	14.647	1.279	7.007	19.91	WMa,DSO
736	737	36.85	35	6.50779	11.4473	14.647	1.28	7.007	19.91	WMa,DSO
737	738	36.9	35	6.50882	11.4518	14.6466	1.279	7.007	19.92	WMa,DSO
738	739	36.95	35	6.50784	11.4466	14.6465	1.28	7.006	19.91	WMa,DSO
739	740	37	35	6.50802	11.4509	14.6462	1.279	7.006	19.91	WMa,DSO
740	741	37.05	35	6.50882	11.4495	14.6463	1.28	7.006	19.92	WMa,DSO
741	742	37.1	35	6.50925	11.452	14.6461	1.279	7.006	19.92	WMa,DSO
742	743	37.15	35	6.50758	11.4445	14.6464	1.28	7.007	19.91	WMa,DSO
743	744	37.2	35	6.50763	11.4523	14.6468	1.279	7.007	19.91	WMa,DSO
744	745	37.25	35	6.50739	11.4468	14.6473	1.28	7.007	19.91	WMa,DSO
745	746	37.3	35	6.50783	11.4521	14.6476	1.279	7.007	19.91	WMa,DSO
746	747	37.35	35	6.50541	11.4431	14.6482	1.28	7.007	19.91	WMa,DSO
747	748	37.4	35	6.50617	11.4531	14.6485	1.278	7.007	19.91	WMa,DSO
748	749	37.45	35	6.50655	11.4513	14.649	1.279	7.007	19.91	WMa,DSO
749	750	37.5	35	6.50687	11.4558	14.6492	1.278	7.007	19.91	WMa,DSO
750	751	37.55	35	6.5078	11.4518	14.6498	1.279	7.007	19.91	WMa,DSO
751	752	37.6	35	6.50808	11.457	14.6501	1.278	7.007	19.91	WMa,DSO
752	753	37.65	35	6.50923	11.455	14.6506	1.279	7.007	19.92	WMa,DSO
753	754	37.7	35	6.51023	11.4552	14.6508	1.279	7.006	19.92	WMa,DSO
754	755	37.75	35	6.50961	11.4496	14.6514	1.28	7.006	19.92	WMa,DSO
755	756	37.8	35	6.50951	11.4513	14.652	1.28	7.006	19.92	WMa,DSO
756	757	37.85	35	6.50888	11.4445	14.6527	1.281	7.006	19.92	WMa,DSO
757	758	37.9	35	6.5091	11.4473	14.6533	1.28	7.006	19.92	WMa,DSO
758	759	37.95	35	6.50994	11.4449	14.6542	1.281	7.006	19.92	WMa,DSO
759	760	38	35	6.51003	11.4515	14.6548	1.28	7.006	19.92	WMa,DSO
760	761	38.05	35	6.51029	11.4474	14.6557	1.281	7.006	19.92	WMa,DSO
761	762	38.1	35	6.51085	11.4519	14.656	1.28	7.006	19.92	WMa,DSO
762	763	38.15	35	6.51037	11.4465	14.6566	1.281	7.006	19.92	WMa,DSO
763	764	38.2	35	6.51138	11.4582	14.657	1.279	7.006	19.92	WMa,DSO
764	765	38.25	35	6.51179	11.4558	14.6571	1.28	7.006	19.93	WMa,DSO
765	766	38.3	35	6.51353	11.4608	14.6571	1.279	7.006	19.93	WMa,DSO
766	767	38.35	35	6.51235	11.4557	14.6572	1.28	7.006	19.93	WMa,DSO
767	768	38.4	35	6.51248	11.4626	14.6571	1.279	7.006	19.93	WMa,DSO
768	769	38.45	35	6.51276	11.4603	14.6572	1.279	7.006	19.93	WMa,DSO
769	770	38.5	35	6.51282	11.4654	14.6569	1.278	7.006	19.93	WMa,DSO
770	771	38.55	35	6.51252	11.4602	14.6569	1.279	7.006	19.93	WMa,DSO
771	772	38.6	35	6.51302	11.4688	14.6566	1.278	7.006	19.93	WMa,DSO
772	773	38.65	35	6.51312	11.4644	14.6566	1.278	7.006	19.93	WMa,DSO
773	774	38.7	35	6.51408	11.4683	14.6563	1.278	7.006	19.93	WMa,DSO
774	775	38.75	35	6.51281	11.4624	14.6564	1.279	7.006	19.93	WMa,DSO
775	776	38.8	35	6.51377	11.4701	14.6563	1.278	7.006	19.93	WMa,DSO
776	777	38.85	35	6.51421	11.4683	14.6562	1.278	7.006	19.93	WMa,DSO
777	778	38.9	35	6.51408	11.4695	14.6558	1.278	7.006	19.93	WMa,DSO
778	779	38.95	35	6.51321	11.4624	14.656	1.279	7.006	19.93	WMa,DSO
779	780	39	35	6.51361	11.4703	14.656	1.277	7.006	19.93	WMa,DSO
780	781	39.05	35	6.5139	11.4685	14.6565	1.278	7.006	19.93	WMa,DSO
781	782	39.1	35	6.51388	11.4698	14.6566	1.278	7.006	19.93	WMa,DSO
782	783	39.15	35	6.51358	11.4631	14.657	1.279	7.006	19.93	WMa,DSO
783	784	39.2	35	6.51364	11.4685	14.6572	1.278	7.006	19.93	WMa,DSO
784	785	39.25	35	6.51284	11.4634	14.6574	1.279	7.006	19.93	WMa,DSO
785	786	39.3	35	6.51369	11.4663	14.6573	1.278	7.006	19.93	WMa,DSO
786	787	39.35	35	6.51319	11.4624	14.6575	1.279	7.006	19.93	WMa,DSO
787	788	39.4	35	6.51363	11.471	14.6574	1.277	7.006	19.93	WMa,DSO
788	789	39.45	35	6.5156	11.4712	14.6573	1.278	7.006	19.94	WMa,DSO
789	790	39.5	35	6.51539	11.4733	14.6569	1.278	7.006	19.94	WMa,DSO
790	791	39.55	35	6.51606	11.4696	14.6569	1.278	7.006	19.94	WMa,DSO
791	792	39.6	35	6.51663	11.4773	14.6567	1.277	7.006	19.94	WMa,DSO
792	793	39.65	35	6.51672	11.4741	14.6566	1.278	7.006	19.94	WMa,DSO
793	794	39.7	35	6.51747	11.4798	14.6563	1.277	7.006	19.94	WMa,DSO
794	795	39.75	35	6.51656	11.4746	14.6562	1.278	7.006	19.94	WMa,DSO
795	796	39.8	35	6.51704	11.4835	14.6561	1.276	7.007	19.94	WMa,DSO
796	797	39.85	35	6.517	11.4814	14.6556	1.277	7.007	19.94	WMa,DSO
797	798	39.9	35	6.51759	11.486	14.6548	1.276	7.007	19.94	WMa,DSO
798	799	39.95	35	6.51657	11.4823	14.6542	1.276	7.007	19.94	WMa,DSO
799	800	40	35	6.51721	11.4891	14.6532	1.275	7.007	19.94	WMa,DSO
800	801	40.05	35	6.51722	11.4876	14.6522	1.275	7.007	19.94	WMa,DSO
801	802	40.1	35	6.51832	11.4932	14.6508	1.275	7.007	19.95	WMa,DSO
802	803	40.15	35	6.51715	11.4861	14.6498	1.276	7.007	19.94	WMa,DSO
803	804	40.2	35	6.51821	11.4924	14.6487	1.275	7.007	19.95	WMa,DSO
804	805	40.25	35	6.51777	11.4884	14.648	1.275	7.007	19.94	WMa,DSO
805	806	40.3	35	6.51801	11.49	14.6471	1.275	7.007	19.95	WMa,DSO
806	807	40.35	35	6.51523	11.4827	14.6464	1.276	7.007	19.94	WMa,DSO
807	808	40.4	35.01	6.51494	11.4894	14.6457	1.274	7.007	19.94	WMa,DSO
808	809	40.45	35.01	6.51372	11.4845	14.6451	1.275	7.007	19.93	WMa,DSO
809	810	40.5	35.01	6.51455	11.4898	14.6445	1.274	7.007	19.93	WMa,DSO
810	811	40.55	35.01	6.51284	11.4852	14.6443	1.274	7.007	19.93	WMa,DSO
811	812	40.6	35.01	6.51318	11.4929	14.6439	1.273	7.007	19.93	WMa,DSO
812	813	40.65	35.01	6.51424	11.4901	14.6436	1.274	7.007	19.93	WMa,DSO
813	814	40.7	35	6.51559	11.4945	14.6431	1.274	7.007	19.94	WMa,DSO
814	815	40.75	35	6.51507	11.4877	14.6429	1.275	7.007	19.94	WMa,DSO
815	816	40.8	35	6.51555	11.4928	14.6427	1.274	7.007	19.94	WMa,DSO
816	817	40.85	35	6.51506	11.4902	14.6427	1.274	7.007	19.94	WMa,DSO
817	818	40.9	35	6.51538	11.4923	14.6427	1.274	7.007	19.94	WMa,DSO
818	819	40.95	35	6.51511	11.4894	14.6433	1.274	7.007	19.94	WMa,DSO
819	820	41	35	6.51535	11.4941	14.6442	1.274	7.007	19.94	WMa,DSO
820	821	41.05	35	6.51606	11.4899	14.6451	1.275	7.007	19.94	WMa,DSO
821	822	41.1	35	6.5168	11.4954	14.6459	1.274	7.007	19.94	WMa,DSO
822	823	41.15	35	6.51596	11.4908	14.6468	1.275	7.007	19.94	WMa,DSO
823	824	41.2	35	6.5165	11.497	14.6475	1.274	7.006	19.94	WMa,DSO
824	825	41.25	35	6.51798	11.4973	14.6479	1.274	7.007	19.95	WMa,DSO
825	826	41.3	35	6.51893	11.5006	14.6478	1.274	7.006	19.95	WMa,DSO
826	827	41.35	35	6.51859	11.4947	14.648	1.275	7.006	19.95	WMa,DSO
827	828	41.4	35	6.51932	11.5035	14.6481	1.273	7.006	19.95	WMa,DSO
828	829	41.45	35	6.52057	11.501	14.6484	1.274	7.006	19.95	WMa,DSO
829	830	41.5	35	6.52104	11.4982	14.6485	1.275	7.006	19.95	WMa,DSO
830	831	41.55	35	6.51871	11.4885	14.6489	1.276	7.006	19.95	WMa,DSO
831	832	41.6	35	6.51805	11.4904	14.6491	1.275	7.006	19.95	WMa,DSO
832	833	41.65	35	6.51607	11.4831	14.6502	1.276	7.006	19.94	WMa,DSO
833	834	41.7	35	6.51696	11.487	14.6514	1.276	7.006	19.94	WMa,DSO
834	835	41.75	35	6.51448	11.4806	14.653	1.276	7.006	19.93	WMa,DSO
835	836	41.8	35	6.51412	11.4865	14.6544	1.275	7.006	19.93	WMa,DSO
836	837	41.85	35	6.51499	11.4861	14.6558	1.275	7.007	19.94	WMa,DSO
837	838	41.9	35	6.51666	11.4959	14.657	1.274	7.006	19.94	WMa,DSO
838	839	41.95	35	6.51707	11.4933	14.6585	1.274	7.006	19.94	WMa,DSO
839	840	42	35	6.51779	11.5019	14.6596	1.273	7.006	19.94	WMa,DSO
840	841	42.05	35	6.51981	11.5055	14.6601	1.273	7.006	19.95	WMa,DSO
841	842	42.1	35	6.52176	11.5124	14.6602	1.273	7.006	19.96	WMa,DSO
842	843	42.15	35	6.5266	11.5152	14.6608	1.274	7.006	19.97	WMa,DSO
843	844	42.2	35	6.52782	11.5162	14.6616	1.274	7.006	19.98	WMa,DSO
844	845	42.25	35	6.52833	11.5121	14.6623	1.275	7.006	19.98	WMa,DSO
845	846	42.3	35	6.52838	11.5115	14.663	1.275	7.006	19.98	WMa,DSO
846	847	42.35	35	6.52782	11.5071	14.6639	1.276	7.006	19.98	WMa,DSO
847	848	42.4	35	6.52908	11.5153	14.6645	1.275	7.006	19.98	WMa,DSO
848	849	42.45	35	6.52886	11.5094	14.6653	1.275	7.006	19.98	WMa,DSO
849	850	42.5	35	6.52855	11.5117	14.6658	1.275	7.006	19.98	WMa,DSO
850	851	42.55	35	6.52555	11.5044	14.6664	1.275	7.006	19.97	WMa,DSO
851	852	42.6	35	6.5261	11.5216	14.6667	1.272	7.006	19.97	WMa,DSO
852	853	42.65	35	6.5285	11.5231	14.6669	1.273	7.006	19.98	WMa,DSO
853	854	42.7	35	6.53044	11.5288	14.666	1.272	7.006	19.98	WMa,DSO
854	855	42.75	35	6.52837	11.521	14.6654	1.273	7.006	19.98	WMa,DSO
855	856	42.8	35	6.52794	11.5226	14.6646	1.273	7.006	19.98	WMa,DSO
856	857	42.85	35	6.5264	11.5194	14.6637	1.273	7.006	19.97	WMa,DSO
857	858	42.9	35	6.52681	11.5266	14.6625	1.272	7.006	19.97	WMa,DSO
858	859	42.95	35	6.5269	11.522	14.6615	1.272	7.006	19.97	WMa,DSO
859	860	43	35	6.52696	11.5253	14.6604	1.272	7.006	19.97	WMa,DSO
860	861	43.05	35	6.5254	11.519	14.6595	1.272	7.006	19.97	WMa,DSO
861	862	43.1	35	6.52555	11.5248	14.6585	1.271	7.007	19.97	WMa,DSO
862	863	43.15	35	6.52491	11.5203	14.6582	1.272	7.007	19.97	WMa,DSO
863	864	43.2	35	6.52576	11.5312	14.6574	1.27	7.007	19.97	WMa,DSO
864	865	43.25	35	6.52742	11.5287	14.6565	1.271	7.006	19.97	WMa,DSO
865	866	43.3	35	6.52789	11.5283	14.6556	1.272	7.006	19.98	WMa,DSO
866	867	43.35	35	6.52616	11.5222	14.6549	1.272	7.006	19.97	WMa,DSO
867	868	43.4	35	6.52648	11.5289	14.6544	1.271	7.006	19.97	WMa,DSO
868	869	43.45	35	6.52638	11.5258	14.6542	1.272	7.006	19.97	WMa,DSO
869	870	43.5	35	6.52744	11.529	14.6537	1.271	7.006	19.97	WMa,DSO
870	871	43.55	35	6.52581	11.5221	14.6535	1.272	7.006	19.97	WMa,DSO
871	872	43.6	35	6.52538	11.5267	14.6535	1.271	7.007	19.97	WMa,DSO
872	873	43.65	35	6.52479	11.5224	14.6538	1.272	7.007	19.97	WMa,DSO
873	874	43.7	35	6.52554	11.5301	14.6537	1.27	7.007	19.97	WMa,DSO
874	875	43.75	35	6.52519	11.527	14.6541	1.271	7.007	19.97	WMa,DSO
875	876	43.8	35	6.52626	11.5347	14.6543	1.27	7.007	19.97	WMa,DSO
876	877	43.85	35	6.5261	11.5306	14.6544	1.271	7.007	19.97	WMa,DSO
877	878	43.9	35	6.52666	11.534	14.6544	1.27	7.007	19.97	WMa,DSO
878	879	43.95	35	6.52651	11.5304	14.6548	1.271	7.007	19.97	WMa,DSO
879	880	44	35	6.52758	11.5377	14.6549	1.27	7.006	19.97	WMa,DSO
880	881	44.05	35	6.52818	11.536	14.6553	1.27	7.006	19.98	WMa,DSO
881	882	44.1	35	6.52895	11.5365	14.6556	1.271	7.006	19.98	WMa,DSO
882	883	44.15	35	6.52826	11.5309	14.6563	1.271	7.006	19.98	WMa,DSO
883	884	44.2	35	6.52775	11.5366	14.657	1.27	7.006	19.98	WMa,DSO
884	885	44.25	35	6.52835	11.533	14.6578	1.271	7.006	19.98	WMa,DSO
885	886	44.3	35	6.52949	11.5356	14.6583	1.271	7.006	19.98	WMa,DSO
886	887	44.35	35	6.52887	11.5305	14.659	1.272	7.006	19.98	WMa,DSO
887	888	44.4	35	6.52934	11.5371	14.6595	1.271	7.006	19.98	WMa,DSO
888	889	44.45	35	6.52904	11.5331	14.6603	1.271	7.006	19.98	WMa,DSO
889	890	44.5	35	6.52983	11.5388	14.6607	1.27	7.006	19.98	WMa,DSO
890	891	44.55	35	6.53064	11.536	14.6615	1.271	7.006	19.98	WMa,DSO
891	892	44.6	35	6.53178	11.5425	14.6621	1.27	7.006	19.99	WMa,DSO
892	893	44.65	35	6.53142	11.5371	14.6627	1.271	7.006	19.99	WMa,DSO
893	894	44.7	35	6.53187	11.5383	14.6631	1.271	7.006	19.99	WMa,DSO
894	895	44.75	35	6.53005	11.5315	14.6639	1.272	7.006	19.98	WMa,DSO
895	896	44.8	35	6.53033	11.5414	14.6643	1.27	7.006	19.98	WMa,DSO
896	897	44.85	35	6.53128	11.5401	14.6645	1.271	7.006	19.99	WMa,DSO
897	898	44.9	35	6.53161	11.5438	14.6644	1.27	7.006	19.99	WMa,DSO
898	899	44.95	35	6.53226	11.5408	14.6646	1.271	7.006	19.99	WMa,DSO
899	900	45	35	6.53236	11.5464	14.6647	1.27	7.006	19.99	WMa,DSO
900	901	45.05	35	6.53322	11.5448	14.6649	1.27	7.006	19.99	WMa,DSO
901	902	45.1	35	6.53399	11.5476	14.6648	1.27	7.006	19.99	WMa,DSO
902	903	45.15	35	6.533	11.5406	14.6649	1.271	7.006	19.99	WMa,DSO
903	904	45.2	35	6.53346	11.5445	14.6649	1.271	7.006	19.99	WMa,DSO
904	905	45.25	35	6.53254	11.5398	14.6648	1.271	7.006	19.99	WMa,DSO
905	906	45.3	35	6.53217	11.541	14.6648	1.271	7.006	19.99	WMa,DSO
906	907	45.35	35	6.53101	11.5359	14.6651	1.271	7.006	19.99	WMa,DSO
907	908	45.4	35	6.53081	11.5436	14.6652	1.27	7.006	19.98	WMa,DSO
908	909	45.45	35	6.53145	11.5407	14.6654	1.271	7.006	19.99	WMa,DSO
909	910	45.5	35	6.53209	11.5456	14.6651	1.27	7.006	19.99	WMa,DSO
910	911	45.55	35	6.53164	11.5416	14.6652	1.27	7.006	19.99	WMa,DSO
911	912	45.6	35	6.53229	11.546	14.6651	1.27	7.006	19.99	WMa,DSO
912	913	45.65	35	6.53318	11.5455	14.6651	1.27	7.006	19.99	WMa,DSO
913	914	45.7	35	6.53295	11.5452	14.665	1.27	7.006	19.99	WMa,DSO
914	915	45.75	35	6.53156	11.5371	14.665	1.271	7.006	19.99	WMa,DSO
915	916	45.8	35	6.53182	11.5422	14.6649	1.27	7.006	19.99	WMa,DSO
916	917	45.85	35	6.53174	11.5391	14.6649	1.271	7.006	19.99	WMa,DSO
917	918	45.9	35	6.53249	11.5425	14.6646	1.271	7.006	19.99	WMa,DSO
918	919	45.95	35	6.53113	11.538	14.6648	1.271	7.006	19.99	WMa,DSO
919	920	46	35	6.53197	11.5471	14.6648	1.27	7.006	19.99	WMa,DSO
920	921	46.05	35	6.53313	11.5463	14.665	1.27	7.006	19.99	WMa,DSO
921	922	46.1	35	6.53359	11.5504	14.665	1.27	7.006	19.99	WMa,DSO
922	923	46.15	35	6.53383	11.5459	14.6652	1.27	7.006	19.99	WMa,DSO
923	924	46.2	35	6.5349	11.5525	14.6653	1.27	7.006	20	WMa,DSO
924	925	46.25	35	6.53426	11.5484	14.6655	1.27	7.006	19.99	WMa,DSO
925	926	46.3	35	6.53458	11.5502	14.6654	1.27	7.006	20	WMa,DSO
926	927	46.35	35	6.53305	11.545	14.6655	1.27	7.006	19.99	WMa,DSO
927	928	46.4	35	6.53305	11.5534	14.6655	1.269	7.006	19.99	WMa,DSO
928	929	46.45	35	6.53388	11.5513	14.6654	1.269	7.006	19.99	WMa,DSO
929	930	46.5	35	6.53479	11.5567	14.6651	1.269	7.006	20	WMa,DSO
930	931	46.55	35	6.53463	11.5527	14.6652	1.269	7.006	20	WMa,DSO
931	932	46.6	35	6.53524	11.5588	14.665	1.269	7.006	20	WMa,DSO
932	933	46.65	35	6.53594	11.5557	14.665	1.269	7.006	20	WMa,DSO
933	934	46.7	35	6.53605	11.5573	14.6647	1.269	7.006	20	WMa,DSO
934	935	46.75	35	6.53508	11.5505	14.6647	1.27	7.006	20	WMa,DSO
935	936	46.8	35	6.53537	11.5558	14.6646	1.269	7.006	20	WMa,DSO
936	937	46.85	35	6.5347	11.5523	14.6647	1.27	7.006	20	WMa,DSO
937	938	46.9	35	6.53491	11.5544	14.6647	1.269	7.006	20	WMa,DSO
938	939	46.95	35	6.53376	11.5502	14.6653	1.27	7.006	19.99	WMa,DSO
939	940	47	35	6.53365	11.5574	14.6656	1.268	7.006	19.99	WMa,DSO
940	941	47.05	35	6.53456	11.5562	14.6659	1.269	7.006	20	WMa,DSO
941	942	47.1	35	6.53517	11.5601	14.6658	1.268	7.006	20	WMa,DSO
942	943	47.15	35	6.53513	11.5564	14.6662	1.269	7.006	20	WMa,DSO
943	944	47.2	35	6.53556	11.5614	14.6662	1.268	7.006	20	WMa,DSO
944	945	47.25	35	6.53589	11.5576	14.6663	1.269	7.006	20	WMa,DSO
945	946	47.3	35	6.53698	11.5628	14.6662	1.268	7.006	20	WMa,DSO
946	947	47.35	35	6.53669	11.5596	14.6663	1.269	7.006	20	WMa,DSO
947	948	47.4	35	6.53729	11.5629	14.6664	1.269	7.006	20	WMa,DSO
948	949	47.45	35	6.53746	11.5594	14.6665	1.269	7.006	20	WMa,DSO
949	950	47.5	35	6.53775	11.5619	14.6666	1.269	7.006	20.01	WMa,DSO
950	951	47.55	35	6.53649	11.5575	14.667	1.269	7.006	20	WMa,DSO
951	952	47.6	35	6.53724	11.5664	14.6672	1.268	7.006	20	WMa,DSO
952	953	47.65	35	6.53826	11.5645	14.6675	1.269	7.006	20.01	WMa,DSO
953	954	47.7	35	6.53884	11.5683	14.6676	1.268	7.006	20.01	WMa,DSO
954	955	47.75	35	6.53761	11.5613	14.6678	1.269	7.006	20.01	WMa,DSO
955	956	47.8	35	6.53788	11.5662	14.6679	1.268	7.006	20.01	WMa,DSO
956	957	47.85	35	6.53791	11.5641	14.6679	1.268	7.006	20.01	WMa,DSO
957	958	47.9	35	6.53825	11.5673	14.6676	1.268	7.006	20.01	WMa,DSO
958	959	47.95	35	6.53764	11.5633	14.6673	1.269	7.006	20.01	WMa,DSO
959	960	48	35	6.53789	11.5679	14.667	1.268	7.006	20.01	WMa,DSO
960	961	48.05	35	6.53688	11.5627	14.6668	1.268	7.006	20	WMa,DSO
961	962	48.1	35	6.53784	11.5663	14.6664	1.268	7.006	20.01	WMa,DSO
962	963	48.15	35	6.5379	11.5641	14.6665	1.268	7.006	20.01	WMa,DSO
963	964	48.2	35	6.53837	11.5701	14.6662	1.268	7.006	20.01	WMa,DSO
964	965	48.25	35	6.53741	11.5638	14.6659	1.268	7.006	20	WMa,DSO
965	966	48.3	35	6.53804	11.5655	14.6655	1.268	7.006	20.01	WMa,DSO
966	967	48.35	35	6.5362	11.5592	14.6655	1.269	7.006	20	WMa,DSO
967	968	48.4	35	6.5371	11.5691	14.6654	1.267	7.006	20	WMa,DSO
968	969	48.45	35	6.53667	11.5659	14.6654	1.268	7.006	20	WMa,DSO
969	970	48.5	35	6.53756	11.5678	14.6653	1.268	7.006	20.01	WMa,DSO
970	971	48.55	35	6.53653	11.5619	14.6655	1.268	7.006	20	WMa,DSO
971	972	48.6	35	6.53689	11.5676	14.6657	1.268	7.006	20	WMa,DSO
972	973	48.65	35	6.53692	11.5638	14.6658	1.268	7.006	20	WMa,DSO
973	974	48.7	35	6.53763	11.5693	14.6657	1.267	7.006	20.01	WMa,DSO
974	975	48.75	35	6.53658	11.5633	14.6658	1.268	7.006	20	WMa,DSO
975	976	48.8	35	6.53738	11.5702	14.6658	1.267	7.006	20	WMa,DSO
976	977	48.85	35	6.53811	11.5674	14.666	1.268	7.006	20.01	WMa,DSO
977	978	48.9	35	6.53914	11.5726	14.6661	1.267	7.006	20.01	WMa,DSO
978	979	48.95	35	6.53847	11.5677	14.6667	1.268	7.006	20.01	WMa,DSO
979	980	49	35	6.53893	11.5715	14.6673	1.267	7.006	20.01	WMa,DSO
980	981	49.05	35	6.53891	11.5673	14.668	1.268	7.006	20.01	WMa,DSO
981	982	49.1	35	6.53943	11.5694	14.6685	1.268	7.006	20.01	WMa,DSO
982	983	49.15	35	6.53791	11.5629	14.6693	1.269	7.006	20.01	WMa,DSO
983	984	49.2	35	6.53846	11.5703	14.6699	1.268	7.006	20.01	WMa,DSO
984	985	49.25	35	6.53889	11.5686	14.6708	1.268	7.006	20.01	WMa,DSO
985	986	49.3	35	6.53994	11.5738	14.6714	1.267	7.006	20.01	WMa,DSO
986	987	49.35	35	6.54015	11.5707	14.6724	1.268	7.006	20.01	WMa,DSO
987	988	49.4	35	6.54047	11.5748	14.673	1.267	7.006	20.01	WMa,DSO
988	989	49.45	35	6.54027	11.5697	14.6737	1.268	7.006	20.01	WMa,DSO
989	990	49.5	35	6.54203	11.5742	14.674	1.268	7.006	20.02	WMa,DSO
990	991	49.55	35	6.54109	11.5676	14.6746	1.269	7.006	20.02	WMa,DSO
991	992	49.6	35	6.54116	11.571	14.675	1.268	7.006	20.02	WMa,DSO
992	993	49.65	35	6.54149	11.5679	14.6754	1.269	7.006	20.02	WMa,DSO
993	994	49.7	35	6.5422	11.5712	14.6757	1.269	7.006	20.02	WMa,DSO
994	995	49.75	35	6.54187	11.5675	14.6764	1.269	7.006	20.02	WMa,DSO
995	996	49.8	35	6.54232	11.5734	14.677	1.268	7.006	20.02	WMa,DSO
996	997	49.85	35	6.54296	11.5704	14.6776	1.269	7.006	20.02	WMa,DSO
997	998	49.9	35	6.54295	11.5738	14.678	1.268	7.006	20.02	WMa,DSO
998	999	49.95	35	6.54187	11.5682	14.6784	1.269	7.006	20.02	WMa,DSO
999	1000	50	35	6.54169	11.5735	14.6787	1.268	7.006	20.02	WMa,DSO
1000	1001	50.05	35	6.5424	11.5713	14.6788	1.269	7.006	20.02	WMa,DSO
1001	1002	50.1	35	6.54332	11.5781	14.6786	1.268	7.006	20.02	WMa,DSO
1002	1003	50.15	35	6.54285	11.5742	14.6787	1.268	7.006	20.02	WMa,DSO
1003	1004	50.2	35	6.54375	11.5817	14.6786	1.267	7.006	20.02	WMa,DSO
1004	1005	50.25	35	6.54545	11.5828	14.6787	1.267	7.006	20.03	WMa,DSO
1005	1006	50.3	35	6.54596	11.5856	14.6785	1.267	7.006	20.03	WMa,DSO
1006	1007	50.35	35	6.5443	11.5778	14.6787	1.268	7.006	20.03	WMa,DSO
1007	1008	50.4	35	6.54496	11.5827	14.6788	1.267	7.006	20.03	WMa,DSO
1008	1009	50.45	35	6.544	11.5781	14.6789	1.268	7.006	20.02	WMa,DSO
1009	1010	50.5	35	6.54411	11.5814	14.6788	1.267	7.006	20.03	WMa,DSO
1010	1011	50.55	35	6.54342	11.5768	14.679	1.268	7.006	20.02	WMa,DSO
1011	1012	50.6	35	6.54418	11.5854	14.6788	1.267	7.006	20.03	WMa,DSO
1012	1013	50.65	35	6.54509	11.5841	14.6788	1.267	7.006	20.03	WMa,DSO
1013	1014	50.7	35	6.54612	11.5898	14.6787	1.266	7.006	20.03	WMa,DSO
1014	1015	50.75	35	6.54577	11.5852	14.6787	1.267	7.006	20.03	WMa,DSO
1015	1016	50.8	35	6.5468	11.5927	14.6786	1.266	7.006	20.03	WMa,DSO
1016	1017	50.85	35	6.54707	11.5882	14.6786	1.267	7.006	20.03	WMa,DSO
1017	1018	50.9	35	6.54749	11.5895	14.6786	1.267	7.006	20.04	WMa,DSO
1018	1019	50.95	35	6.54615	11.5835	14.679	1.268	7.006	20.03	WMa,DSO
1019	1020	51	35	6.54595	11.5884	14.6795	1.267	7.006	20.03	WMa,DSO
1020	1021	51.05	35	6.54532	11.5855	14.6801	1.267	7.006	20.03	WMa,DSO
1021	1022	51.1	35	6.54576	11.5889	14.6805	1.266	7.006	20.03	WMa,DSO
1022	1023	51.15	35	6.54499	11.5844	14.6814	1.267	7.006	20.03	WMa,DSO
1023	1024	51.2	35	6.54547	11.59	14.682	1.266	7.006	20.03	WMa,DSO
1024	1025	51.25	35	6.54546	11.5884	14.6826	1.266	7.006	20.03	WMa,DSO
1025	1026	51.3	35	6.54629	11.5898	14.6829	1.266	7.006	20.03	WMa,DSO
1026	1027	51.35	35	6.5468	11.5873	14.6833	1.267	7.006	20.03	WMa,DSO
1027	1028	51.4	35	6.54698	11.5908	14.6836	1.267	7.006	20.03	WMa,DSO
1028	1029	51.45	35	6.54814	11.5867	14.6839	1.268	7.006	20.04	WMa,DSO
1029	1030	51.5	35	6.54904	11.5892	14.684	1.268	7.006	20.04	WMa,DSO
1030	1031	51.55	35	6.54801	11.5847	14.6844	1.268	7.006	20.04	WMa,DSO
1031	1032	51.6	35	6.54876	11.5911	14.6848	1.267	7.006	20.04	WMa,DSO
1032	1033	51.65	35	6.54991	11.5895	14.6855	1.268	7.006	20.04	WMa,DSO
1033	1034	51.7	35	6.55017	11.5921	14.686	1.267	7.006	20.04	WMa,DSO
1034	1035	51.75	35	6.54806	11.583	14.6868	1.268	7.006	20.04	WMa,DSO
1035	1036	51.8	35	6.54894	11.5936	14.6874	1.267	7.006	20.04	WMa,DSO
1036	1037	51.85	35	6.54847	11.5888	14.688	1.267	7.006	20.04	WMa,DSO
1037	1038	51.9	35	6.54972	11.5933	14.6881	1.267	7.006	20.04	WMa,DSO
1038	1039	51.95	35	6.54862	11.5879	14.6885	1.268	7.006	20.04	WMa,DSO
1039	1040	52	35	6.5487	11.5922	14.6887	1.267	7.006	20.04	WMa,DSO
1040	1041	52.05	35	6.54867	11.5904	14.6888	1.267	7.006	20.04	WMa,DSO
1041	1042	52.1	35	6.54929	11.5934	14.6886	1.267	7.006	20.04	WMa,DSO
1042	1043	52.15	35	6.54877	11.5875	14.6886	1.268	7.006	20.04	WMa,DSO
1043	1044	52.2	35	6.54902	11.5902	14.6884	1.267	7.006	20.04	WMa,DSO
1044	1045	52.25	35	6.54856	11.5853	14.6882	1.268	7.006	20.04	WMa,DSO
1045	1046	52.3	35	6.54854	11.5869	14.6878	1.268	7.006	20.04	WMa,DSO
1046	1047	52.35	35	6.54794	11.5834	14.6878	1.268	7.006	20.04	WMa,DSO
1047	1048	52.4	35	6.54848	11.5921	14.6876	1.267	7.006	20.04	WMa,DSO
1048	1049	52.45	35	6.54937	11.5895	14.6875	1.268	7.006	20.04	WMa,DSO
1049	1050	52.5	35	6.55061	11.5929	14.6872	1.267	7.006	20.04	WMa,DSO
1050	1051	52.55	35	6.5502	11.5909	14.6873	1.268	7.006	20.04	WMa,DSO
1051	1052	52.6	35	6.54966	11.5968	14.6873	1.266	7.006	20.04	WMa,DSO
1052	1053	52.65	35	6.54946	11.5928	14.6872	1.267	7.006	20.04	WMa,DSO
1053	1054	52.7	35	6.5505	11.5971	14.6866	1.266	7.006	20.04	WMa,DSO
1054	1055	52.75	35	6.54882	11.5907	14.6862	1.267	7.006	20.04	WMa,DSO
1055	1056	52.8	35	6.5494	11.5973	14.6857	1.266	7.006	20.04	WMa,DSO
1056	1057	52.85	35	6.54829	11.592	14.6852	1.267	7.006	20.04	WMa,DSO
1057	1058	52.9	35	6.54956	11.5974	14.6844	1.266	7.006	20.04	WMa,DSO
1058	1059	52.95	35	6.54989	11.5968	14.6839	1.266	7.006	20.04	WMa,DSO
1059	1060	53	35	6.55019	11.6011	14.6832	1.266	7.006	20.04	WMa,DSO
1060	1061	53.05	35	6.55051	11.5981	14.6825	1.266	7.006	20.04	WMa,DSO
1061	1062	53.1	35	6.55073	11.5996	14.6818	1.266	7.006	20.05	WMa,DSO
1062	1063	53.15	35	6.54847	11.592	14.6817	1.267	7.006	20.04	WMa,DSO
1063	1064	53.2	35	6.54907	11.6016	14.6813	1.265	7.007	20.04	WMa,DSO
1064	1065	53.25	35	6.5495	11.6005	14.6811	1.265	7.007	20.04	WMa,DSO
1065	1066	53.3	35	6.55056	11.6074	14.681	1.265	7.007	20.04	WMa,DSO
1066	1067	53.35	35	6.54973	11.6024	14.6812	1.265	7.007	20.04	WMa,DSO
1067	1068	53.4	35	6.54968	11.6112	14.6814	1.264	7.007	20.04	WMa,DSO
1068	1069	53.45	35.01	6.55007	11.609	14.6815	1.264	7.007	20.04	WMa,DSO
1069	1070	53.5	35	6.55183	11.6186	14.6814	1.263	7.007	20.05	WMa,DSO
1070	1071	53.55	35	6.55256	11.6167	14.6813	1.264	7.007	20.05	WMa,DSO
1071	1072	53.6	35	6.55333	11.622	14.681	1.263	7.007	20.05	WMa,DSO
1072	1073	53.65	35	6.55373	11.6189	14.6807	1.264	7.007	20.05	WMa,DSO
1073	1074	53.7	35	6.55457	11.625	14.6803	1.263	7.007	20.06	WMa,DSO
1074	1075	53.75	35	6.55462	11.621	14.6803	1.263	7.007	20.06	WMa,DSO
1075	1076	53.8	35	6.55583	11.6253	14.6803	1.263	7.007	20.06	WMa,DSO
1076	1077	53.85	35	6.55609	11.6222	14.6804	1.264	7.006	20.06	WMa,DSO
1077	1078	53.9	35	6.55573	11.6206	14.6803	1.264	7.006	20.06	WMa,DSO
1078	1079	53.95	35	6.55329	11.6115	14.6809	1.265	7.006	20.05	WMa,DSO
1079	1080	54	35	6.55363	11.6177	14.6813	1.264	7.007	20.05	WMa,DSO
1080	1081	54.05	35	6.55243	11.6127	14.6818	1.264	7.007	20.05	WMa,DSO
1081	1082	54.1	35	6.55346	11.6185	14.6821	1.264	7.007	20.05	WMa,DSO
1082	1083	54.15	35	6.55267	11.6157	14.6827	1.264	7.007	20.05	WMa,DSO
1083	1084	54.2	35	6.55262	11.6213	14.6832	1.263	7.007	20.05	WMa,DSO
1084	1085	54.25	35	6.55294	11.6184	14.6839	1.263	7.007	20.05	WMa,DSO
1085	1086	54.3	35	6.55403	11.6222	14.6843	1.263	7.007	20.06	WMa,DSO
1086	1087	54.35	35	6.55322	11.6173	14.6849	1.264	7.007	20.05	WMa,DSO
1087	1088	54.4	35	6.55367	11.6233	14.6851	1.263	7.007	20.05	WMa,DSO
1088	1089	54.45	35	6.55465	11.6214	14.6855	1.263	7.006	20.06	WMa,DSO
1089	1090	54.5	35	6.55488	11.622	14.6859	1.263	7.006	20.06	WMa,DSO
1090	1091	54.55	35	6.55425	11.6162	14.6865	1.264	7.006	20.06	WMa,DSO
1091	1092	54.6	35	6.55493	11.6229	14.687	1.263	7.006	20.06	WMa,DSO
1092	1093	54.65	35	6.55593	11.6202	14.6876	1.264	7.006	20.06	WMa,DSO
1093	1094	54.7	35	6.55705	11.622	14.6881	1.264	7.006	20.06	WMa,DSO
1094	1095	54.75	35	6.5561	11.6161	14.689	1.265	7.006	20.06	WMa,DSO
1095	1096	54.8	35	6.55652	11.6197	14.6898	1.264	7.006	20.06	WMa,DSO
1096	1097	54.85	35	6.5568	11.618	14.6907	1.265	7.006	20.06	WMa,DSO
1097	1098	54.9	35	6.55699	11.6204	14.6915	1.264	7.006	20.06	WMa,DSO
1098	1099	54.95	35	6.55636	11.6152	14.6925	1.265	7.006	20.06	WMa,DSO
1099	1100	55	35	6.55678	11.6189	14.6933	1.265	7.006	20.06	WMa,DSO
1100	1101	55.05	35	6.55631	11.6155	14.694	1.265	7.006	20.06	WMa,DSO
1101	1102	55.1	35	6.55675	11.6201	14.6945	1.264	7.006	20.06	WMa,DSO
1102	1103	55.15	35	6.55647	11.6178	14.6952	1.265	7.006	20.06	WMa,DSO
1103	1104	55.2	35	6.55689	11.6242	14.6956	1.264	7.006	20.06	WMa,DSO
1104	1105	55.25	35	6.55731	11.6211	14.6959	1.264	7.006	20.07	WMa,DSO
1105	1106	55.3	35	6.55813	11.623	14.696	1.264	7.006	20.07	WMa,DSO
1106	1107	55.35	35	6.55814	11.6187	14.6962	1.265	7.006	20.07	WMa,DSO
1107	1108	55.4	35	6.55879	11.6248	14.6963	1.264	7.006	20.07	WMa,DSO
1108	1109	55.45	35	6.55876	11.6217	14.6964	1.265	7.006	20.07	WMa,DSO
1109	1110	55.5	35	6.55948	11.6244	14.6963	1.265	7.006	20.07	WMa,DSO
1110	1111	55.55	35	6.55833	11.6193	14.6964	1.265	7.006	20.07	WMa,DSO
1111	1112	55.6	35	6.55959	11.6282	14.6964	1.264	7.006	20.07	WMa,DSO
1112	1113	55.65	35	6.5594	11.6246	14.6966	1.264	7.006	20.07	WMa,DSO
1113	1114	55.7	35	6.55956	11.6268	14.6967	1.264	7.006	20.07	WMa,DSO
1114	1115	55.75	35	6.55837	11.6209	14.6971	1.265	7.006	20.07	WMa,DSO
1115	1116	55.8	35	6.55948	11.6294	14.6973	1.264	7.006	20.07	WMa,DSO
1116	1117	55.85	35	6.55867	11.6245	14.6975	1.264	7.006	20.07	WMa,DSO
1117	1118	55.9	35	6.55945	11.6266	14.6975	1.264	7.006	20.07	WMa,DSO
1118	1119	55.95	35	6.55827	11.6212	14.6978	1.265	7.006	20.07	WMa,DSO
1119	1120	56	35	6.55878	11.6291	14.6981	1.263	7.006	20.07	WMa,DSO
1120	1121	56.05	35	6.55864	11.6254	14.6985	1.264	7.006	20.07	WMa,DSO
1121	1122	56.1	35	6.55934	11.6294	14.6989	1.264	7.006	20.07	WMa,DSO
1122	1123	56.15	35	6.55944	11.626	14.6996	1.264	7.006	20.07	WMa,DSO
1123	1124	56.2	35	6.55944	11.6288	14.7004	1.264	7.006	20.07	WMa,DSO
1124	1125	56.25	35	6.5596	11.6265	14.7012	1.264	7.006	20.07	WMa,DSO
1125	1126	56.3	35	6.56046	11.6312	14.702	1.264	7.006	20.08	WMa,DSO
1126	1127	56.35	35	6.56033	11.6279	14.7032	1.264	7.006	20.07	WMa,DSO
1127	1128	56.4	35	6.56162	11.6346	14.7045	1.263	7.006	20.08	WMa,DSO
1128	1129	56.45	35	6.5626	11.633	14.706	1.264	7.006	20.08	WMa,DSO
1129	1130	56.5	35	6.56344	11.6359	14.7075	1.264	7.006	20.08	WMa,DSO
1130	1131	56.55	35	6.56376	11.6329	14.7096	1.264	7.006	20.09	WMa,DSO
1131	1132	56.6	35	6.56459	11.6399	14.7116	1.263	7.006	20.09	WMa,DSO
1132	1133	56.65	35	6.56564	11.6374	14.714	1.264	7.006	20.09	WMa,DSO
1133	1134	56.7	35	6.56676	11.6401	14.7161	1.264	7.006	20.09	WMa,DSO
1134	1135	56.75	35	6.56602	11.6355	14.7188	1.265	7.006	20.09	WMa,DSO
1135	1136	56.8	35	6.56713	11.6423	14.7214	1.264	7.006	20.1	WMa,DSO
1136	1137	56.85	35	6.56889	11.6413	14.7244	1.265	7.006	20.1	WMa,DSO
1137	1138	56.9	35	6.56961	11.6443	14.7272	1.264	7.006	20.1	WMa,DSO
1138	1139	56.95	35	6.57091	11.6412	14.7303	1.265	7.006	20.11	WMa,DSO
1139	1140	57	35	6.57197	11.6477	14.7334	1.265	7.006	20.11	WMa,DSO
1140	1141	57.05	35	6.57441	11.6488	14.7367	1.265	7.006	20.12	WMa,DSO
1141	1142	57.1	35	6.57539	11.6521	14.7398	1.265	7.005	20.12	WMa,DSO
1142	1143	57.15	35	6.577	11.6517	14.7435	1.265	7.005	20.13	WMa,DSO
1143	1144	57.2	35	6.57784	11.6577	14.747	1.265	7.005	20.13	WMa,DSO
1144	1145	57.25	35	6.58093	11.6605	14.751	1.265	7.005	20.14	WMa,DSO
1145	1146	57.3	35	6.58186	11.6631	14.7549	1.265	7.005	20.14	WMa,DSO
1146	1147	57.35	35	6.58341	11.6606	14.7597	1.266	7.005	20.15	WMa,DSO
1147	1148	57.4	35	6.58369	11.6664	14.7643	1.265	7.005	20.15	WMa,DSO
1148	1149	57.45	35	6.58491	11.6624	14.7696	1.266	7.005	20.15	WMa,DSO
1149	1150	57.5	35	6.58711	11.6679	14.7748	1.266	7.005	20.16	WMa,DSO
1150	1151	57.55	35	6.58814	11.6673	14.781	1.266	7.005	20.16	WMa,DSO
1151	1152	57.6	35	6.5899	11.6746	14.7871	1.266	7.005	20.17	WMa,DSO
1152	1153	57.65	35	6.59293	11.6777	14.7941	1.266	7.005	20.17	WMa,DSO
1153	1154	57.7	34.99	6.59404	11.6806	14.8009	1.266	7.005	20.18	WMa,DSO
1154	1155	57.75	34.99	6.59824	11.6836	14.8091	1.267	7.005	20.19	WMa,DSO
1155	1156	57.8	34.99	6.5999	11.6926	14.8168	1.266	7.005	20.2	WMa,DSO
1156	1157	57.85	34.99	6.60601	11.699	14.826	1.266	7.005	20.21	WMa,DSO
1157	1158	57.9	34.99	6.60712	11.704	14.8347	1.266	7.004	20.22	WMa,DSO
1158	1159	57.95	34.99	6.61317	11.7088	14.8457	1.267	7.004	20.24	WMa,DSO
1159	1160	58	34.99	6.61634	11.7199	14.8567	1.266	7.004	20.25	WMa,DSO
1160	1161	58.05	34.99	6.62406	11.7298	14.8694	1.267	7.004	20.27	WMa,DSO
1161	1162	58.1	34.99	6.62736	11.7383	14.8819	1.266	7.004	20.28	WMa,DSO
1162	1163	58.15	34.99	6.63529	11.7491	14.8969	1.267	7.004	20.3	WMa,DSO
1163	1164	58.2	34.99	6.6383	11.7634	14.9113	1.265	7.003	20.31	WMa,DSO
1164	1165	58.25	34.99	6.6501	11.782	14.9284	1.266	7.004	20.35	WMa,DSO
1165	1166	58.3	34.99	6.65322	11.7975	14.9443	1.264	7.003	20.36	WMa,DSO
1166	1167	58.35	34.99	6.66694	11.8195	14.964	1.265	7.003	20.4	WMa,DSO
1167	1168	58.4	34.98	6.67145	11.8463	14.9821	1.261	7.003	20.41	WMa,DSO
1168	1169	58.45	34.99	6.69072	11.8759	15.0044	1.262	7.003	20.47	WMa,DSO
1169	1170	58.5	34.98	6.69691	11.901	15.0253	1.26	7.002	20.49	WMa,DSO
1170	1171	58.55	34.98	6.71658	11.9352	15.0509	1.26	7.003	20.55	WMa,DSO
1171	1172	58.6	34.98	6.72226	11.9674	15.0746	1.256	7.002	20.57	WMa,DSO
1172	1173	58.65	34.98	6.74691	12.0102	15.1032	1.256	7.003	20.65	WMa,DSO
1173	1174	58.7	34.98	6.75515	12.0563	15.1294	1.251	7.002	20.67	WMa,DSO
1174	1175	58.75	34.98	6.78378	12.11	15.1623	1.251	7.003	20.76	WMa,DSO
1175	1176	58.8	34.98	6.79228	12.1663	15.1919	1.244	7.002	20.78	WMa,DSO
1176	1177	58.85	34.99	6.83074	12.2406	15.2287	1.243	7.003	20.9	WMa,DSO
1177	1178	58.9	34.98	6.84123	12.3127	15.2614	1.234	7.002	20.93	WMa,DSO
1178	1179	58.95	34.99	6.88522	12.3958	15.3034	1.233	7.003	21.07	WMa,DSO
1179	1180	59	34.98	6.89921	12.4801	15.3401	1.224	7.002	21.11	WMa,DSO
1180	1181	59.05	34.99	6.95241	12.5858	15.386	1.222	7.003	21.27	WMa,DSO
1181	1182	59.1	34.98	6.96721	12.6859	15.4264	1.21	7.002	21.32	WMa,DSO
1182	1183	59.15	34.99	7.02348	12.7946	15.4786	1.209	7.004	21.49	WMa,DSO
1183	1184	59.2	34.98	7.04321	12.9263	15.5236	1.194	7.002	21.55	WMa,DSO
1184	1185	59.25	34.99	7.11656	13.0737	15.5812	1.192	7.005	21.78	WMa,DSO
1185	1186	59.3	34.99	7.13802	13.2268	15.631	1.175	7.003	21.84	WMa,DSO
1186	1187	59.35	35	7.21905	13.3927	15.6964	1.171	7.006	22.09	WMa,DSO
1187	1188	59.4	34.99	7.24387	13.5701	15.7513	1.152	7.004	22.17	WMa,DSO
1188	1189	59.45	35.01	7.34422	13.7736	15.823	1.149	7.007	22.47	WMa,DSO
1189	1190	59.5	35	7.37501	13.992	15.8835	1.126	7.005	22.57	WMa,DSO
1190	1191	59.55	35.01	7.48494	14.2209	15.9636	1.122	7.009	22.9	WMa,DSO
1191	1192	59.6	35	7.52002	14.4639	16.0298	1.098	7.006	23.01	WMa,DSO
1192	1193	59.65	35.02	7.64788	14.7186	16.1169	1.096	7.011	23.4	WMa,DSO
1193	1194	59.7	35.01	7.69673	15.0375	16.1898	1.066	7.008	23.55	WMa,DSO
1194	1195	59.75	35.04	7.84107	15.3391	16.288	1.062	7.013	23.99	WMa,DSO
1195	1196	59.8	35.02	7.89058	15.669	16.3677	1.033	7.01	24.15	WMa,DSO
1196	1197	59.85	35.05	8.06603	16.0344	16.4743	1.029	7.016	24.68	WMa,DSO
1197	1198	59.9	35.04	8.12435	16.428	16.5614	0.9962	7.013	24.86	WMa,DSO
1198	1199	59.95	35.07	8.31389	16.8265	16.681	0.9926	7.019	25.44	WMa,DSO
1199	1200	60	35.05	8.38291	17.262	16.7766	0.959	7.016	25.65	WMa,DSO
1200	1201	60.05	35.09	8.60971	17.7385	16.9063	0.9558	7.023	26.35	WMa,DSO
1201	1202	60.1	35.07	8.69181	18.2543	17.0112	0.9186	7.019	26.6	WMa,DSO
1202	1203	60.15	35.11	8.92323	18.7289	17.1557	0.9175	7.027	27.31	WMa,DSO
1203	1204	60.2	35.08	9.03023	19.3274	17.2704	0.8795	7.023	27.63	WMa,DSO
1204	1205	60.25	35.13	9.31878	19.9349	17.4272	0.8778	7.032	28.52	WMa,DSO
1205	1206	60.3	35.11	9.43155	20.5954	17.5528	0.8377	7.027	28.86	WMa,DSO
1206	1207	60.35	35.16	9.73987	21.2502	17.7278	0.8364	7.037	29.8	WMa,DSO
1207	1208	60.4	35.13	9.86775	21.961	17.8644	0.7976	7.032	30.2	WMa,DSO
1208	1209	60.45	35.19	10.2361	22.7382	18.0536	0.7981	7.043	31.32	WMa,DSO
1209	1210	60.5	35.15	10.3882	23.5649	18.2041	0.7568	7.036	31.79	WMa,DSO
1210	1211	60.55	35.21	10.7766	24.3918	18.4151	0.7577	7.049	32.98	WMa,DSO
1211	1212	60.6	35.18	10.9467	25.2701	18.5793	0.7188	7.041	33.5	WMa,DSO
1212	1213	60.65	35.24	11.3789	26.1628	18.8063	0.7232	7.054	34.82	WMa,DSO
1213	1214	60.7	35.2	11.6037	27.2584	18.9871	0.6801	7.046	35.51	WMa,DSO
1214	1215	60.75	35.28	12.0863	28.2906	19.2405	0.6832	7.061	36.98	WMa,DSO
1215	1216	60.8	35.22	12.3076	29.3665	19.4374	0.6447	7.051	37.66	WMa,DSO
1216	1217	60.85	35.31	12.8719	30.57	19.7107	0.6498	7.067	39.39	WMa,DSO
1217	1218	60.9	35.25	13.1274	31.8067	19.9267	0.6091	7.056	40.17	WMa,DSO
1218	1219	60.95	35.34	13.7249	33.0911	20.231	0.6146	7.073	42	WMa,DSO
1219	1220	61	35.27	14.0046	34.3856	20.4672	0.5777	7.059	42.85	WMa,DSO
1220	1221	61.05	35.36	14.6937	35.8645	20.7942	0.5851	7.078	44.96	WMa,DSO
1221	1222	61.1	35.28	15.0162	37.3495	21.0543	0.5463	7.062	45.95	WMa,DSO
1222	1223	61.15	35.38	15.7003	38.7989	21.4165	0.555	7.082	48.04	WMa,DSO
1223	1224	61.2	35.29	16.0832	40.4538	21.7	0.5186	7.064	49.21	WMa,DSO
1224	1225	61.25	35.4	16.9168	42.2584	22.0899	0.5282	7.085	51.77	WMa,DSO
1225	1226	61.3	35.29	17.3069	44.0082	22.4017	0.4915	7.065	52.96	WMa,DSO
1226	1227	61.35	35.4	18.1786	45.9117	22.8331	0.5008	7.087	55.63	WMa,DSO
1227	1228	61.4	35.29	18.5814	47.7006	23.1699	0.4677	7.063	56.86	WMa,DSO
1228	1229	61.45	35.4	19.5834	49.8945	23.6329	0.4791	7.085	59.93	WMa,DSO
1229	1230	61.5	35.26	20.0401	51.9273	24.0049	0.445	7.058	61.32	WMa,DSO
1230	1231	61.55	35.37	21.078	54.2242	24.5144	0.4556	7.081	64.5	WMa,DSO
1231	1232	61.6	35.22	21.5485	56.3033	24.9168	0.4252	7.05	65.94	WMa,DSO
1232	1233	61.65	35.33	22.6641	58.7414	25.4615	0.4387	7.072	69.35	WMa,DSO
1233	1234	61.7	35.15	23.2424	61.2573	25.9033	0.4061	7.037	71.12	WMa,DSO
1234	1235	61.75	35.26	24.4589	64.001	26.5011	0.4176	7.059	74.84	WMa,DSO
1235	1236	61.8	35.07	24.9808	66.3661	26.9757	0.3899	7.02	76.44	WMa,DSO
1236	1237	61.85	35.17	26.3431	69.4766	27.6122	0.4029	7.04	80.61	WMa,DSO
1237	1238	61.9	34.95	26.8994	72.1015	28.1261	0.3736	6.995	82.31	WMa,DSO
1238	1239	61.95	35.04	28.3074	75.3622	28.8205	0.3861	7.014	86.62	WMa,DSO
1239	1240	62	34.8	28.8679	78.0287	29.3729	0.3608	6.966	88.34	WMa,DSO
1240	1241	62.05	34.87	30.4142	81.6847	30.1068	0.3742	6.98	93.07	WMa,DSO
1241	1242	62.1	34.6	31.0106	84.6452	30.7036	0.3477	6.926	94.89	WMa,DSO
1242	1243	62.15	34.67	32.5081	88.1885	31.4961	0.3611	6.94	99.48	WMa,DSO
1243	1244	62.2	34.38	33.1617	91.4064	32.1256	0.3371	6.881	101.5	WMa,DSO
1244	1245	62.25	34.4	34.8678	95.6429	32.9559	0.3506	6.886	106.7	WMa,DSO
1245	1246	62.3	34.09	35.476	98.9254	33.6257	0.3264	6.824	108.6	WMa,DSO
1246	1247	62.35	34.1	37.1859	103.292	34.5107	0.3388	6.825	113.8	WMa,DSO
1247	1248	62.4	33.78	37.7538	106.547	35.2002	0.3171	6.761	115.5	WMa,DSO
1248	1249	62.45	33.74	39.596	111.42	36.116	0.3311	6.753	121.2	WMa,DSO
1249	1250	62.5	33.39	40.201	115.029	36.8397	0.3087	6.684	123	WMa,DSO
1250	1251	62.55	33.33	42.0044	119.998	37.7979	0.321	6.671	128.5	WMa,DSO
1251	1252	62.6	32.99	42.5815	123.588	38.5277	0.3013	6.603	130.3	WMa,DSO
1252	1253	62.65	32.89	44.3899	128.709	39.4979	0.3153	6.584	135.8	WMa,DSO
1253	1254	62.7	32.52	45.0676	133.006	40.237	0.2931	6.509	137.9	WMa,DSO
1254	1255	62.75	32.37	46.9117	138.587	41.2298	0.3053	6.48	143.6	WMa,DSO
1255	1256	62.8	32.03	47.485	142.514	41.9487	0.2862	6.412	145.3	WMa,DSO
1256	1257	62.85	31.84	49.3879	148.619	42.9269	0.2992	6.373	151.1	WMa,DSO
1257	1258	62.9	31.49	49.967	152.909	43.6218	0.2778	6.302	152.9	WMa,DSO
1258	1259	62.95	31.28	51.8263	159.147	44.5983	0.2901	6.26	158.6	WMa,DSO
1259	1260	63	30.95	52.4124	163.458	45.2397	0.271	6.195	160.4	WMa,DSO
1260	1261	63.05	30.69	54.301	170.239	46.16	0.2836	6.143	166.2	WMa,DSO
1261	1262	63.1	30.36	54.9218	174.993	46.7411	0.2622	6.077	168.1	WMa,DSO
1262	1263	63.15	30.12	56.662	181.434	47.6214	0.2745	6.028	173.4	WMa,DSO
1263	1264	63.2	29.79	57.3699	186.658	48.0998	0.2537	5.963	175.6	WMa,DSO
1264	1265	63.25	29.48	59.2467	194.206	48.8844	0.266	5.901	181.3	WMa,DSO
1265	1266	63.3	29.18	59.9232	199.486	49.2627	0.2438	5.842	183.4	WMa,DSO
1266	1267	63.35	28.88	61.7299	207.131	49.9674	0.2551	5.78	188.9	WMa,DSO
1267	1268	63.4	28.61	62.4142	212.433	50.1958	0.2334	5.727	191	WMa,DSO
1268	1269	63.45	28.28	64.2982	220.822	50.767	0.2459	5.66	196.8	WMa,DSO
1269	1270	63.5	28.01	65.0744	226.766	51.1819	0.2221	5.608	199.1	WMa,DSO
1270	1271	63.55	27.69	66.8923	235.274	51.706	0.2331	5.543	204.7	WMa,DSO
1271	1272	63.6	27.46	67.7119	241.339	52.0603	0.2102	5.496	207.2	WMa,DSO
1272	1273	63.65	27.13	69.5189	250.098	52.548	0.2228	5.431	212.7	WMa,DSO
1273	1274	63.7	26.88	70.5509	257.523	52.8688	0.1966	5.381	215.9	WMa,DSO
1274	1275	63.75	26.55	72.4143	267.085	53.3258	0.2077	5.314	221.6	WMa,DSO
1275	1276	63.8	26.35	73.4009	274.017	53.5979	0.1834	5.274	224.6	WMa,DSO
1276	1277	63.85	26	75.3761	284.551	54.0342	0.1954	5.204	230.7	WMa,DSO
1277	1278	63.9	25.81	76.5047	292.32	54.2902	0.1685	5.166	234.1	WMa,DSO
1278	1279	63.95	25.48	78.4346	303.014	54.7202	0.1798	5.1	240	WMa,DSO
1279	1280	64	25.31	79.6579	311.036	54.9464	0.1539	5.067	243.8	WMa,DSO
1280	1281	64.05	24.97	81.7385	322.894	55.3793	0.1662	4.999	250.1	WMa,DSO
1281	1282	64.1	24.81	83.1476	331.933	55.6192	0.1382	4.967	254.4	WMa,DSO
1282	1283	64.15	24.51	85.0424	343.117	56.0746	0.1503	4.906	260.2	WMa,DSO
1283	1284	64.2	24.36	86.7179	353.322	56.3118	0.123	4.876	265.4	WMa,DSO
1284	1285	64.25	24.05	88.7761	365.715	56.8109	0.1363	4.814	271.7	WMa,DSO
1285	1286	64.3	23.91	90.7095	377.201	57.0998	0.1068	4.786	277.6	WMa,DSO
1286	1287	64.35	23.61	92.8932	390.72	57.6566	0.1188	4.726	284.3	WMa,DSO
1287	1288	64.4	23.51	94.826	401.667	57.9791	0.09145	4.706	290.2	WMa,DSO
1288	1289	64.45	23.21	97.2206	416.651	58.6229	0.1047	4.645	297.5	WMa,DSO
1289	1290	64.5	23.12	99.4628	429.028	59.0384	0.07563	4.627	304.4	WMa,DSO
1290	1291	64.55	22.83	101.821	444.185	59.4539	0.08807	4.571	311.6	WMa,DSO
1291	1292	64.6	22.77	104.241	457.051	59.8694	0.06061	4.557	319	WMa,DSO
1292	1293	64.65	22.5	106.645	472.605	60.2849	0.0751	4.504	326.3	WMa,DSO
1293	1294	64.7	22.43	109.669	488.395	60.7004	0.04558	4.49	335.6	WMa,DSO
1294	1295	64.75	22.19	112.034	504.075	61.116	0.05928	4.441	342.8	WMa,DSO
1295	1296	64.8	22.14	115.291	520.517	61.5315	0.03181	4.431	352.8	WMa,DSO
1296	1297	64.85	21.89	118.196	539.388	61.947	0.047	4.381	361.7	WMa,DSO
1297	1298	64.9	21.87	121.677	556.352	62.3625	0.01902	4.377	372.3	WMa,DSO
1298	1299	64.95	21.64	124.546	575.295	62.778	0.03306	4.331	381.1	WMa,DSO
1299	1300	65	21.63	128.279	592.968	63.1935	0.007073	4.33	392.5	WMa,DSO
1300	1301	65.05	21.42	131.497	613.836	63.609	0.0228	4.287	402.4	WMa,DSO
1301	1302	65.1	21.42	135.771	633.767	64.0246	0	4.288	415.5	MV-,WMa
1302	1303	65.15	21.23	138.671	653.099	64.4401	0.01091	4.25	424.3	MV-,WMa
1303	1304	65.2	21.25	143.529	675.444	64.8556	0	4.253	439.2	MV-,WMa
1304	1305	65.25	21.07	146.795	696.654	65.2711	0.002639	4.218	449.2	MV-,WMa
1305	1306	65.3	21.1	152.311	721.748	65.6866	0	4.224	466.1	MV-,WMa
1306	1307	65.35	20.94	155.897	744.488	66.1021	0	4.192	477	MV-,WMa
1307	1308	65.4	20.99	161.37	768.806	66.5176	0	4.201	493.8	MV-,WMa
1308	1309	65.45	20.84	165.402	793.624	66.9331	0	4.172	506.1	MV-,WMa
1309	1310	65.5	20.91	171.575	820.71	67.3487	0	4.185	525	MV-,WMa
1310	1311	65.55	20.77	175.609	845.388	67.7642	0	4.158	537.4	MV-,WMa
1311	1312	65.6	20.85	182.087	873.351	68.1797	0	4.173	557.2	MV-,WMa
1312	1313	65.65	20.73	186.143	897.747	68.5952	0	4.15	569.6	MV-,WMa
1313	1314	65.7	20.82	193.866	931.051	69.0107	0	4.168	593.2	MV-,WMa
1314	1315	65.75	20.72	197.908	955.183	69.4262	0	4.147	605.6	MV-,WMa
1315	1316	65.8	20.82	205.905	989.018	69.8417	0	4.167	630.1	MV-,WMa
1316	1317	65.85	20.73	210.961	1017.5	70.2572	0	4.15	645.5	MV-,WMa
1317	1318	65.9	20.84	219.355	1052.35	70.6728	0	4.172	671.2	MV-,WMa
1318	1319	65.95	20.77	224.399	1080.36	71.0883	0	4.158	686.7	MV-,WMa
1319	1320	66	20.89	233.069	1115.76	71.5038	0	4.181	713.2	MV-,WMa
1320	1321	66.05	20.83	238.129	1143.31	71.9193	0	4.169	728.7	MV-,WMa
1321	1322	66.1	20.96	248.317	1184.64	72.3348	0	4.196	759.9	MV-,WMa
1322	1323	66.15	20.91	253.326	1211.6	72.7503	0	4.185	775.2	MV-,WMa
1323	1324	66.2	21.05	263.765	1253.26	73.1658	0	4.213	807.1	MV-,WMa
1324	1325	66.25	21.01	269.327	1282	73.5813	0	4.205	824.1	MV-,WMa
1325	1326	66.3	21.16	280.781	1327.23	73.9969	0	4.235	859.2	MV-,WMa
1326	1327	66.35	21.13	286.977	1358.13	74.4124	0	4.23	878.2	MV-,WMa
1327	1328	66.4	21.27	298.023	1400.88	74.8279	0	4.258	912	MV-,WMa
1328	1329	66.45	21.26	304.859	1433.73	75.2434	0	4.256	932.9	MV-,WMa
1329	1330	66.5	21.42	316.956	1480.02	75.6589	0	4.287	969.9	MV-,WMa
1330	1331	66.55	21.41	323.05	1509.21	76.0744	0	4.285	988.5	MV-,WMa
1331	1332	66.6	21.56	336.091	1558.7	76.4899	0	4.316	1028	MV-,WMa
1332	1333	66.65	21.56	342.729	1589.37	76.9055	0	4.316	1049	MV-,WMa
1333	1334	66.7	21.73	356.964	1642.89	77.321	0	4.349	1092	MV-,WMa
1334	1335	66.75	21.73	363.519	1672.57	77.7365	0	4.35	1112	MV-,WMa
1335	1336	66.8	21.89	377.87	1726.1	78.152	0	4.382	1156	MV-,WMa
1336	1337	66.85	21.92	385.933	1760.72	78.5675	0	4.387	1181	MV-,WMa
1337	1338	66.9	22.07	400.701	1815.21	78.983	0	4.419	1226	MV-,WMa
1338	1339	66.95	22.11	408.675	1848.69	79.3985	0	4.425	1251	MV-,WMa
1339	1340	67	22.25	423.572	1903.3	79.814	0	4.455	1296	MV-,WMa
1340	1341	67.05	22.29	431.367	1935.24	80.2296	0	4.462	1320	MV-,WMa
1341	1342	67.1	22.45	448.454	1997.34	80.6451	0	4.494	1372	MV-,WMa
1342	1343	67.15	22.49	456.101	2028.19	81.0606	0	4.501	1396	MV-,WMa
1343	1344	67.2	22.64	473.272	2090.23	81.4761	0	4.532	1448	MV-,WMa
1344	1345	67.25	22.69	481.642	2123.07	81.8916	0	4.541	1474	MV-,WMa
1345	1346	67.3	22.84	500.053	2188.93	82.3071	0	4.573	1530	MV-,WMa
1346	1347	67.35	22.89	509.468	2225.27	82.7226	0	4.583	1559	MV-,WMa
1347	1348	67.4	23.04	526.871	2286.77	83.1381	0	4.612	1612	MV-,WMa
1348	1349	67.45	23.1	537.128	2325.59	83.5537	0	4.623	1644	MV-,WMa
1349	1350	67.5	23.25	555.814	2390.82	83.9692	0	4.653	1701	MV-,WMa
1350	1351	67.55	23.29	564.934	2425.21	84.3847	0	4.663	1729	MV-,WMa
1351	1352	67.6	23.45	584.767	2493.98	84.8002	0	4.693	1789	MV-,WMa
1352	1353	67.65	23.5	594.614	2530.68	85.2157	0	4.703	1820	MV-,WMa
1353	1354	67.7	23.66	615.879	2603.52	85.6312	0	4.735	1885	MV-,WMa
1354	1355	67.75	23.7	625.624	2639.56	86.0467	0	4.744	1914	MV-,WMa
1355	1356	67.8	23.85	646.784	2711.78	86.4622	0	4.774	1979	MV-,WMa
1356	1357	67.85	23.91	658.685	2754.86	86.8778	0	4.786	2016	MV-,WMa
1357	1358	67.9	24.06	680.083	2826.81	87.2933	0	4.816	2081	MV-,WMa
1358	1359	67.95	24.11	691.904	2869.4	87.7088	0	4.827	2117	MV-,WMa
1359	1360	68	24.25	713.247	2940.83	88.1243	0	4.855	2183	MV-,WMa
1360	1361	68.05	24.31	724.642	2981.23	88.5398	0.0009367	4.865	2217	MV-,WMa
1361	1362	68.1	24.46	748.93	3061.96	88.9553	0	4.896	2292	MV-,WMa
1362	1363	68.15	24.51	760.113	3101.57	89.3708	0.001994	4.906	2326	MV-,WMa
1363	1364	68.2	24.65	784.311	3181.67	89.7864	0	4.934	2400	MV-,WMa
1364	1365	68.25	24.7	796.382	3223.8	90.2019	0.00436	4.945	2437	MV-,WMa
1365	1366	68.3	24.85	822.134	3308.43	90.6174	0	4.974	2516	MV-,WMa
1366	1367	68.35	24.91	835.592	3355	91.0329	0.005593	4.985	2557	MV-,WMa
1367	1368	68.4	25.04	859.813	3434.12	91.4484	0	5.012	2631	MV-,WMa
1368	1369	68.45	25.1	874.269	3483.45	91.8639	0.007717	5.024	2675	MV-,WMa
1369	1370	68.5	25.23	900.134	3567.37	92.2794	0	5.051	2754	MV-,WMa
1370	1371	68.55	25.28	912.926	3610.79	92.6949	0.008073	5.061	2794	MV-,WMa
1371	1372	68.6	25.42	940.292	3699.55	93.1105	0	5.088	2877	MV-,WMa
1372	1373	68.65	25.47	953.928	3745.39	93.526	0.009997	5.098	2919	WMa,DSO
1373	1374	68.7	25.61	983.096	3839.33	93.9415	0.0006455	5.125	3008	WMa,DSO
1374	1375	68.75	25.65	996.554	3884.38	94.357	0.01055	5.135	3049	WMa,DSO
1375	1376	68.8	25.78	1025.46	3977.47	94.7725	0.002012	5.161	3138	WMa,DSO
1376	1377	68.85	25.84	1041.73	4031.2	95.188	0.01263	5.172	3188	WMa,DSO
1377	1378	68.9	25.96	1070.79	4123.97	95.6035	0.00337	5.197	3277	WMa,DSO
1378	1379	68.95	26.02	1086.88	4176.95	96.019	0.01306	5.208	3326	WMa,DSO
1379	1380	69	26.14	1115.8	4269.28	96.4346	0.004285	5.231	3414	WMa,DSO
1380	1381	69.05	26.19	1131.2	4319.28	96.8501	0.01425	5.242	3461	WMa,DSO
1381	1382	69.1	26.31	1163.84	4422.93	97.2656	0.005251	5.267	3561	WMa,DSO
1382	1383	69.15	26.36	1178.94	4472	97.6811	0.01459	5.276	3608	WMa,DSO
1383	1384	69.2	26.48	1211.43	4575.18	98.0966	0.006085	5.3	3707	WMa,DSO
1384	1385	69.25	26.53	1227.58	4627.13	98.5121	0.01597	5.31	3756	WMa,DSO
1385	1386	69.3	26.65	1261.86	4735.44	96.9235	0.007377	5.334	3861	WMa,DSO
1386	1387	69.35	26.7	1279.86	4793.18	97.8163	0.01652	5.344	3916	WMa,DSO
1387	1388	69.4	26.8	1312.13	4895.01	96.4835	0.00805	5.365	4015	WMa,DSO
1388	1389	69.45	26.86	1331.3	4955.99	97.5164	0.01777	5.376	4074	WMa,DSO
1389	1390	69.5	26.97	1365.43	5063.09	96.3632	0.009011	5.398	4178	WMa,DSO
1390	1391	69.55	27.01	1382.43	5116.99	97.7005	0.01759	5.407	4230	WMa,DSO
1391	1392	69.6	27.12	1418.57	5230.59	96.7355	0.009378	5.428	4341	WMa,DSO
1392	1393	69.65	27.17	1436.51	5287.06	98.2114	0.01869	5.438	4396	WMa,DSO
1393	1394	69.7	27.28	1474.68	5406.38	97.4268	0.01019	5.46	4513	WMa,DSO
1394	1395	69.75	27.32	1492.44	5462.23	99.306	0.0188	5.468	4567	WMa,DSO
1395	1396	69.8	27.42	1530.34	5580.99	98.8552	0.01093	5.488	4683	WMa,DSO
1396	1397	69.85	27.47	1551.59	5647.33	100.973	0.0201	5.498	4748	WMa,DSO
1397	1398	69.9	27.57	1589.34	5764.94	100.694	0.01166	5.518	4863	WMa,DSO
1398	1399	69.95	27.61	1610.42	5830.75	103.225	0.02012	5.527	4928	WMa,DSO
1399	1400	70	27.7	1648.06	5948.22	103.214	0.01207	5.546	5043	WMa,DSO
1400	1401	70.05	27.75	1668.08	6010.18	105.779	0.02072	5.554	5104	WMa,DSO
1401	1402	70.1	27.85	1710.24	6141.18	105.863	0.01247	5.574	5233	WMa,DSO
1402	1403	70.15	27.89	1729.88	6202.03	108.847	0.02068	5.582	5293	WMa,DSO
1403	1404	70.2	27.98	1771.92	6332.99	109.197	0.01282	5.6	5422	WMa,DSO
1404	1405	70.25	28.02	1792.76	6397.13	112.316	0.0215	5.608	5486	WMa,DSO
1405	1406	70.3	28.11	1836.82	6533.82	112.928	0.01363	5.627	5621	WMa,DSO
1406	1407	70.35	28.15	1860.11	6605.71	118.598	0.02171	5.635	5692	WMa,DSO
1407	1408	70.4	28.23	1901.6	6734.69	119.003	0.01388	5.651	5819	WMa,DSO
1408	1409	70.45	28.28	1926.2	6810.1	124.554	0.02245	5.66	5894	WMa,DSO
1409	1410	70.5	28.36	1969.85	6945.34	124.988	0.01439	5.677	6028	WMa,DSO
1410	1411	70.55	28.4	1991.71	7012.23	130.687	0.02202	5.684	6095	WMa,DSO
1411	1412	70.6	28.48	2037.99	7156	130.999	0.01436	5.7	6236	WMa,DSO
1412	1413	70.65	28.51	2060.94	7225.93	136.641	0.02271	5.708	6307	WMa,DSO
1413	1414	70.7	28.6	2109.54	7376.35	137.002	0.0148	5.724	6455	WMa,DSO
1414	1415	70.75	28.63	2132.28	7445.77	142.916	0.02253	5.731	6525	WMa,DSO
1415	1416	70.8	28.7	2180.58	7595.75	143.248	0.01521	5.746	6673	WMa,DSO
1416	1417	70.85	28.74	2207.62	7677.98	149.094	0.02345	5.754	6755	WMa,DSO
1417	1418	70.9	28.82	2255.53	7826.26	149.363	0.01559	5.768	6902	WMa,DSO
1418	1419	70.95	28.85	2282.35	7907.96	155.502	0.02324	5.776	6984	WMa,DSO
1419	1420	71	28.92	2330.18	8056.47	155.647	0.01569	5.789	7130	WMa,DSO
1420	1421	71.05	28.95	2355.58	8133.35	161.499	0.02354	5.796	7208	WMa,DSO
1421	1422	71.1	29.03	2408.87	8298.19	161.664	0.01579	5.81	7371	WMa,DSO
1422	1423	71.15	29.06	2433.86	8374.11	167.869	0.0233	5.816	7448	WMa,DSO
1423	1424	71.2	29.12	2487.06	8539.15	167.882	0.01591	5.829	7610	WMa,DSO
1424	1425	71.25	29.15	2513.44	8618.83	173.93	0.02383	5.836	7691	WMa,DSO
1425	1426	71.3	29.22	2568.99	8790.85	174.078	0.01644	5.849	7861	WMa,DSO
1426	1427	71.35	29.25	2598.44	8880.21	180.458	0.02385	5.855	7951	WMa,DSO
1427	1428	71.4	29.31	2650.88	9043.13	180.331	0.01648	5.867	8112	WMa,DSO
1428	1429	71.45	29.34	2681.85	9136.88	186.55	0.02434	5.874	8207	WMa,DSO
1429	1430	71.5	29.4	2736.59	9306.82	186.432	0.01676	5.885	8374	WMa,DSO
1430	1431	71.55	29.43	2763.77	9389.81	192.792	0.02373	5.89	8457	WMa,DSO
1431	1432	71.6	29.48	2821.27	9570.39	192.497	0.0165	5.9	8633	WMa,DSO
1432	1433	71.65	29.5	2849.35	9656.46	198.782	0.02414	5.905	8719	WMa,DSO
1433	1434	71.7	29.55	2908.91	9844.24	198.506	0.0167	5.914	8901	WMa,DSO
1434	1435	71.75	29.56	2936.49	9929.71	205.072	0.02379	5.918	8986	WMa,DSO
1435	1436	71.8	29.6	2995.26	10117.1	204.743	0.01689	5.925	9166	WMa,DSO
1436	1437	71.85	29.62	3027.59	10217.9	211.198	0.02442	5.929	9264	WMa,DSO
1437	1438	71.9	29.65	3085.11	10402.2	210.74	0.01705	5.936	9441	WMa,DSO
1438	1439	71.95	29.67	3116.98	10502.6	217.503	0.02405	5.939	9538	WMa,DSO
1439	1440	72	29.7	3174.1	10687.4	216.862	0.01696	5.944	9713	WMa,DSO
1440	1441	72.05	29.71	3203.8	10781.1	223.281	0.02411	5.947	9804	WMa,DSO
1441	1442	72.1	29.73	3266.68	10985.5	222.667	0.01686	5.951	9996	WMa,DSO
1442	1443	72.15	29.74	3295.72	11078.1	229.526	0.02375	5.953	10080	WMa,DSO
1443	1444	72.2	29.76	3358.22	11283.1	228.739	0.01678	5.957	10280	WMa,DSO
1444	1445	72.25	29.77	3388.5	11380.1	235.449	0.02405	5.958	10370	WMa,DSO
1445	1446	72.3	29.78	3452.93	11592.6	234.846	0.01712	5.961	10570	WMa,DSO
1446	1447	72.35	29.79	3486.63	11701.8	241.976	0.02394	5.962	10670	WMa,DSO
1447	1448	72.4	29.8	3547.31	11903.8	241.082	0.01699	5.964	10850	WMa,DSO
1448	1449	72.45	29.8	3582.36	12017.9	248.066	0.02422	5.965	10960	WMa,DSO
1449	1450	72.5	29.81	3645.18	12228.2	247.202	0.01709	5.966	11150	WMa,DSO
1450	1451	72.55	29.81	3676.29	12330	254.382	0.02358	5.966	11250	WMa,DSO
1451	1452	72.6	29.81	3742.87	12554.6	253.36	0.01672	5.967	11450	WMa,DSO
1452	1453	72.65	29.81	3774.98	12660.2	260.529	0.02385	5.967	11550	WMa,DSO
1453	1454	72.7	29.81	3843.9	12894	259.562	0.0168	5.966	11760	WMa,DSO
1454	1455	72.75	29.81	3875.73	12999.6	267.128	0.02348	5.966	11860	WMa,DSO
1455	1456	72.8	29.8	3944.26	13233.9	266.183	0.01689	5.965	12070	WMa,DSO
1456	1457	72.85	29.8	3981.58	13358.5	273.703	0.024	5.964	12180	WMa,DSO
1457	1458	72.9	29.79	4048.6	13589	272.66	0.01698	5.963	12390	WMa,DSO
1458	1459	72.95	29.78	4085.7	13713.8	280.622	0.02363	5.962	12500	WMa,DSO
1459	1460	73	29.77	4152.76	13946.1	279.431	0.01681	5.96	12710	WMa,DSO
1460	1461	73.05	29.77	4187.35	14062.7	287.071	0.02361	5.959	12810	WMa,DSO
1461	1462	73.1	29.75	4261	14319.1	285.948	0.01666	5.956	13040	WMa,DSO
1462	1463	73.15	29.75	4295.11	14434.9	294.174	0.02326	5.954	13140	WMa,DSO
1463	1464	73.2	29.73	4368.92	14693.5	292.898	0.01652	5.951	13370	WMa,DSO
1464	1465	73.25	29.72	4404.4	14814.5	301.036	0.0235	5.949	13480	WMa,DSO
1465	1466	73.3	29.7	4480.31	15082	300.029	0.01683	5.945	13710	WMa,DSO
1466	1467	73.35	29.69	4520.18	15219.1	308.737	0.02342	5.943	13830	WMa,DSO
1467	1468	73.4	29.67	4592.2	15474.6	307.417	0.01668	5.939	14050	WMa,DSO
1468	1469	73.45	29.66	4633.62	15617.5	316.027	0.02365	5.937	14180	WMa,DSO
1469	1470	73.5	29.64	4707.99	15883	314.791	0.01675	5.932	14410	WMa,DSO
1470	1471	73.55	29.63	4745.08	16011.4	323.693	0.02307	5.931	14520	WMa,DSO
1471	1472	73.6	29.6	4824.43	16295.9	322.315	0.01639	5.925	14760	WMa,DSO
1472	1473	73.65	29.59	4862.63	16428.6	331.278	0.02329	5.923	14880	WMa,DSO
1473	1474	73.7	29.56	4944.58	16724.2	329.988	0.01645	5.917	15130	WMa,DSO
1474	1475	73.75	29.55	4982.77	16857.6	339.502	0.02298	5.915	15250	WMa,DSO
1475	1476	73.8	29.52	5064.78	17154.9	338.302	0.01656	5.909	15500	WMa,DSO
1476	1477	73.85	29.51	5109.47	17312	347.815	0.02348	5.906	15640	WMa,DSO
1477	1478	73.9	29.48	5189.5	17603.9	346.507	0.01664	5.9	15880	WMa,DSO
1478	1479	73.95	29.46	5234.26	17761.9	356.616	0.02317	5.897	16020	WMa,DSO
1479	1480	74	29.43	5314.77	18057	355.192	0.01651	5.891	16260	WMa,DSO
1480	1481	74.05	29.42	5356.46	18204.3	364.949	0.02315	5.888	16390	WMa,DSO
1481	1482	74.1	29.38	5444.76	18529.5	363.607	0.01636	5.881	16660	WMa,DSO
1482	1483	74.15	29.37	5486.15	18676.1	374.151	0.02285	5.878	16790	WMa,DSO
1483	1484	74.2	29.33	5574.98	19004.7	372.685	0.01624	5.871	17060	WMa,DSO
1484	1485	74.25	29.32	5618.06	19157.9	383.155	0.0231	5.868	17190	WMa,DSO
1485	1486	74.3	29.28	5709.42	19497.6	382.024	0.01656	5.861	17470	WMa,DSO
1486	1487	74.35	29.26	5758.01	19671.6	393.254	0.02306	5.857	17620	WMa,DSO
1487	1488	74.4	29.23	5844.88	19996.2	391.797	0.01645	5.85	17890	WMa,DSO
1488	1489	74.45	29.21	5895.4	20177.6	402.946	0.02332	5.847	18040	WMa,DSO
1489	1490	74.5	29.17	5985.17	20514.7	401.583	0.01655	5.839	18310	WMa,DSO
1490	1491	74.55	29.16	6030.6	20677.8	413.124	0.02278	5.836	18450	WMa,DSO
1491	1492	74.6	29.12	6126.56	21039.2	411.623	0.01622	5.828	18750	WMa,DSO
1492	1493	74.65	29.1	6173.47	21208.1	423.281	0.02304	5.825	18890	WMa,DSO
1493	1494	74.7	29.06	6272.67	21583.5	421.92	0.0163	5.817	19190	WMa,DSO
1494	1495	74.75	29.04	6319.67	21752.9	434.298	0.02276	5.814	19340	WMa,DSO
1495	1496	74.8	29	6419.1	22130.5	433.068	0.01643	5.805	19640	WMa,DSO
1496	1497	74.85	28.98	6474.18	22330.6	445.481	0.02328	5.802	19810	WMa,DSO
1497	1498	74.9	28.94	6571.27	22701.2	444.117	0.01655	5.793	20110	WMa,DSO
1498	1499	74.95	28.93	6626.55	22902.6	457.306	0.02301	5.79	20280	WMa,DSO
1499	1500	75	28.88	6724.3	23276.9	455.608	0.01645	5.782	20580	WMa,DSO
1500	1501	75.05	28.87	6775.94	23464.6	468.54	0.02303	5.779	20730	WMa,DSO
1501	1502	75.1	28.82	6883.34	23877.2	467.07	0.01633	5.77	21060	WMa,DSO
1502	1503	75.15	28.81	6934.73	24064.3	481.025	0.02277	5.767	21220	WMa,DSO
1503	1504	75.2	28.76	7042.87	24481	479.373	0.01626	5.758	21550	WMa,DSO
1504	1505	75.25	28.75	7096.44	24676.4	493.585	0.02304	5.755	21720	WMa,DSO
1505	1506	75.3	28.7	7207.78	25107.1	492.358	0.0166	5.746	22060	WMa,DSO
1506	1507	75.35	28.69	7268.26	25329.1	507.182	0.02304	5.742	22240	WMa,DSO
1507	1508	75.4	28.64	7374.2	25740.7	505.502	0.01651	5.734	22570	WMa,DSO
1508	1509	75.451	28.63	7437.17	25972.4	520.223	0.02333	5.73	22760	WMa,DSO
1509	1510	75.501	28.58	7547.06	26400.5	518.436	0.01647	5.721	23090	WMa,DSO
1510	1511	75.551	28.57	7606.71	26619.7	533.703	0.02295	5.718	23280	WMa,DSO
1511	1512	75.601	28.52	7720.93	27065.9	532.018	0.01626	5.709	23630	WMa,DSO
1512	1513	75.651	28.51	7782.81	27293.3	547.444	0.02324	5.706	23820	WMa,DSO
1513	1514	75.701	28.46	7901.01	27756.7	545.934	0.01635	5.697	24180	WMa,DSO
1514	1515	75.751	28.44	7970.09	28012.3	562.624	0.02322	5.694	24390	WMa,DSO
1515	1516	75.801	28.4	8081.76	28451.4	561.214	0.01649	5.685	24730	WMa,DSO
1516	1517	75.851	28.38	8154.15	28719.8	577.546	0.0235	5.682	24950	WMa,DSO
1517	1518	75.901	28.34	8269.77	29175.8	575.976	0.01661	5.673	25310	WMa,DSO
1518	1519	75.951	28.32	8342.52	29445.8	593.266	0.02326	5.67	25530	WMa,DSO
1519	1520	76.001	28.28	8459.27	29907.4	591.157	0.01637	5.661	25890	WMa,DSO
1520	1521	76.051	28.27	8527.24	30158.4	608.164	0.02333	5.658	26090	WMa,DSO
1521	1522	76.101	28.22	8655.62	30667	606.411	0.01647	5.649	26490	WMa,DSO
1522	1523	76.151	28.21	8723.9	30919.4	624.567	0.02309	5.646	26700	WMa,DSO
1523	1524	76.201	28.16	8853.1	31432	622.558	0.01642	5.637	27090	WMa,DSO
1524	1525	76.251	28.15	8932.17	31726.3	641.049	0.0236	5.634	27330	WMa,DSO
1525	1526	76.301	28.1	9057.76	32226.3	639.227	0.01673	5.625	27720	WMa,DSO
1526	1527	76.351	28.09	9137.67	32524.1	658.476	0.02336	5.622	27960	WMa,DSO
1527	1528	76.401	28.04	9264.08	33028.4	656.412	0.01667	5.614	28350	WMa,DSO
1528	1529	76.451	28.03	9347.39	33339.1	675.533	0.02364	5.611	28600	WMa,DSO
1529	1530	76.501	27.99	9478.78	33864.6	673.308	0.01658	5.602	29010	WMa,DSO
1530	1531	76.551	27.97	9553.88	34143	693.336	0.02319	5.6	29240	WMa,DSO
1531	1532	76.601	27.93	9694.34	34705	691.138	0.01655	5.591	29660	WMa,DSO
1532	1533	76.651	27.92	9772.73	34995.8	711.047	0.02347	5.588	29900	WMa,DSO
1533	1534	76.701	27.87	9918.26	35579.2	709.062	0.01664	5.579	30350	WMa,DSO
1534	1535	76.751	27.86	10005.6	35905	730.511	0.02346	5.576	30620	WMa,DSO
1535	1536	76.801	27.82	10143.1	36457.6	728.225	0.01679	5.568	31040	WMa,DSO
1536	1537	76.851	27.8	10234.7	36800.1	749.235	0.02374	5.565	31320	WMa,DSO
1537	1538	76.901	27.76	10377.1	37373.1	747.109	0.0169	5.557	31750	WMa,DSO
1538	1539	76.951	27.75	10469.3	37717.9	769.29	0.0235	5.554	32040	WMa,DSO
1539	1540	77.001	27.71	10613	38297.4	766.46	0.01666	5.546	32480	WMa,DSO
1540	1541	77.051	27.7	10699.3	38618.2	788.302	0.02357	5.544	32740	WMa,DSO
1541	1542	77.101	27.65	10857.8	39256.8	786.043	0.01675	5.535	33220	WMa,DSO
1542	1543	77.151	27.64	10944.5	39579.2	809.068	0.02333	5.534	33490	WMa,DSO
1543	1544	77.201	27.6	11103.8	40222.1	806.454	0.01671	5.525	33980	WMa,DSO
1544	1545	77.251	27.59	11204.1	40597.7	829.789	0.02381	5.523	34280	WMa,DSO
1545	1546	77.301	27.55	11359.2	41225.1	827.341	0.017	5.515	34760	WMa,DSO
1546	1547	77.351	27.54	11460.5	41604.2	851.601	0.02356	5.512	35070	WMa,DSO
1547	1548	77.401	27.5	11616.4	42235.4	848.803	0.01693	5.505	35550	WMa,DSO
1548	1549	77.451	27.49	11722.2	42631.8	872.828	0.02384	5.502	35870	WMa,DSO
1549	1550	77.501	27.45	11884.6	43290.1	869.778	0.01683	5.494	36370	WMa,DSO
1550	1551	77.551	27.44	11980	43645.1	894.918	0.02338	5.493	36660	WMa,DSO
1551	1552	77.601	27.4	12153.3	44347.6	891.857	0.01679	5.485	37190	WMa,DSO
1552	1553	77.651	27.39	12253.1	44719.1	916.809	0.02365	5.483	37490	WMa,DSO
1553	1554	77.701	27.35	12433.3	45449.4	913.969	0.01686	5.475	38050	WMa,DSO
1554	1555	77.751	27.34	12544.1	45863.9	940.745	0.02359	5.473	38390	WMa,DSO
1555	1556	77.801	27.31	12713.7	46553.6	937.446	0.01699	5.466	38900	WMa,DSO
1556	1557	77.851	27.3	12830.2	46990.1	963.632	0.02387	5.464	39260	WMa,DSO
1557	1558	77.901	27.26	13006.5	47706.6	960.52	0.01708	5.456	39800	WMa,DSO
1558	1559	77.951	27.25	13123.3	48144.4	988.098	0.0236	5.455	40160	WMa,DSO
1559	1560	78.001	27.21	13300.8	48867.1	984.024	0.01682	5.447	40700	WMa,DSO
1560	1561	78.051	27.21	13410.7	49276.1	1011.16	0.02367	5.446	41040	WMa,DSO
1561	1562	78.101	27.17	13607	50073.7	1007.78	0.01689	5.439	41640	WMa,DSO
1562	1563	78.151	27.16	13717.2	50483.5	1036.31	0.0234	5.437	41970	WMa,DSO
1563	1564	78.201	27.13	13914.1	51284.9	1032.38	0.01684	5.43	42580	WMa,DSO
1564	1565	78.251	27.12	14041.6	51762	1061.24	0.02385	5.428	42970	WMa,DSO
1565	1566	78.301	27.09	14233.8	52544.5	1057.55	0.01708	5.422	43560	WMa,DSO
1566	1567	78.351	27.08	14362.2	53026.1	1087.48	0.02358	5.42	43950	WMa,DSO
1567	1568	78.401	27.04	14554.9	53811.5	1083.21	0.017	5.413	44540	WMa,DSO
1568	1569	78.451	27.04	14689.2	54314.9	1112.84	0.02383	5.412	44950	WMa,DSO
1569	1570	78.501	27	14890.3	55134.2	1108.3	0.01688	5.405	45560	WMa,DSO
1570	1571	78.551	27	15011.4	55584.9	1139.25	0.02336	5.404	45940	WMa,DSO
1571	1572	78.601	26.96	15226.1	56458.9	1134.59	0.01681	5.397	46590	WMa,DSO
1572	1573	78.651	26.96	15352.8	56930.6	1165.25	0.0236	5.397	46980	WMa,DSO
1573	1574	78.701	26.93	15576.2	57839	1160.85	0.01686	5.39	47660	WMa,DSO
1574	1575	78.751	26.92	15716.7	58365.3	1193.69	0.02352	5.389	48090	WMa,DSO
1575	1576	78.801	26.89	15926.6	59221.2	1188.64	0.01696	5.382	48740	WMa,DSO
1576	1577	78.851	26.88	16074.1	59774.1	1220.75	0.02375	5.381	49190	WMa,DSO
1577	1578	78.901	26.85	16292.6	60664.1	1215.9	0.01701	5.375	49860	WMa,DSO
1578	1579	78.951	26.85	16440.5	61218.5	1249.64	0.02347	5.374	50310	WMa,DSO
1579	1580	79.001	26.82	16660.1	62114.2	1243.58	0.01676	5.368	50980	WMa,DSO
1580	1581	79.051	26.81	16799.5	62632.7	1276.75	0.0235	5.367	51410	WMa,DSO
1581	1582	79.101	26.78	17042.8	63622.4	1271.5	0.01679	5.361	52150	WMa,DSO
1582	1583	79.151	26.78	17182.4	64141.7	1306.34	0.02323	5.361	52580	WMa,DSO
1583	1584	79.201	26.75	17426.3	65134.9	1300.36	0.01672	5.355	53320	WMa,DSO
1584	1585	79.251	26.75	17587.7	65738.5	1335.58	0.02363	5.354	53820	WMa,DSO
1585	1586	79.301	26.72	17825.7	66707.8	1329.84	0.01692	5.348	54550	WMa,DSO
1586	1587	79.351	26.71	17988	67315.8	1366.31	0.02335	5.347	55040	WMa,DSO
1587	1588	79.401	26.69	18226.5	68287.9	1359.86	0.01682	5.342	55770	WMa,DSO
1588	1589	79.451	26.68	18396.2	68923.2	1395.96	0.02355	5.341	56290	WMa,DSO
1589	1590	79.501	26.66	18645.3	69937.1	1389.16	0.01669	5.336	57050	WMa,DSO
1590	1591	79.551	26.65	18798.4	70506.6	1426.82	0.02308	5.335	57520	WMa,DSO
1591	1592	79.601	26.63	19064	71587.3	1419.82	0.0166	5.33	58340	WMa,DSO
1592	1593	79.651	26.63	19224.3	72183.4	1457.13	0.02329	5.33	58830	WMa,DSO
1593	1594	79.701	26.6	19501	73306.9	1450.43	0.01662	5.324	59670	WMa,DSO
1594	1595	79.751	26.6	19678.2	73970.3	1490.34	0.02319	5.324	60220	WMa,DSO
1595	1596	79.801	26.57	19937.8	75026.8	1482.8	0.01669	5.319	61010	WMa,DSO
1596	1597	79.851	26.57	20123.9	75722.7	1521.83	0.02338	5.318	61580	WMa,DSO
1597	1598	79.901	26.54	20394.4	76822.3	1514.58	0.01671	5.313	62410	WMa,DSO
1598	1599	79.951	26.54	20580.6	77519.5	1555.56	0.02309	5.313	62980	WMa,DSO
1599	1600	80.001	26.52	20852.1	78624.2	1546.81	0.01646	5.308	63810	WMa,DSO
1600	1601	80.051	26.52	21027.8	79277.5	1587.15	0.0231	5.308	64350	WMa,DSO
1601	1602	80.101	26.49	21329.1	80498.5	1579.39	0.01646	5.303	65270	WMa,DSO
1602	1603	80.151	26.49	21504.8	81152.3	1621.71	0.02282	5.303	65810	WMa,DSO
1603	1604	80.201	26.47	21806.4	82376.2	1613.07	0.01638	5.298	66730	WMa,DSO
1604	1605	80.251	26.47	22009.4	83134.8	1655.86	0.02318	5.298	67350	WMa,DSO
1605	1606	80.301	26.44	22303.8	84329	1647.52	0.01654	5.293	68250	WMa,DSO
1606	1607	80.351	26.44	22507.7	85092.4	1691.86	0.02289	5.293	68870	WMa,DSO
1607	1608	80.401	26.42	22802.3	86287.9	1682.62	0.01645	5.289	69780	WMa,DSO
1608	1609	80.451	26.42	23015.5	87086	1726.53	0.02307	5.289	70430	WMa,DSO
1609	1610	80.501	26.4	23323.3	88333	1716.94	0.0163	5.284	71370	WMa,DSO
1610	1611	80.551	26.4	23515.6	89048	1762.72	0.02262	5.285	71960	WMa,DSO
1611	1612	80.601	26.38	23843.6	90376.7	1752.91	0.01621	5.28	72960	WMa,DSO
1612	1613	80.651	26.38	24044.9	91124.7	1798.32	0.02279	5.28	73580	WMa,DSO
1613	1614	80.701	26.36	24386.9	92506.6	1788.89	0.01621	5.276	74620	WMa,DSO
1614	1615	80.751	26.36	24608.9	93337.2	1837.49	0.02268	5.276	75300	WMa,DSO
1615	1616	80.801	26.34	24929.1	94634.2	1827.09	0.01627	5.272	76280	WMa,DSO
1616	1617	80.851	26.34	25162.3	95505.8	1874.63	0.02286	5.272	77000	WMa,DSO
1617	1618	80.901	26.32	25496.1	96855.8	1864.59	0.01628	5.268	78020	WMa,DSO
1618	1619	80.951	26.32	25729.1	97727.6	1914.51	0.02257	5.269	78730	WMa,DSO
1619	1620	81.001	26.3	26063.7	99081.4	1902.69	0.01603	5.265	79760	WMa,DSO
1620	1621	81.051	26.3	26283.8	99898.8	1951.87	0.02258	5.265	80430	WMa,DSO
1621	1622	81.101	26.28	26655.6	101398	1941.31	0.01603	5.261	81570	WMa,DSO
1622	1623	81.151	26.29	26875.2	102214	1992.91	0.02229	5.262	82240	WMa,DSO
1623	1624	81.201	26.27	27246.8	103714	1981.28	0.01594	5.258	83380	WMa,DSO
1624	1625	81.251	26.27	27500.5	104662	2033.5	0.02264	5.258	84150	WMa,DSO
1625	1626	81.301	26.25	27863.4	106124	2022.29	0.0161	5.255	85260	WMa,DSO
1626	1627	81.351	26.25	28117.6	107076	2076.32	0.02235	5.255	86040	WMa,DSO
1627	1628	81.401	26.24	28480.1	108539	2064.04	0.01601	5.252	87150	WMa,DSO
1628	1629	81.451	26.24	28746.1	109532	2117.69	0.02253	5.252	87960	WMa,DSO
1629	1630	81.501	26.22	29125.2	111059	2105.05	0.01586	5.249	89120	WMa,DSO
1630	1631	81.551	26.22	29364.8	111951	2160.87	0.02209	5.249	89860	WMa,DSO
1631	1632	81.601	26.21	29768.3	113575	2147.93	0.01578	5.246	91090	WMa,DSO
1632	1633	81.651	26.21	30019.2	114506	2203.44	0.02225	5.246	91860	WMa,DSO
1633	1634	81.701	26.19	30440	116196	2191.08	0.01577	5.243	93150	WMa,DSO
1634	1635	81.751	26.2	30716.2	117228	2250.25	0.02215	5.243	93990	WMa,DSO
1635	1636	81.801	26.18	31109.6	118813	2236.63	0.01584	5.24	95200	WMa,DSO
1636	1637	81.851	26.18	31399.5	119896	2294.75	0.02231	5.241	96080	WMa,DSO
1637	1638	81.901	26.17	31809.8	121543	2281.69	0.01584	5.238	97340	WMa,DSO
1638	1639	81.951	26.17	32099.1	122626	2342.45	0.02204	5.238	98220	WMa,DSO
1639	1640	82.001	26.16	32509.9	124278	2327.18	0.01561	5.236	99480	WMa,DSO
1640	1641	82.051	26.16	32783.3	125292	2387.36	0.02204	5.236	100300	WMa,DSO
1641	1642	82.101	26.14	33239.7	127121	2373.67	0.01561	5.233	101700	WMa,DSO
1642	1643	82.151	26.15	33512.4	128134	2436.38	0.02178	5.234	102500	WMa,DSO
1643	1644	82.201	26.13	33968.4	129965	2421.38	0.01554	5.231	103900	WMa,DSO
1644	1645	82.251	26.14	34282.8	131138	2485.24	0.02209	5.232	104900	WMa,DSO
1645	1646	82.301	26.12	34727.6	132919	2470.82	0.01567	5.229	106300	WMa,DSO
1646	1647	82.351	26.13	35042.6	134098	2536.44	0.02184	5.23	107200	WMa,DSO
1647	1648	82.401	26.11	35487.1	135881	2520.68	0.01559	5.227	108600	WMa,DSO
1648	1649	82.451	26.12	35816	137109	2586.34	0.02198	5.228	109600	WMa,DSO
1649	1650	82.501	26.1	36280	138964	2570.29	0.01545	5.225	111000	WMa,DSO
1650	1651	82.551	26.11	36576.8	140068	2638.02	0.02159	5.226	111900	WMa,DSO
1651	1652	82.601	26.09	37071.3	142049	2621.65	0.01538	5.223	113400	WMa,DSO
1652	1653	82.651	26.1	37381.2	143198	2689.72	0.02171	5.224	114400	WMa,DSO
1653	1654	82.701	26.09	37895.8	145250	2674.06	0.01537	5.222	116000	WMa,DSO
1654	1655	82.751	26.09	38237.2	146527	2745.76	0.02166	5.222	117000	WMa,DSO
1655	1656	82.801	26.08	38719	148457	2728.7	0.01545	5.22	118500	WMa,DSO
1656	1657	82.851	26.08	39076.1	149788	2800.1	0.02176	5.221	119600	WMa,DSO
1657	1658	82.901	26.07	39577	151785	2783.73	0.01544	5.219	121100	WMa,DSO
1658	1659	82.951	26.07	39934.2	153121	2857.36	0.02158	5.219	122200	WMa,DSO
1659	1660	83.001	26.06	40437.1	155134	2838.64	0.01525	5.217	123700	WMa,DSO
1660	1661	83.051	26.07	40773.3	156379	2912.87	0.0215	5.218	124800	WMa,DSO
1661	1662	83.101	26.06	41329.8	158593	2896.05	0.01524	5.216	126500	WMa,DSO
1662	1663	83.151	26.06	41666.3	159845	2972.08	0.02135	5.216	127500	WMa,DSO
1663	1664	83.201	26.05	42224.2	162075	2954.05	0.01519	5.214	129200	WMa,DSO
1664	1665	83.251	26.05	42610	163510	3033.24	0.02156	5.215	130400	WMa,DSO
1665	1666	83.301	26.05	43151.3	165660	3015.93	0.01532	5.213	132000	WMa,DSO
1666	1667	83.351	26.05	43539.5	167113	3095.49	0.02144	5.214	133200	WMa,DSO
1667	1668	83.401	26.04	44082.9	169286	3076.98	0.01527	5.212	134900	WMa,DSO
1668	1669	83.451	26.04	44485.5	170783	3159.13	0.02146	5.213	136100	WMa,DSO
1669	1670	83.501	26.03	45049.1	173017	3141.17	0.01514	5.211	137900	WMa,DSO
1670	1671	83.551	26.04	45414.9	174379	3225.07	0.02125	5.212	139000	WMa,DSO
1671	1672	83.601	26.03	46019.5	176794	3208.27	0.01511	5.21	140800	WMa,DSO
1672	1673	83.651	26.03	46398	178192	3295.99	0.02122	5.211	142000	WMa,DSO
1673	1674	83.701	26.03	47021.7	180655	3281.15	0.01511	5.209	143900	WMa,DSO
1674	1675	83.751	26.03	47442.2	182233	3371.94	0.02138	5.21	145200	WMa,DSO
1675	1676	83.801	26.02	48031.2	184587	3357	0.01523	5.208	147000	WMa,DSO
1676	1677	83.851	26.02	48466.1	186200	3452.01	0.02129	5.209	148300	WMa,DSO
1677	1678	83.901	26.02	49071.3	188584	3439.14	0.01522	5.208	150200	WMa,DSO
1678	1679	83.951	26.02	49508.2	190232	3534.25	0.02139	5.208	151500	WMa,DSO
1679	1680	84.001	26	50087.4	192653	3520.14	0.01519	5.203	153300	WMa,DSO
1680	1681	84.051	26.01	50508.9	194168	3621.51	0.02126	5.206	154600	WMa,DSO
1681	1682	84.101	26	51164.7	196782	3610.28	0.0153	5.204	156600	WMa,DSO
1682	1683	84.151	26	51569.7	198322	3709.91	0.02148	5.204	157800	WMa,DSO
1683	1684	84.201	25.95	52156.1	200955	3698.7	0.01543	5.195	159600	WMa,DSO
1684	1685	84.251	25.96	52625.6	202676	3808.06	0.02156	5.196	161000	WMa,DSO
1685	1686	84.301	25.94	53214.9	205151	3797.86	0.01565	5.192	162800	WMa,DSO
1686	1687	84.351	25.92	53652.4	206911	3902.28	0.02191	5.189	164200	WMa,DSO
1687	1688	84.401	25.86	54173.6	209433	3891.6	0.01582	5.177	165800	WMa,DSO
1688	1689	84.451	25.86	54638.3	211195	4005.85	0.0217	5.177	167200	WMa,DSO
1689	1690	84.501	25.83	55197.3	213701	3993.91	0.01576	5.169	168900	WMa,DSO
1690	1691	84.551	25.81	55599.5	215350	4100.89	0.02205	5.167	170100	WMa,DSO
1691	1692	84.601	25.73	56116.7	218099	4088.91	0.01591	5.15	171700	WMa,DSO
1692	1693	84.651	25.73	56540	219724	4206.17	0.02168	5.15	173000	WMa,DSO
1693	1694	84.701	25.67	57092.2	222419	4192.85	0.01594	5.137	174700	WMa,DSO
1694	1695	84.751	25.63	57505.7	224283	4302.38	0.02241	5.131	176000	WMa,DSO
1695	1696	84.801	25.54	57963.5	226932	4287.15	0.01622	5.112	177400	WMa,DSO
1696	1697	84.851	25.52	58399.7	228758	4407.48	0.02187	5.109	178700	WMa,DSO
1697	1698	84.901	25.45	58888.2	231320	4390.39	0.01617	5.095	180200	WMa,DSO
1698	1699	84.951	25.41	59287.5	233247	4499.13	0.02259	5.087	181400	WMa,DSO
1699	1700	85.001	25.3	59714.5	235984	4479.68	0.01618	5.064	182700	WMa,DSO
1700	1701	85.051	25.29	60113.5	237676	4601.5	0.02177	5.061	183900	WMa,DSO
1701	1702	85.101	25.2	60588.3	240443	4579.19	0.01612	5.043	185400	WMa,DSO
1702	1703	85.151	25.16	60957.1	242261	4688.03	0.02259	5.035	186500	WMa,DSO
1703	1704	85.201	25.02	61361.9	245244	4666.42	0.01623	5.008	187800	WMa,DSO
1704	1705	85.251	24.99	61761.6	247129	4791.86	0.02186	5.001	189000	WMa,DSO
1705	1706	85.301	24.89	62182.3	249778	4765.33	0.01621	4.982	190300	WMa,DSO
1706	1707	85.351	24.83	62546.8	251829	4874.64	0.02278	4.97	191400	WMa,DSO
1707	1708	85.401	24.69	62906.2	254721	4849.11	0.01639	4.943	192500	WMa,DSO
1708	1709	85.451	24.65	63289.5	256656	4975.47	0.0218	4.935	193700	WMa,DSO
1709	1710	85.501	24.55	63679.4	259362	4941.38	0.0161	4.914	194900	WMa,DSO
1710	1711	85.551	24.49	64020.3	261301	5051.73	0.02268	4.903	195900	WMa,DSO
1711	1712	85.601	24.33	64354.8	264459	5022.92	0.01619	4.87	196900	WMa,DSO
1712	1713	85.651	24.3	64711	266269	5151.21	0.02162	4.863	198000	WMa,DSO
1713	1714	85.701	24.17	65077.3	269198	5113.87	0.01601	4.838	199100	WMa,DSO
1714	1715	85.751	24.1	65404.5	271373	5227.29	0.02278	4.823	200100	WMa,DSO
1715	1716	85.801	23.94	65702.3	274434	5195.12	0.01629	4.792	201100	WMa,MD+
1716	1717	85.851	23.89	66050.8	276470	5327.29	0.02162	4.781	202100	WMa,MD+
1717	1718	85.901	23.76	66378.8	279297	5286.35	0.01599	4.757	203100	WMa,MD+
1718	1719	85.951	23.68	66690.8	281543	5399.89	0.02271	4.74	204100	WMa,MD+
1719	1720	86.001	23.52	66962.8	284704	5363	0.016	4.707	204900	WMa,MD+
1720	1721	86.051	23.47	67291.7	286620	5497.66	0.02141	4.698	205900	WMa,MD+
1721	1722	86.101	23.33	67595.4	289693	5450.83	0.01577	4.67	206800	WMa,MD+
1722	1723	86.151	23.26	67893.7	291824	5567.11	0.02252	4.656	207800	WMa,MD+
1723	1724	86.201	23.07	68132.2	295263	5528.39	0.01588	4.618	208500	WMa,MD+
1724	1725	86.251	23.01	68446.8	297405	5668.91	0.02139	4.606	209400	WMa,MD+
1725	1726	86.301	22.88	68722.7	300390	5618.7	0.01573	4.579	210300	WMa,MD+
1726	1727	86.351	22.78	69001.2	302786	5737.52	0.02254	4.56	211100	WMa,MD+
1727	1728	86.401	22.61	69215.3	306136	5695.61	0.01593	4.525	211800	WMa,MD+
1728	1729	86.451	22.54	69518.8	308357	5838.94	0.02127	4.512	212700	WMa,MD+
1729	1730	86.501	22.4	69772.4	311444	5781.55	0.01548	4.484	213500	WMa,MD+
1730	1731	86.551	22.32	70044	313720	5904.11	0.02232	4.468	214300	WMa,MD+
1731	1732	86.601	22.12	70226.8	317388	5858.6	0.01558	4.428	214900	WMa,MD+
1732	1733	86.651	22.07	70520.1	319489	6005.22	0.02104	4.417	215800	WMa,MD+
1733	1734	86.701	21.91	70744.3	322854	5944.93	0.01531	4.386	216500	WMa,MD+
1734	1735	86.751	21.81	70990.7	325410	6072.69	0.02231	4.366	217200	WMa,MD+
1735	1736	86.801	21.63	71157.1	328982	6023.65	0.01558	4.329	217700	WMa,MD+
1736	1737	86.851	21.55	71434.2	331365	6175.07	0.02102	4.314	218600	WMa,MD+
1737	1738	86.901	21.41	71642.2	334651	6111.8	0.01523	4.285	219200	WMa,MD+
1738	1739	86.951	21.3	71877.6	337307	6240.5	0.02217	4.264	219900	WMa,MD+
1739	1740	87.001	21.12	72025.8	341011	6186.04	0.01521	4.227	220400	WMa,MD+
1740	1741	87.051	21.06	72298.8	343269	6341.47	0.02076	4.215	221200	WMa,MD+
1741	1742	87.101	20.89	72479.2	346871	6272.12	0.01493	4.182	221800	WMa,MD+
1742	1743	87.151	20.81	72716.3	349395	6406.25	0.02189	4.165	222500	WMa,MD+
1743	1744	87.201	20.6	72826.8	353428	6350.27	0.01501	4.124	222900	WMa,MD+
1744	1745	87.251	20.53	73078	355964	6513.32	0.02071	4.108	223600	WMa,MD+
1745	1746	87.301	20.37	73248.8	359471	6442.41	0.01483	4.078	224100	WMa,MD+
1746	1747	87.351	20.27	73459.6	362302	6581.02	0.02182	4.058	224800	WMa,MD+
1747	1748	87.401	20.08	73563.4	366226	6521.73	0.01501	4.02	225100	WMa,MD+
1748	1749	87.451	20.01	73809.7	368861	6689.26	0.02055	4.004	225900	WMa,MD+
1749	1750	87.501	19.86	73967.7	372493	6610.94	0.01454	3.974	226300	WMa,MD+
1750	1751	87.551	19.77	74185.1	375181	6756.21	0.02155	3.957	227000	WMa,MD+
1751	1752	87.601	19.57	74254.5	379463	6694.48	0.01462	3.917	227200	WMa,MD+
1752	1753	87.651	19.5	74504	381966	6868.03	0.02032	3.904	228000	WMa,MD+
1753	1754	87.701	19.34	74629.9	385915	6788.5	0.01437	3.871	228400	WMa,MD+
1754	1755	87.751	19.23	74816	388905	6942.48	0.02151	3.85	228900	WMa,MD+
1755	1756	87.801	19.05	74884.6	393074	6878.95	0.01468	3.813	229100	WMa,MD+
1756	1757	87.851	18.97	75114.5	395887	7061.09	0.0203	3.797	229900	WMa,MD+
1757	1758	87.901	18.82	75238.9	399757	6982.57	0.01431	3.767	230200	WMa,MD+
1758	1759	87.951	18.72	75419.4	402860	7140.14	0.02139	3.746	230800	WMa,MD+
1759	1760	88.001	18.54	75478.1	407168	7071.36	0.01432	3.71	231000	WMa,MD+
1760	1761	88.051	18.47	75714.6	409847	7260.66	0.0201	3.697	231700	WMa,MD+
1761	1762	88.101	18.31	75810.4	414070	7176.13	0.01408	3.664	232000	WMa,MD+
1762	1763	88.151	18.22	76003.6	417015	7342.12	0.02116	3.647	232600	WMa,MD+
1763	1764	88.201	18.03	76021.9	421709	7272.5	0.01417	3.608	232600	WMa,MD+
1764	1765	88.251	17.95	76232.2	424693	7471.95	0.0201	3.592	233300	WMa,MD+
1765	1766	88.301	17.8	76331.5	428821	7388.41	0.01408	3.563	233600	WMa,MD+
1766	1767	88.351	17.7	76495.1	432141	7559.76	0.02119	3.542	234100	WMa,MD+
1767	1768	88.401	17.52	76518.6	436707	7488.34	0.01433	3.507	234100	WMa,MD+
1768	1769	88.451	17.44	76729.6	439827	7693.58	0.02002	3.491	234800	WMa,MD+
1769	1770	88.501	17.3	76822.2	444098	7600.31	0.01382	3.462	235100	WMa,MD+
1770	1771	88.551	17.21	77001.6	447256	7780.16	0.02099	3.445	235600	WMa,MD+
1771	1772	88.601	17.02	76991.1	452261	7703.74	0.01395	3.407	235600	WMa,MD+
1772	1773	88.651	16.96	77213	455221	7915.34	0.01984	3.394	236300	WMa,MD+
1773	1774	88.701	16.8	77272	459888	7820.53	0.0137	3.363	236500	WMa,MD+
1774	1775	88.751	16.7	77416.4	463419	8010.09	0.02101	3.343	236900	WMa,MD+
1775	1776	88.801	16.53	77415	468288	7932.17	0.01412	3.309	236900	WMa,MD+
1776	1777	88.851	16.45	77615.9	471641	8151.78	0.01987	3.293	237500	WMa,MD+
1777	1778	88.901	16.31	77683.2	476199	8056.59	0.01373	3.265	237700	WMa,MD+
1778	1779	88.951	16.22	77826.8	479859	8247.2	0.0209	3.246	238200	WMa,MD+
1779	1780	89.001	16.05	77821.8	484920	8160.67	0.01373	3.212	238100	WMa,MD+
1780	1781	89.051	15.98	78035.8	488109	8388.08	0.01969	3.2	238800	WMa,MD+
1781	1782	89.101	15.83	78074.6	493109	8284.38	0.01345	3.169	238900	WMa,MD+
1782	1783	89.151	15.75	78237.9	496598	8484.77	0.02069	3.153	239400	WMa,MD+
1783	1784	89.201	15.57	78191.8	502100	8396.85	0.01361	3.117	239300	WMa,MD+
1784	1785	89.251	15.5	78376.6	505669	8635.04	0.01969	3.102	239800	WMa,MD+
1785	1786	89.301	15.36	78426	510551	8531.73	0.01352	3.074	240000	WMa,MD+
1786	1787	89.351	15.27	78559	514468	8736.41	0.0207	3.056	240400	WMa,MD+
1787	1788	89.401	15.1	78525.9	519834	8647.2	0.01377	3.023	240300	WMa,MD+
1788	1789	89.451	15.03	78715.8	523544	8890.22	0.0196	3.009	240900	WMa,MD+
1789	1790	89.501	14.9	78763.8	528609	8775.12	0.01322	2.982	241000	WMa,MD+
1790	1791	89.551	14.82	78918.6	532328	8991.24	0.0205	2.967	241500	WMa,MD+
1791	1792	89.601	14.65	78852.7	538205	8895.67	0.0134	2.932	241300	WMa,MD+
1792	1793	89.651	14.59	79057.9	541727	9148.29	0.01942	2.921	241900	WMa,MD+
1793	1794	89.701	14.45	79071.3	547237	9032.66	0.01313	2.892	242000	WMa,MD+
1794	1795	89.751	14.36	79188.9	551393	9259.81	0.02049	2.874	242300	WMa,MD+
1795	1796	89.801	14.2	79137.9	557088	9164.51	0.01358	2.843	242200	WMa,MD+
1796	1797	89.851	14.14	79322.2	561060	9426.98	0.01945	2.829	242700	WMa,MD+
1797	1798	89.901	14.01	79349	566425	9313.58	0.01324	2.804	242800	WMa,MD+
1798	1799	89.951	13.92	79470.1	570726	9543.03	0.0204	2.787	243200	WMa,MD+
1799	1800	90.001	13.77	79421.5	576613	9439.58	0.0132	2.757	243000	WMa,MD+
1800	1801	90.051	13.72	79622.2	580374	9715.34	0.01929	2.746	243600	WMa,MD+
1801	1802	90.101	13.58	79621.1	586253	9594.57	0.01297	2.718	243600	WMa,MD+
1802	1803	90.151	13.51	79766	590335	9837.48	0.02022	2.704	244100	WMa,MD+
1803	1804	90.201	13.35	79675.4	596727	9734.78	0.01315	2.672	243800	WMa,MD+
1804	1805	90.251	13.28	79844.7	600923	10023.8	0.01931	2.659	244300	WMa,MD+
1805	1806	90.301	13.16	79858.6	606598	9906.5	0.01312	2.635	244400	WMa,MD+
1806	1807	90.351	13.08	79973.4	611161	10156.4	0.02031	2.619	244700	WMa,MD+
1807	1808	90.401	12.94	79899.6	617417	10054.1	0.01339	2.59	244500	WMa,MD+
1808	1809	90.451	12.88	80078.1	621767	10348.7	0.01926	2.577	245000	WMa,MD+
1809	1810	90.501	12.76	80095	627626	10219.6	0.01289	2.554	245100	WMa,MD+
1810	1811	90.551	12.69	80234.6	632000	10485.7	0.02022	2.541	245500	WMa,MD+
1811	1812	90.601	12.54	80129.9	638839	10378.4	0.01311	2.51	245200	WMa,MD+
1812	1813	90.651	12.49	80325.7	642961	10687	0.01915	2.5	245800	WMa,MD+
1813	1814	90.701	12.37	80306.5	649338	10558.9	0.01288	2.475	245700	WMa,MD+
1814	1815	90.751	12.29	80407.4	654164	10838.2	0.02026	2.46	246000	WMa,MD+
1815	1816	90.801	12.15	80320.8	660811	10732.8	0.01337	2.433	245800	WMa,MD+
1816	1817	90.851	12.09	80496.3	665432	11052.2	0.01926	2.421	246300	WMa,MD+
1817	1818	90.901	11.98	80493.3	671670	10928.2	0.01305	2.399	246300	WMa,MD+
1818	1819	90.951	11.91	80601.4	676647	11209.9	0.02022	2.384	246600	WMa,MD+
1819	1820	91.001	11.78	80521.8	683514	11095.8	0.01306	2.358	246400	WMa,MD+
1820	1821	91.051	11.73	80714.8	687916	11429.3	0.01919	2.348	247000	WMa,MD+
1821	1822	91.101	11.61	80685.2	694730	11293.7	0.01287	2.325	246900	WMa,MD+
1822	1823	91.151	11.55	80819	699471	11590.8	0.02013	2.312	247300	WMa,MD+
1823	1824	91.201	11.41	80697	706906	11477.3	0.01309	2.285	246900	WMa,MD+
1824	1825	91.251	11.36	80856.8	711766	11826.1	0.01927	2.273	247400	WMa,MD+
1825	1826	91.301	11.25	80844	718391	11696.8	0.01307	2.252	247400	WMa,MD+
1826	1827	91.351	11.18	80949	723701	12000.2	0.02026	2.238	247700	WMa,MD+
1827	1828	91.401	11.06	80846.3	730931	11882.2	0.01342	2.214	247400	WMa,MD+
1828	1829	91.451	11.01	81018.2	735979	12235.3	0.01927	2.203	247900	WMa,MD+
1829	1830	91.501	10.91	81012	742823	12087	0.0129	2.183	247900	WMa,MD+
1830	1831	91.551	10.85	81142.7	747872	12409	0.02018	2.171	248300	WMa,MD+
1831	1832	91.601	10.72	81011	755770	12287	0.01314	2.145	247900	WMa,MD+
1832	1833	91.651	10.67	81201.1	760561	12661.8	0.01922	2.137	248500	WMa,MD+
1833	1834	91.701	10.57	81158.1	767984	12525.8	0.01293	2.115	248300	WMa,MD+
1834	1835	91.751	10.5	81249.1	773582	12861.4	0.02028	2.102	248600	WMa,MD+
1835	1836	91.801	10.38	81137.5	781235	12740.4	0.01349	2.079	248300	WMa,MD+
1836	1837	91.852	10.33	81307.8	786604	13121.4	0.01933	2.069	248800	WMa,MD+
1837	1838	91.902	10.24	81291.1	793841	12965.5	0.01302	2.05	248800	WMa,MD+
1838	1839	91.952	10.18	81407.3	799336	13297.7	0.02024	2.038	249100	WMa,MD+
1839	1840	92.002	10.07	81287.5	807511	13168.5	0.01309	2.015	248700	WMa,MD+
1840	1841	92.052	10.02	81458	812721	13567.4	0.01931	2.006	249300	WMa,MD+
1841	1842	92.102	9.924	81423.5	820406	13414.2	0.01297	1.986	249200	WMa,MD+
1842	1843	92.152	9.859	81492.7	826445	13772.1	0.02034	1.973	249400	WMa,MD+
1843	1844	92.202	9.755	81396.2	834355	13652.6	0.01345	1.953	249100	WMa,MD+
1844	1845	92.252	9.704	81544.4	840117	14070.7	0.0194	1.943	249500	WMa,MD+
1845	1846	92.302	9.619	81530.9	847542	13925.5	0.01318	1.925	249500	WMa,MD+
1846	1847	92.352	9.557	81609.1	853774	14286.3	0.02037	1.913	249700	WMa,MD+
1847	1848	92.402	9.457	81522.9	861922	14157.2	0.01322	1.893	249500	WMa,MD+
1848	1849	92.452	9.416	81688.3	867387	14586.8	0.01935	1.885	250000	WMa,MD+
1849	1850	92.502	9.327	81650.6	875350	14434.9	0.0131	1.867	249900	WMa,MD+
1850	1851	92.552	9.275	81754.1	881305	14827	0.02037	1.856	250200	WMa,MD+
1851	1852	92.602	9.17	81627.6	890082	14703.7	0.01334	1.836	249800	WMa,MD+
1852	1853	92.652	9.123	81761.4	896042	15161	0.01947	1.826	250200	WMa,MD+
1853	1854	92.702	9.044	81741.6	903755	15022.6	0.0134	1.81	250100	WMa,MD+
1854	1855	92.752	8.986	81818.5	910308	15423.6	0.02055	1.799	250400	WMa,MD+
1855	1856	92.802	8.893	81714.5	918820	15309.4	0.01375	1.78	250000	WMa,MD+
1856	1857	92.852	8.848	81858.9	924960	15781.9	0.01958	1.771	250500	WMa,MD+
1857	1858	92.902	8.773	81847.4	932857	15632.8	0.0134	1.756	250500	WMa,MD+
1858	1859	92.952	8.725	81949.4	939095	16059.6	0.02061	1.746	250800	WMa,MD+
1859	1860	93.002	8.627	81817.7	948275	15949.2	0.0137	1.727	250400	WMa,MD+
1860	1861	93.052	8.591	81981.9	954119	16450.6	0.01971	1.72	250900	WMa,MD+
1861	1862	93.102	8.511	81935.5	962634	16311.2	0.01361	1.704	250700	WMa,MD+
1862	1863	93.152	8.456	81995.8	969514	16759.5	0.02088	1.693	250900	WMa,MD+
1863	1864	93.202	8.369	81889.7	978369	16661.7	0.01421	1.675	250600	WMa,MD+
1864	1865	93.252	8.328	82034.3	984798	17188.9	0.01995	1.667	251000	WMa,MD+
1865	1866	93.302	8.257	82005.9	993028	17067.6	0.014	1.653	250900	WMa,MD+
1866	1867	93.352	8.206	82081.6	1.00007e+06	17522.6	0.02109	1.643	251200	WMa,MD+
1867	1868	93.402	8.122	81983.7	1.00926e+06	17423.8	0.01413	1.626	250900	WMa,MD+
1868	1869	93.452	8.09	82149.3	1.01526e+06	17977.7	0.02005	1.619	251400	WMa,MD+
1869	1870	93.502	8.015	82094.3	1.0241e+06	17853.1	0.01413	1.604	251200	WMa,MD+
1870	1871	93.552	7.971	82195.1	1.03088e+06	18337.1	0.02134	1.596	251500	WMa,MD+
1871	1872	93.602	7.883	82056.8	1.04085e+06	18248.5	0.01444	1.578	251100	WMa,MD+
1872	1873	93.652	7.844	82182.8	1.04745e+06	18829.3	0.02032	1.57	251500	WMa,MD+
1873	1874	93.702	7.78	82153.3	1.05582e+06	18722.6	0.01458	1.557	251400	WMa,MD+
1874	1875	93.752	7.731	82228.5	1.06335e+06	19224.2	0.0218	1.548	251600	WMa,MD+
1875	1876	93.802	7.651	82113.8	1.07317e+06	19149.2	0.01506	1.531	251300	WMa,MD+
1876	1877	93.852	7.616	82255	1.07986e+06	19743.4	0.02055	1.524	251700	WMa,MD+
1877	1878	93.902	7.554	82232.9	1.08845e+06	19624.4	0.01474	1.512	251600	WMa,MD+
1878	1879	93.952	7.514	82336.2	1.09558e+06	20158.5	0.02203	1.504	252000	WMa,MD+
1879	1880	94.002	7.429	82190.6	1.10621e+06	20087.9	0.01513	1.487	251500	WMa,MD+
1880	1881	94.052	7.401	82355.6	1.11252e+06	20709.4	0.02081	1.481	252000	WMa,MD+
1881	1882	94.102	7.335	82293.8	1.12179e+06	20596.6	0.0151	1.468	251800	WMa,MD+
1882	1883	94.152	7.288	82351.8	1.12962e+06	21151.5	0.0224	1.459	252000	WMa,MD+
1883	1884	94.202	7.214	82238.4	1.13979e+06	21095.5	0.01579	1.444	251700	WMa,MD+
1884	1885	94.252	7.181	82378.3	1.14685e+06	21746.4	0.02131	1.437	252100	WMa,MD+
1885	1886	94.302	7.122	82338.5	1.15592e+06	21648.1	0.01563	1.426	252000	WMa,MD+
1886	1887	94.352	7.079	82413.4	1.16388e+06	22204	0.02266	1.417	252200	WMa,MD+
1887	1888	94.402	7.008	82308	1.17433e+06	22146.9	0.01583	1.403	251900	WMa,MD+
1888	1889	94.452	6.981	82467.4	1.18104e+06	22830	0.02157	1.397	252400	WMa,MD+
1889	1890	94.502	6.919	82405.2	1.19079e+06	23111.6	0.01585	1.385	252200	WMa,MD+
1890	1891	94.552	6.883	82504.9	1.1984e+06	23393.2	0.02296	1.378	252500	WMa,MD+
1891	1892	94.602	6.808	82359.3	1.20964e+06	23674.8	0.01623	1.363	252000	WMa,MD+
1892	1893	94.652	6.776	82481.8	1.21693e+06	23956.4	0.02192	1.356	252400	WMa,MD+
1893	1894	94.702	6.722	82442.1	1.22621e+06	24238	0.0164	1.346	252300	WMa,MD+
1894	1895	94.752	6.681	82516.9	1.2347e+06	24519.6	0.02354	1.337	252500	WMa,MD+
1895	1896	94.802	6.613	82395.6	1.24585e+06	24801.2	0.01695	1.324	252100	WMa,MD+
1896	1897	94.852	6.584	82533.9	1.25322e+06	25082.8	0.02221	1.318	252600	WMa,MD+
1897	1898	94.902	6.533	82502.1	1.26272e+06	25364.4	0.01663	1.308	252500	WMa,MD+
1898	1899	94.952	6.498	82605.8	1.27087e+06	25646	0.02391	1.301	252800	WMa,MD+

## Sheet: Fig4b_Photorheology_Mat2_a
	Meas. Pts.	Time	Strain	Shear Stress	Storage Modulus	Loss Modulus	Damping Factor	Deflection Angle	Torque	Status
0	1	0.051	33.89	652.416	0	1925.27	1e+30	6.783	1996	ME-,WMa
1	2	0.101	34.44	182.165	71.2816	524.123	7.353	6.894	557.4	ME-,WMa
2	3	0.15	34.68	125.311	40.5154	359.063	8.862	6.942	383.5	WMa,DSO
3	4	0.201	34.81	113.405	97.6512	310.797	3.183	6.968	347	WMa,DSO
4	5	0.251	34.89	91.6337	81.4749	249.669	3.064	6.984	280.4	WMa,DSO
5	6	0.301	34.94	88.3267	96.251	233.752	2.429	6.994	270.3	WMa,DSO
6	7	0.351	34.98	78.0413	87.4167	205.283	2.348	7.001	238.8	WMa,DSO
7	8	0.401	35	77.0362	93.3504	199.302	2.135	7.006	235.7	WMa,DSO
8	9	0.451	35.02	70.1693	87.7546	180.105	2.052	7.011	214.7	WMa,DSO
9	10	0.501	35.04	69.9538	89.9639	178.231	1.981	7.013	214.1	WMa,DSO
10	11	0.551	35.05	65.1641	86.2732	164.69	1.909	7.016	199.4	WMa,DSO
11	12	0.601	35.06	65.5135	87.0923	165.321	1.898	7.018	200.5	WMa,DSO
12	13	0.651	35.07	61.5384	84.5575	153.774	1.819	7.019	188.3	WMa,DSO
13	14	0.701	35.07	61.8553	84.4858	154.803	1.832	7.021	189.3	WMa,DSO
14	15	0.751	35.08	58.9862	82.8161	146.355	1.767	7.021	180.5	WMa,DSO
15	16	0.801	35.08	59.4201	82.2461	148.057	1.8	7.022	181.8	WMa,DSO
16	17	0.851	35.09	56.8526	80.8686	140.419	1.736	7.023	174	WMa,DSO
17	18	0.901	35.09	57.5686	79.997	143.235	1.791	7.024	176.2	WMa,DSO
18	19	0.951	35.09	55.3536	79.3574	136.336	1.718	7.024	169.4	WMa,DSO
19	20	1.001	35.09	55.8736	78.2898	138.631	1.771	7.025	171	WMa,DSO
20	21	1.051	35.09	54.0047	77.9029	132.715	1.704	7.024	165.3	WMa,DSO
21	22	1.1	35.1	54.6828	76.5513	135.702	1.773	7.025	167.3	WMa,DSO
22	23	1.15	35.1	52.9877	76.4696	130.185	1.702	7.025	162.1	WMa,DSO
23	24	1.2	35.1	53.6459	75.1665	133.078	1.77	7.026	164.2	WMa,DSO
24	25	1.25	35.14	51.057	71.0337	126.754	1.784	7.034	156.2	WMa,DSO
25	26	1.3	35.1	52.5884	72.6448	131.053	1.804	7.025	160.9	WMa,DSO
26	27	1.35	35.09	51.1919	73.6576	125.908	1.709	7.025	156.6	WMa,DSO
27	28	1.4	35.07	51.9236	72.1759	129.278	1.791	7.02	158.9	WMa,DSO
28	29	1.45	35.07	50.5618	73.066	124.307	1.701	7.019	154.7	WMa,DSO
29	30	1.5	35.05	51.266	71.3583	127.678	1.789	7.016	156.9	WMa,DSO
30	31	1.55	35.05	50.0883	72.2647	123.304	1.706	7.015	153.3	WMa,DSO
31	32	1.6	35.04	50.8991	70.7229	126.89	1.794	7.013	155.8	WMa,DSO
32	33	1.65	35.03	49.6493	71.9437	122.105	1.697	7.012	151.9	WMa,DSO
33	34	1.7	35.03	50.3837	70.0464	125.629	1.794	7.011	154.2	WMa,DSO
34	35	1.75	35.02	49.3349	71.3312	121.471	1.703	7.01	151	WMa,DSO
35	36	1.8	35.02	50.0676	69.6321	124.855	1.793	7.01	153.2	WMa,DSO
36	37	1.85	35.02	48.905	70.5691	120.52	1.708	7.009	149.7	WMa,DSO
37	38	1.9	35.02	49.724	69.0616	124.075	1.797	7.009	152.2	WMa,DSO
38	39	1.95	35.01	48.5746	69.8515	119.866	1.716	7.008	148.6	WMa,DSO
39	40	2	35.01	49.5263	68.6023	123.697	1.803	7.009	151.6	WMa,DSO
40	41	2.05	35.01	48.2454	69.4747	119.014	1.713	7.008	147.6	WMa,DSO
41	42	2.1	35.01	49.2111	68.1136	122.954	1.805	7.008	150.6	WMa,DSO
42	43	2.15	35.01	47.9205	68.5279	118.491	1.729	7.008	146.6	WMa,DSO
43	44	2.2	35.01	49.0236	67.8716	122.486	1.805	7.007	150	WMa,DSO
44	45	2.25	35.01	47.5812	67.8802	117.746	1.735	7.008	145.6	WMa,DSO
45	46	2.3	35.01	48.7862	67.3812	121.989	1.81	7.007	149.3	WMa,DSO
46	47	2.35	35.01	47.3346	67.2532	117.294	1.744	7.008	144.8	WMa,DSO
47	48	2.4	35.01	48.6088	67.1961	121.521	1.808	7.007	148.7	WMa,DSO
48	49	2.45	35.01	46.9989	66.5375	116.593	1.752	7.008	143.8	WMa,DSO
49	50	2.5	35	48.3706	66.7836	120.978	1.811	7.007	148	WMa,DSO
50	51	2.55	35.01	46.9026	66.4033	116.363	1.752	7.007	143.5	WMa,DSO
51	52	2.6	35	48.1651	66.6107	120.409	1.808	7.006	147.4	WMa,DSO
52	53	2.65	35.01	46.4804	65.1651	115.655	1.775	7.008	142.2	WMa,DSO
53	54	2.7	35	47.9205	66.2914	119.794	1.807	7.006	146.6	WMa,DSO
54	55	2.75	35.01	46.3672	64.7842	115.499	1.783	7.008	141.9	WMa,DSO
55	56	2.8	35	47.7995	66.0329	119.546	1.81	7.006	146.3	WMa,DSO
56	57	2.85	35.02	45.9776	63.4999	114.913	1.81	7.01	140.7	WMa,DSO
57	58	2.9	35	47.449	65.6721	118.605	1.806	7.006	145.2	WMa,DSO
58	59	2.95	35.02	45.8296	62.8288	114.792	1.827	7.01	140.2	WMa,DSO
59	60	3	35	47.2928	65.2808	118.312	1.812	7.006	144.7	WMa,DSO
60	61	3.05	35.02	45.6828	62.4162	114.536	1.835	7.01	139.8	WMa,DSO
61	62	3.1	35	46.8721	64.8815	117.161	1.806	7.005	143.4	WMa,DSO
62	63	3.15	35.02	45.5355	61.6381	114.469	1.857	7.011	139.3	WMa,DSO
63	64	3.2	35	46.6113	64.5317	116.503	1.805	7.005	142.6	WMa,DSO
64	65	3.25	35.02	45.4401	61.3056	114.338	1.865	7.011	139	WMa,DSO
65	66	3.3	35	46.4223	63.9321	116.21	1.818	7.006	142.1	WMa,DSO
66	67	3.35	35.03	45.3724	60.8336	114.37	1.88	7.011	138.8	WMa,DSO
67	68	3.4	35	46.1151	63.5485	115.416	1.816	7.006	141.1	WMa,DSO
68	69	3.45	35.02	45.2967	60.5613	114.272	1.887	7.011	138.6	WMa,DSO
69	70	3.5	35	45.9775	62.9439	115.292	1.832	7.006	140.7	WMa,DSO
70	71	3.55	35.02	45.257	60.3705	114.248	1.892	7.011	138.5	WMa,DSO
71	72	3.6	35	45.732	62.5701	114.692	1.833	7.006	139.9	WMa,DSO
72	73	3.65	35.02	45.196	60.189	114.152	1.897	7.01	138.3	WMa,DSO
73	74	3.7	35	45.6232	62.1002	114.589	1.845	7.007	139.6	WMa,DSO
74	75	3.75	35.02	45.1321	59.9845	114.055	1.901	7.01	138.1	WMa,DSO
75	76	3.8	35.01	45.4995	61.7127	114.393	1.854	7.007	139.2	WMa,DSO
76	77	3.85	35.02	45.0729	59.8664	113.933	1.903	7.01	137.9	WMa,DSO
77	78	3.9	35.01	45.3126	61.4282	113.939	1.855	7.007	138.7	WMa,DSO
78	79	3.95	35.02	45.0056	59.6703	113.82	1.907	7.01	137.7	WMa,DSO
79	80	4	35.01	45.1985	61.1066	113.739	1.861	7.007	138.3	WMa,DSO
80	81	4.05	35.02	44.9248	59.4924	113.654	1.91	7.01	137.5	WMa,DSO
81	82	4.1	35.01	45.1543	60.779	113.769	1.872	7.007	138.2	WMa,DSO
82	83	4.15	35.02	44.8588	59.3659	113.512	1.912	7.01	137.3	WMa,DSO
83	84	4.2	35.01	45.0517	60.5145	113.576	1.877	7.007	137.9	WMa,DSO
84	85	4.25	35.02	44.7963	59.2429	113.379	1.914	7.009	137.1	WMa,DSO
85	86	4.3	35.01	44.9552	60.2695	113.394	1.881	7.007	137.6	WMa,DSO
86	87	4.35	35.02	44.7112	59.0698	113.197	1.916	7.009	136.8	WMa,DSO
87	88	4.4	35.01	44.8548	60.053	113.185	1.885	7.007	137.3	WMa,DSO
88	89	4.45	35.02	44.6405	58.9193	113.049	1.919	7.009	136.6	WMa,DSO
89	90	4.5	35.01	44.7428	59.8668	112.922	1.886	7.007	136.9	WMa,DSO
90	91	4.55	35.02	44.5678	58.8002	112.881	1.92	7.009	136.4	WMa,DSO
91	92	4.6	35.01	44.6874	59.6359	112.864	1.893	7.007	136.7	WMa,DSO
92	93	4.65	35.02	44.4908	58.6322	112.72	1.922	7.009	136.1	WMa,DSO
93	94	4.7	35.01	44.5968	59.4657	112.662	1.895	7.007	136.5	WMa,DSO
94	95	4.75	35.01	44.4367	58.568	112.586	1.922	7.009	136	WMa,DSO
95	96	4.8	35.01	44.5149	59.2476	112.512	1.899	7.007	136.2	WMa,DSO
96	97	4.851	35.01	44.3507	58.3977	112.397	1.925	7.009	135.7	WMa,DSO
97	98	4.901	35.01	44.4276	59.1175	112.3	1.9	7.007	135.9	WMa,DSO
98	99	4.951	35.01	44.2794	58.2609	112.239	1.926	7.009	135.5	WMa,DSO
99	100	5.001	35.01	44.3728	58.9239	112.224	1.905	7.007	135.8	WMa,DSO
100	101	5.051	35.01	44.2097	58.1384	112.08	1.928	7.009	135.3	WMa,DSO
101	102	5.101	35.01	44.2969	58.7716	112.06	1.907	7.007	135.5	WMa,DSO
102	103	5.151	35.01	44.1449	58.0432	111.924	1.928	7.009	135.1	WMa,DSO
103	104	5.201	35.01	44.2135	58.6152	111.873	1.909	7.007	135.3	WMa,DSO
104	105	5.251	35.01	44.0695	57.8973	111.757	1.93	7.009	134.9	WMa,DSO
105	106	5.301	35.01	44.1401	58.4626	111.716	1.911	7.007	135.1	WMa,DSO
106	107	5.351	35.01	44.0037	57.8176	111.589	1.93	7.008	134.7	WMa,DSO
107	108	5.401	35.01	44.0569	58.3539	111.506	1.911	7.007	134.8	WMa,DSO
108	109	5.451	35.01	43.9372	57.6701	111.451	1.933	7.008	134.4	WMa,DSO
109	110	5.501	35.01	43.995	58.1912	111.391	1.914	7.007	134.6	WMa,DSO
110	111	5.551	35.01	43.8706	57.5802	111.285	1.933	7.008	134.2	WMa,DSO
111	112	5.601	35.01	43.9312	58.056	111.256	1.916	7.007	134.4	WMa,DSO
112	113	5.651	35.01	43.801	57.453	111.126	1.934	7.008	134	WMa,DSO
113	114	5.701	35.01	43.8564	57.9319	111.081	1.917	7.007	134.2	WMa,DSO
114	115	5.751	35.01	43.7375	57.3594	110.972	1.935	7.008	133.8	WMa,DSO
115	116	5.801	35.01	43.7866	57.8056	110.921	1.919	7.007	134	WMa,DSO
116	117	5.851	35.01	43.6731	57.2507	110.822	1.936	7.008	133.6	WMa,DSO
117	118	5.901	35.01	43.7236	57.6761	110.785	1.921	7.007	133.8	WMa,DSO
118	119	5.951	35.01	43.6066	57.1475	110.662	1.936	7.008	133.4	WMa,DSO
119	120	6.001	35.01	43.6491	57.5594	110.606	1.922	7.007	133.6	WMa,DSO
120	121	6.051	35.01	43.542	57.0323	110.514	1.938	7.008	133.2	WMa,DSO
121	122	6.101	35.01	43.5865	57.4467	110.463	1.923	7.007	133.4	WMa,DSO
122	123	6.151	35.01	43.4843	56.9608	110.367	1.938	7.008	133.1	WMa,DSO
123	124	6.201	35.01	43.5209	57.3176	110.318	1.925	7.007	133.2	WMa,DSO
124	125	6.251	35.01	43.4177	56.843	110.213	1.939	7.008	132.9	WMa,DSO
125	126	6.301	35.01	43.4547	57.2207	110.156	1.925	7.007	133	WMa,DSO
126	127	6.351	35.01	43.3563	56.7413	110.068	1.94	7.008	132.7	WMa,DSO
127	128	6.401	35.01	43.3915	57.0962	110.016	1.927	7.007	132.8	WMa,DSO
128	129	6.451	35.01	43.2931	56.6469	109.913	1.94	7.008	132.5	WMa,DSO
129	130	6.501	35.01	43.3302	56.9961	109.871	1.928	7.007	132.6	WMa,DSO
130	131	6.551	35.01	43.2322	56.5478	109.769	1.941	7.008	132.3	WMa,DSO
131	132	6.601	35.01	43.2715	56.8818	109.741	1.929	7.007	132.4	WMa,DSO
132	133	6.651	35.01	43.1737	56.4477	109.631	1.942	7.008	132.1	WMa,DSO
133	134	6.701	35.01	43.1999	56.7702	109.567	1.93	7.007	132.2	WMa,DSO
134	135	6.751	35.01	43.113	56.3534	109.486	1.943	7.008	131.9	WMa,DSO
135	136	6.801	35.01	43.1428	56.665	109.437	1.931	7.007	132	WMa,DSO
136	137	6.851	35.01	43.0539	56.2611	109.343	1.943	7.008	131.7	WMa,DSO
137	138	6.901	35.01	43.0821	56.564	109.293	1.932	7.007	131.8	WMa,DSO
138	139	6.951	35.01	42.9945	56.1671	109.199	1.944	7.008	131.6	WMa,DSO
139	140	7.001	35.01	43.0259	56.4664	109.162	1.933	7.007	131.7	WMa,DSO
140	141	7.051	35.01	42.9368	56.0727	109.062	1.945	7.008	131.4	WMa,DSO
141	142	7.101	35.01	42.9629	56.3579	109.014	1.934	7.008	131.5	WMa,DSO
142	143	7.151	35.01	42.8801	55.9798	108.927	1.946	7.008	131.2	WMa,DSO
143	144	7.201	35.01	42.9046	56.258	108.878	1.935	7.008	131.3	WMa,DSO
144	145	7.251	35.01	42.816	55.8688	108.776	1.947	7.008	131	WMa,DSO
145	146	7.301	35.01	42.8424	56.1602	108.728	1.936	7.008	131.1	WMa,DSO
146	147	7.351	35.01	42.7641	55.8044	108.644	1.947	7.008	130.9	WMa,DSO
147	148	7.401	35.01	42.7862	56.073	108.591	1.937	7.008	130.9	WMa,DSO
148	149	7.451	35.01	42.7078	55.7137	108.509	1.948	7.008	130.7	WMa,DSO
149	150	7.501	35.01	42.7366	55.9716	108.483	1.938	7.008	130.8	WMa,DSO
150	151	7.551	35.01	42.6529	55.6166	108.38	1.949	7.009	130.5	WMa,DSO
151	152	7.601	35.01	42.6713	55.8718	108.322	1.939	7.008	130.6	WMa,DSO
152	153	7.651	35.01	42.5972	55.5283	108.246	1.949	7.009	130.3	WMa,DSO
153	154	7.701	35.01	42.6154	55.7762	108.191	1.94	7.008	130.4	WMa,DSO
154	155	7.751	35.01	42.5426	55.4464	108.112	1.95	7.009	130.2	WMa,DSO
155	156	7.801	35.01	42.5625	55.6843	108.066	1.941	7.008	130.2	WMa,DSO
156	157	7.851	35.01	42.4829	55.3482	107.969	1.951	7.009	130	WMa,DSO
157	158	7.901	35.01	42.51	55.5976	107.942	1.941	7.008	130.1	WMa,DSO
158	159	7.951	35.01	42.4331	55.2705	107.848	1.951	7.009	129.8	WMa,DSO
159	160	8.001	35.01	42.4509	55.5062	107.798	1.942	7.008	129.9	WMa,DSO
160	161	8.051	35.02	42.3806	55.1879	107.721	1.952	7.009	129.7	WMa,DSO
161	162	8.101	35.01	42.3999	55.4104	107.681	1.943	7.008	129.7	WMa,DSO
162	163	8.151	35.02	42.3269	55.1125	107.587	1.952	7.009	129.5	WMa,DSO
163	164	8.201	35.01	42.3469	55.331	107.551	1.944	7.008	129.6	WMa,DSO
164	165	8.251	35.02	42.2743	55.0197	107.463	1.953	7.009	129.4	WMa,DSO
165	166	8.301	35.01	42.293	55.2351	107.424	1.945	7.008	129.4	WMa,DSO
166	167	8.351	35.02	42.2211	54.9322	107.336	1.954	7.009	129.2	WMa,DSO
167	168	8.401	35.01	42.2337	55.1546	107.274	1.945	7.008	129.2	WMa,DSO
168	169	8.451	35.02	42.1692	54.8549	107.208	1.954	7.009	129	WMa,DSO
169	170	8.501	35.01	42.1848	55.0637	107.162	1.946	7.008	129.1	WMa,DSO
170	171	8.551	35.02	42.1167	54.7725	107.08	1.955	7.009	128.9	WMa,DSO
171	172	8.601	35.01	42.14	54.9847	107.059	1.947	7.009	128.9	WMa,DSO
172	173	8.651	35.02	42.0689	54.6948	106.966	1.956	7.009	128.7	WMa,DSO
173	174	8.701	35.01	42.0768	54.8894	106.901	1.948	7.009	128.8	WMa,DSO
174	175	8.751	35.02	42.0132	54.6005	106.832	1.957	7.009	128.6	WMa,DSO
175	176	8.801	35.01	42.0306	54.815	106.79	1.948	7.009	128.6	WMa,DSO
176	177	8.851	35.02	41.9664	54.5359	106.714	1.957	7.009	128.4	WMa,DSO
177	178	8.901	35.02	41.9806	54.7328	106.671	1.949	7.009	128.5	WMa,DSO
178	179	8.951	35.02	41.9203	54.4589	106.604	1.958	7.009	128.3	WMa,DSO
179	180	9.001	35.02	41.928	54.6407	106.546	1.95	7.009	128.3	WMa,DSO
180	181	9.051	35.02	41.863	54.3653	106.466	1.958	7.01	128.1	WMa,DSO
181	182	9.101	35.02	41.8813	54.5696	106.432	1.95	7.009	128.2	WMa,DSO
182	183	9.151	35.02	41.8225	54.313	106.363	1.958	7.01	128	WMa,DSO
183	184	9.201	35.02	41.8292	54.4774	106.309	1.951	7.009	128	WMa,DSO
184	185	9.251	35.02	41.7634	54.1971	106.227	1.96	7.01	127.8	WMa,DSO
185	186	9.301	35.02	41.7751	54.3967	106.175	1.952	7.009	127.8	WMa,DSO
186	187	9.351	35.02	41.7183	54.1466	106.109	1.96	7.01	127.7	WMa,DSO
187	188	9.401	35.02	41.7296	54.338	106.059	1.952	7.009	127.7	WMa,DSO
188	189	9.451	35.02	41.6761	54.0809	106.008	1.96	7.01	127.5	WMa,DSO
189	190	9.501	35.02	41.6867	54.2391	105.968	1.954	7.009	127.6	WMa,DSO
190	191	9.551	35.02	41.622	53.9746	105.883	1.962	7.01	127.4	WMa,DSO
191	192	9.601	35.02	41.6375	54.1625	105.847	1.954	7.01	127.4	WMa,DSO
192	193	9.651	35.02	41.5765	53.9109	105.769	1.962	7.01	127.2	WMa,DSO
193	194	9.701	35.02	41.5817	54.0779	105.709	1.955	7.01	127.2	WMa,DSO
194	195	9.751	35.02	41.5233	53.8251	105.639	1.963	7.01	127.1	WMa,DSO
195	196	9.801	35.02	41.538	54.0158	105.6	1.955	7.01	127.1	WMa,DSO
196	197	9.851	35.02	41.4818	53.7754	105.532	1.962	7.01	126.9	WMa,DSO
197	198	9.901	35.02	41.4925	53.9421	105.491	1.956	7.01	127	WMa,DSO
198	199	9.951	35.02	41.4394	53.7021	105.432	1.963	7.01	126.8	WMa,DSO
199	200	10.001	35.02	41.4485	53.8577	105.39	1.957	7.01	126.8	WMa,DSO
200	201	10.051	35.02	41.3858	53.6064	105.304	1.964	7.011	126.6	WMa,DSO
201	202	10.101	35.02	41.4001	53.7808	105.272	1.957	7.01	126.7	WMa,DSO
202	203	10.151	35.02	41.3449	53.5572	105.198	1.964	7.011	126.5	WMa,DSO
203	204	10.201	35.02	41.3507	53.7188	105.144	1.957	7.01	126.5	WMa,DSO
204	205	10.251	35.03	41.2939	53.4622	105.079	1.965	7.011	126.4	WMa,DSO
205	206	10.301	35.02	41.3067	53.6302	105.045	1.959	7.01	126.4	WMa,DSO
206	207	10.351	35.03	41.2499	53.3989	104.969	1.966	7.011	126.2	WMa,DSO
207	208	10.401	35.02	41.2584	53.5713	104.919	1.958	7.01	126.3	WMa,DSO
208	209	10.451	35.03	41.2053	53.3367	104.857	1.966	7.011	126.1	WMa,DSO
209	210	10.501	35.02	41.2195	53.4961	104.831	1.96	7.01	126.1	WMa,DSO
210	211	10.551	35.03	41.1622	53.2623	104.755	1.967	7.011	126	WMa,DSO
211	212	10.601	35.02	41.1736	53.4214	104.72	1.96	7.011	126	WMa,DSO
212	213	10.651	35.03	41.1176	53.1944	104.644	1.967	7.011	125.8	WMa,DSO
213	214	10.701	35.02	41.1265	53.3554	104.6	1.96	7.011	125.8	WMa,DSO
214	215	10.751	35.03	41.0739	53.1133	104.543	1.968	7.011	125.7	WMa,DSO
215	216	10.801	35.03	41.0859	53.2711	104.51	1.962	7.011	125.7	WMa,DSO
216	217	10.851	35.03	41.0256	53.0379	104.423	1.969	7.012	125.5	WMa,DSO
217	218	10.901	35.03	41.0377	53.203	104.388	1.962	7.011	125.6	WMa,DSO
218	219	10.951	35.03	40.9865	52.9982	104.319	1.968	7.011	125.4	WMa,DSO
219	220	11.001	35.03	40.998	53.1442	104.29	1.962	7.011	125.5	WMa,DSO
220	221	11.051	35.03	40.9416	52.9185	104.213	1.969	7.012	125.3	WMa,DSO
221	222	11.101	35.03	40.9523	53.0695	104.179	1.963	7.011	125.3	WMa,DSO
222	223	11.151	35.03	40.898	52.8473	104.107	1.97	7.012	125.1	WMa,DSO
223	224	11.201	35.03	40.9079	53.0071	104.066	1.963	7.011	125.2	WMa,DSO
224	225	11.251	35.03	40.8567	52.7821	104.006	1.97	7.012	125	WMa,DSO
225	226	11.301	35.03	40.8663	52.9276	103.971	1.964	7.011	125.1	WMa,DSO
226	227	11.351	35.03	40.8118	52.7029	103.899	1.971	7.012	124.9	WMa,DSO
227	228	11.401	35.03	40.825	52.8615	103.869	1.965	7.012	124.9	WMa,DSO
228	229	11.451	35.03	40.7715	52.656	103.792	1.971	7.012	124.8	WMa,DSO
229	230	11.501	35.03	40.7833	52.7895	103.77	1.966	7.012	124.8	WMa,DSO
230	231	11.551	35.03	40.7296	52.5756	103.696	1.972	7.012	124.6	WMa,DSO
231	232	11.601	35.03	40.7388	52.7268	103.657	1.966	7.012	124.7	WMa,DSO
232	233	11.651	35.03	40.6831	52.5081	103.579	1.973	7.012	124.5	WMa,DSO
233	234	11.701	35.03	40.6915	52.671	103.533	1.966	7.012	124.5	WMa,DSO
234	235	11.751	35.03	40.6478	52.4699	103.486	1.972	7.012	124.4	WMa,DSO
235	236	11.801	35.03	40.6627	52.6116	103.471	1.967	7.012	124.4	WMa,DSO
236	237	11.851	35.03	40.6085	52.393	103.397	1.973	7.013	124.3	WMa,DSO
237	238	11.901	35.03	40.6197	52.5267	103.372	1.968	7.012	124.3	WMa,DSO
238	239	11.951	35.03	40.5666	52.3283	103.292	1.974	7.013	124.1	WMa,DSO
239	240	12.001	35.03	40.5743	52.4644	103.256	1.968	7.012	124.2	WMa,DSO
240	241	12.051	35.04	40.523	52.2539	103.187	1.975	7.013	124	WMa,DSO
241	242	12.101	35.03	40.5341	52.3929	103.16	1.969	7.012	124	WMa,DSO
242	243	12.151	35.04	40.4786	52.1729	103.081	1.976	7.013	123.9	WMa,DSO
243	244	12.201	35.03	40.4855	52.3307	103.033	1.969	7.013	123.9	WMa,DSO
244	245	12.251	35.04	40.4394	52.1341	102.975	1.975	7.013	123.7	WMa,DSO
245	246	12.301	35.03	40.452	52.2795	102.952	1.969	7.013	123.8	WMa,DSO
246	247	12.351	35.04	40.4045	52.0776	102.892	1.976	7.013	123.6	WMa,DSO
247	248	12.401	35.03	40.4153	52.2089	102.868	1.97	7.013	123.7	WMa,DSO
248	249	12.451	35.04	40.3648	52.0117	102.796	1.976	7.013	123.5	WMa,DSO
249	250	12.501	35.04	40.3724	52.1396	102.762	1.971	7.013	123.5	WMa,DSO
250	251	12.551	35.04	40.3217	51.9409	102.691	1.977	7.013	123.4	WMa,DSO
251	252	12.601	35.04	40.3315	52.0825	102.659	1.971	7.013	123.4	WMa,DSO
252	253	12.651	35.04	40.2803	51.874	102.589	1.978	7.014	123.3	WMa,DSO
253	254	12.701	35.04	40.2867	52.0197	102.545	1.971	7.013	123.3	WMa,DSO
254	255	12.751	35.04	40.24	51.822	102.485	1.978	7.014	123.1	WMa,DSO
255	256	12.801	35.04	40.253	51.9662	102.464	1.972	7.013	123.2	WMa,DSO
256	257	12.851	35.04	40.2055	51.7743	102.399	1.978	7.014	123	WMa,DSO
257	258	12.901	35.04	40.2163	51.8985	102.378	1.973	7.013	123.1	WMa,DSO
258	259	12.951	35.04	40.1688	51.7129	102.311	1.978	7.014	122.9	WMa,DSO
259	260	13.001	35.04	40.1746	51.8367	102.273	1.973	7.013	122.9	WMa,DSO
260	261	13.051	35.04	40.1256	51.6435	102.203	1.979	7.014	122.8	WMa,DSO
261	262	13.101	35.04	40.1374	51.7751	102.183	1.974	7.014	122.8	WMa,DSO
262	263	13.151	35.04	40.089	51.5773	102.117	1.98	7.014	122.7	WMa,DSO
263	264	13.201	35.04	40.0946	51.7078	102.076	1.974	7.014	122.7	WMa,DSO
264	265	13.251	35.04	40.0455	51.5099	102.009	1.98	7.014	122.5	WMa,DSO
265	266	13.301	35.04	40.055	51.6458	101.979	1.975	7.014	122.6	WMa,DSO
266	267	13.351	35.04	40.0079	51.4624	101.911	1.98	7.014	122.4	WMa,DSO
267	268	13.401	35.04	40.0179	51.5984	101.883	1.975	7.014	122.5	WMa,DSO
268	269	13.451	35.04	39.9741	51.4233	101.824	1.98	7.014	122.3	WMa,DSO
269	270	13.501	35.04	39.9822	51.5414	101.797	1.975	7.014	122.3	WMa,DSO
270	271	13.551	35.04	39.9389	51.3611	101.741	1.981	7.014	122.2	WMa,DSO
271	272	13.601	34.95	39.9471	51.61	101.967	1.976	7.014	122.2	WMa,DSO
272	273	13.651	34.96	39.9176	51.4542	101.937	1.981	7.015	122.1	WMa,DSO
273	274	13.701	35.05	39.9197	51.4756	101.612	1.974	7.015	122.2	WMa,DSO
274	275	13.751	35.05	39.8882	51.338	101.578	1.979	7.015	122.1	WMa,DSO
275	276	13.801	35.04	39.9026	51.6017	101.516	1.967	7.014	122.1	WMa,DSO
276	277	13.851	35.04	39.8821	51.4563	101.529	1.973	7.013	122	WMa,DSO
277	278	13.901	35.04	39.9002	51.5349	101.556	1.971	7.013	122.1	WMa,DSO
278	279	13.951	35.04	39.8652	51.3597	101.524	1.977	7.013	122	WMa,DSO
279	280	14.001	35.04	39.8723	51.4771	101.488	1.972	7.013	122	WMa,DSO
280	281	14.051	35.04	39.8251	51.289	101.423	1.977	7.014	121.9	WMa,DSO
281	282	14.101	35.04	39.8342	51.3821	101.409	1.974	7.014	121.9	WMa,DSO
282	283	14.151	35.04	39.7836	51.191	101.33	1.979	7.014	121.7	WMa,DSO
283	284	14.201	35.04	39.7896	51.333	101.285	1.973	7.014	121.8	WMa,DSO
284	285	14.251	35.04	39.7469	51.1491	101.231	1.979	7.015	121.6	WMa,DSO
285	286	14.301	35.04	39.756	51.2602	101.211	1.974	7.014	121.7	WMa,DSO
286	287	14.351	35.05	39.7099	51.0798	101.143	1.98	7.015	121.5	WMa,DSO
287	288	14.401	35.04	39.7206	51.2082	101.119	1.975	7.014	121.5	WMa,DSO
288	289	14.451	35.05	39.677	51.0311	101.061	1.98	7.015	121.4	WMa,DSO
289	290	14.501	35.04	39.6827	51.1327	101.032	1.976	7.015	121.4	WMa,DSO
290	291	14.551	35.05	39.6356	50.9519	100.961	1.981	7.015	121.3	WMa,DSO
291	292	14.601	35.05	39.6442	51.0762	100.933	1.976	7.015	121.3	WMa,DSO
292	293	14.651	35.05	39.5994	50.8972	100.869	1.982	7.016	121.2	WMa,DSO
293	294	14.701	35.05	39.6102	51.014	100.853	1.977	7.015	121.2	WMa,DSO
294	295	14.751	35.05	39.5635	50.8359	100.782	1.983	7.016	121.1	WMa,DSO
295	296	14.801	35.05	39.572	50.9508	100.758	1.978	7.015	121.1	WMa,DSO
296	297	14.851	35.05	39.5274	50.7749	100.694	1.983	7.016	121	WMa,DSO
297	298	14.901	35.05	39.5366	50.8875	100.673	1.978	7.016	121	WMa,DSO
298	299	14.951	35.05	39.4898	50.7089	100.603	1.984	7.016	120.8	WMa,DSO
299	300	15.001	35.05	39.4977	50.8286	100.575	1.979	7.016	120.9	WMa,DSO
300	301	15.051	35.05	39.4521	50.6466	100.51	1.985	7.016	120.7	WMa,DSO
301	302	15.101	35.05	39.4624	50.7657	100.49	1.979	7.016	120.8	WMa,DSO
302	303	15.151	35.05	39.4163	50.5921	100.42	1.985	7.017	120.6	WMa,DSO
303	304	15.201	35.05	39.4259	50.7105	100.398	1.98	7.016	120.6	WMa,DSO
304	305	15.251	35.05	39.3834	50.5343	100.342	1.986	7.017	120.5	WMa,DSO
305	306	15.301	35.05	39.3923	50.641	100.322	1.981	7.016	120.5	WMa,DSO
306	307	15.351	35.06	39.3432	50.4619	100.244	1.987	7.017	120.4	WMa,DSO
307	308	15.401	35.05	39.3488	50.5802	100.209	1.981	7.017	120.4	WMa,DSO
308	309	15.451	35.06	39.3064	50.4126	100.149	1.987	7.017	120.3	WMa,DSO
309	310	15.501	35.05	39.3156	50.5354	100.125	1.981	7.017	120.3	WMa,DSO
310	311	15.551	35.06	39.2708	50.3584	100.061	1.987	7.017	120.2	WMa,DSO
311	312	15.601	35.06	39.2811	50.4771	100.042	1.982	7.017	120.2	WMa,DSO
312	313	15.651	35.06	39.2387	50.3093	99.982	1.987	7.017	120.1	WMa,DSO
313	314	15.701	35.06	39.2482	50.4184	99.9636	1.983	7.017	120.1	WMa,DSO
314	315	15.751	35.06	39.2027	50.2443	99.896	1.988	7.018	120	WMa,DSO
315	316	15.801	35.06	39.211	50.3546	99.8735	1.983	7.017	120	WMa,DSO
316	317	15.851	35.06	39.1663	50.1856	99.8057	1.989	7.018	119.8	WMa,DSO
317	318	15.901	35.06	39.1736	50.3026	99.7775	1.984	7.017	119.9	WMa,DSO
318	319	15.951	35.06	39.1296	50.1301	99.7146	1.989	7.018	119.7	WMa,DSO
319	320	16.001	35.06	39.1396	50.2521	99.6931	1.984	7.017	119.8	WMa,DSO
320	321	16.051	35.06	39.0995	50.0938	99.6365	1.989	7.018	119.6	WMa,DSO
321	322	16.101	35.06	39.1054	50.2	99.6081	1.984	7.018	119.7	WMa,DSO
322	323	16.151	35.06	39.0663	50.0397	99.5563	1.99	7.018	119.5	WMa,DSO
323	324	16.201	35.06	39.0708	50.1437	99.524	1.985	7.018	119.6	WMa,DSO
324	325	16.251	35.06	39.0317	49.9774	99.4743	1.99	7.018	119.4	WMa,DSO
325	326	16.301	35.06	39.0366	50.0788	99.4442	1.986	7.018	119.5	WMa,DSO
326	327	16.351	35.06	38.9946	49.9166	99.3819	1.991	7.018	119.3	WMa,DSO
327	328	16.401	35.06	38.9986	50.0231	99.3477	1.986	7.018	119.3	WMa,DSO
328	329	16.451	35.06	38.9591	49.8641	99.293	1.991	7.018	119.2	WMa,DSO
329	330	16.501	35.06	38.9632	49.9749	99.257	1.986	7.018	119.2	WMa,DSO
330	331	16.551	35.06	38.9246	49.8166	99.2054	1.991	7.019	119.1	WMa,DSO
331	332	16.601	35.06	38.9284	49.9288	99.1682	1.986	7.018	119.1	WMa,DSO
332	333	16.651	35.06	38.8936	49.7751	99.1273	1.992	7.019	119	WMa,DSO
333	334	16.701	35.06	38.8977	49.8768	99.0951	1.987	7.018	119	WMa,DSO
334	335	16.751	35.06	38.8599	49.7162	99.0472	1.992	7.019	118.9	WMa,DSO
335	336	16.801	35.06	38.8655	49.8179	99.0193	1.988	7.018	118.9	WMa,DSO
336	337	16.851	35.07	38.8264	49.6568	98.9673	1.993	7.019	118.8	WMa,DSO
337	338	16.901	35.06	38.8316	49.7597	98.9374	1.988	7.019	118.8	WMa,DSO
338	339	16.951	35.07	38.7921	49.5994	98.8832	1.994	7.019	118.7	WMa,DSO
339	340	17.001	35.06	38.7948	49.6997	98.8465	1.989	7.019	118.7	WMa,DSO
340	341	17.051	35.07	38.7548	49.5426	98.7887	1.994	7.019	118.6	WMa,DSO
341	342	17.101	35.06	38.7596	49.6628	98.7517	1.988	7.019	118.6	WMa,DSO
342	343	17.151	35.07	38.7266	49.5173	98.7134	1.994	7.019	118.5	WMa,DSO
343	344	17.201	35.06	38.733	49.6181	98.6901	1.989	7.019	118.5	WMa,DSO
344	345	17.251	35.07	38.6985	49.4629	98.6517	1.994	7.019	118.4	WMa,DSO
345	346	17.301	35.07	38.7044	49.5526	98.6291	1.99	7.019	118.4	WMa,DSO
346	347	17.351	35.07	38.6635	49.3859	98.5729	1.996	7.019	118.3	WMa,DSO
347	348	17.401	35.07	38.6668	49.4779	98.54	1.992	7.019	118.3	WMa,DSO
348	349	17.451	35.07	38.6222	49.3118	98.471	1.997	7.02	118.2	WMa,DSO
349	350	17.501	35.07	38.6251	49.42	98.4312	1.992	7.02	118.2	WMa,DSO
350	351	17.551	35.07	38.583	49.264	98.3659	1.997	7.02	118.1	WMa,DSO
351	352	17.601	35.07	38.5851	49.3849	98.3207	1.991	7.02	118.1	WMa,DSO
352	353	17.651	35.07	38.5494	49.2392	98.2729	1.996	7.02	118	WMa,DSO
353	354	17.701	35.07	38.5557	49.3637	98.2404	1.99	7.019	118	WMa,DSO
354	355	17.751	35.07	38.5271	49.2249	98.2149	1.995	7.02	117.9	WMa,DSO
355	356	17.801	35.07	38.5334	49.323	98.1922	1.991	7.019	117.9	WMa,DSO
356	357	17.851	35.07	38.4992	49.1682	98.1546	1.996	7.02	117.8	WMa,DSO
357	358	17.901	35.07	38.5051	49.255	98.1338	1.992	7.019	117.8	WMa,DSO
358	359	17.951	35.07	38.4676	49.0978	98.0847	1.998	7.02	117.7	WMa,DSO
359	360	18.001	35.07	38.4692	49.1904	98.0463	1.993	7.02	117.7	WMa,DSO
360	361	18.051	35.07	38.4264	49.0254	97.9818	1.999	7.02	117.6	WMa,DSO
361	362	18.101	35.07	38.4312	49.1354	97.9483	1.993	7.02	117.6	WMa,DSO
362	363	18.151	35.07	38.392	48.9884	97.8886	1.998	7.02	117.5	WMa,DSO
363	364	18.201	35.07	38.3961	49.0998	97.8541	1.993	7.02	117.5	WMa,DSO
364	365	18.251	35.07	38.3612	48.9582	97.8072	1.998	7.02	117.4	WMa,DSO
365	366	18.301	35.07	38.3671	49.0684	97.7792	1.993	7.02	117.4	WMa,DSO
366	367	18.351	35.07	38.3361	48.9262	97.7455	1.998	7.02	117.3	WMa,DSO
367	368	18.401	35.07	38.3412	49.0189	97.7207	1.994	7.02	117.3	WMa,DSO
368	369	18.451	35.07	38.3065	48.8681	97.6793	1.999	7.02	117.2	WMa,DSO
369	370	18.501	35.07	38.3107	48.9516	97.6536	1.995	7.02	117.2	WMa,DSO
370	371	18.551	35.07	38.2715	48.7946	97.5983	2	7.021	117.1	WMa,DSO
371	372	18.601	35.07	38.2728	48.8924	97.5568	1.995	7.02	117.1	WMa,DSO
372	373	18.651	35.08	38.2327	48.738	97.4975	2	7.021	117	WMa,DSO
373	374	18.7	35.07	38.2368	48.8525	97.4605	1.995	7.021	117	WMa,DSO
374	375	18.75	35.08	38.2021	48.7108	97.4135	2	7.021	116.9	WMa,DSO
375	376	18.8	35.07	38.2056	48.8204	97.3779	1.995	7.02	116.9	WMa,DSO
376	377	18.85	35.07	38.1754	48.6872	97.3437	1.999	7.021	116.8	WMa,DSO
377	378	18.9	35.07	38.1799	48.785	97.3161	1.995	7.02	116.8	WMa,DSO
378	379	18.95	35.07	38.1514	48.6428	97.2908	2	7.021	116.7	WMa,DSO
379	380	19	35.07	38.1527	48.7186	97.2592	1.996	7.021	116.7	WMa,DSO
380	381	19.05	35.08	38.1154	48.5645	97.2095	2.002	7.021	116.6	WMa,DSO
381	382	19.1	35.08	38.1163	48.6558	97.1694	1.997	7.021	116.6	WMa,DSO
382	383	19.15	35.08	38.0798	48.5111	97.117	2.002	7.021	116.5	WMa,DSO
383	384	19.2	35.08	38.0813	48.6148	97.0761	1.997	7.021	116.5	WMa,DSO
384	385	19.25	35.08	38.0474	48.4708	97.0326	2.002	7.021	116.4	WMa,DSO
385	386	19.3	35.08	38.0504	48.5729	96.9974	1.997	7.021	116.4	WMa,DSO
386	387	19.35	35.08	38.0194	48.4384	96.9602	2.002	7.021	116.3	WMa,DSO
387	388	19.4	35.08	38.0213	48.5346	96.9238	1.997	7.021	116.3	WMa,DSO
388	389	19.45	35.08	37.9908	48.3941	96.8913	2.002	7.021	116.3	WMa,DSO
389	390	19.5	35.08	37.9945	48.4812	96.8637	1.998	7.021	116.3	WMa,DSO
390	391	19.55	35.08	37.9616	48.3408	96.8227	2.003	7.021	116.2	WMa,DSO
391	392	19.6	35.08	37.9602	48.4317	96.7768	1.998	7.021	116.2	WMa,DSO
392	393	19.65	35.08	37.9271	48.2826	96.7385	2.004	7.022	116.1	WMa,DSO
393	394	19.7	35.08	37.9303	48.3824	96.704	1.999	7.021	116.1	WMa,DSO
394	395	19.75	35.08	37.8982	48.246	96.6634	2.004	7.022	116	WMa,DSO
395	396	19.8	35.08	37.9005	48.3369	96.6302	1.999	7.021	116	WMa,DSO
396	397	19.85	35.08	37.8673	48.1943	96.5888	2.004	7.022	115.9	WMa,DSO
397	398	19.9	35.08	37.8689	48.2887	96.5513	1.999	7.022	115.9	WMa,DSO
398	399	19.95	35.08	37.837	48.1502	96.5127	2.004	7.022	115.8	WMa,DSO
399	400	20	35.08	37.8393	48.2389	96.4804	2	7.022	115.8	WMa,DSO
400	401	20.05	35.08	37.8064	48.0993	96.4389	2.005	7.022	115.7	WMa,DSO
401	402	20.1	35.08	37.8076	48.1902	96.4011	2	7.022	115.7	WMa,DSO
402	403	20.15	35.08	37.7761	48.0495	96.3642	2.006	7.022	115.6	WMa,DSO
403	404	20.2	35.08	37.7775	48.1418	96.3275	2.001	7.022	115.6	WMa,DSO
404	405	20.25	35.08	37.7443	48.0016	96.2846	2.006	7.022	115.5	WMa,DSO
405	406	20.3	35.08	37.7459	48.0968	96.2473	2.001	7.022	115.5	WMa,DSO
406	407	20.35	35.08	37.7142	47.959	96.2087	2.006	7.022	115.4	WMa,DSO
407	408	20.4	35.08	37.7163	48.0546	96.1734	2.001	7.022	115.4	WMa,DSO
408	409	20.45	35.08	37.6838	47.9155	96.1331	2.006	7.022	115.3	WMa,DSO
409	410	20.5	35.08	37.6877	48.0107	96.1035	2.002	7.022	115.3	WMa,DSO
410	411	20.55	35.08	37.6578	47.8787	96.0688	2.007	7.022	115.2	WMa,DSO
411	412	20.6	35.08	37.6582	47.9635	96.0317	2.002	7.022	115.2	WMa,DSO
412	413	20.65	35.08	37.627	47.8217	95.9971	2.007	7.023	115.1	WMa,DSO
413	414	20.7	35.08	37.6293	47.9116	95.9631	2.003	7.022	115.1	WMa,DSO
414	415	20.75	35.08	37.5957	47.7706	95.9192	2.008	7.023	115	WMa,DSO
415	416	20.8	35.08	37.5972	47.8623	95.8828	2.003	7.022	115	WMa,DSO
416	417	20.85	35.09	37.5648	47.7243	95.842	2.008	7.023	114.9	WMa,DSO
417	418	20.9	35.08	37.5662	47.8181	95.8047	2.004	7.023	115	WMa,DSO
418	419	20.95	35.09	37.5354	47.6843	95.7672	2.008	7.023	114.9	WMa,DSO
419	420	21	35.08	37.5384	47.7779	95.7355	2.004	7.023	114.9	WMa,DSO
420	421	21.05	35.09	37.5061	47.6402	95.6953	2.009	7.023	114.8	WMa,DSO
421	422	21.1	35.08	37.5096	47.7299	95.6668	2.004	7.023	114.8	WMa,DSO
422	423	21.15	35.09	37.4788	47.5968	95.6289	2.009	7.023	114.7	WMa,DSO
423	424	21.2	35.08	37.4795	47.6879	95.5903	2.004	7.023	114.7	WMa,DSO
424	425	21.25	35.09	37.4481	47.5494	95.5531	2.01	7.023	114.6	WMa,DSO
425	426	21.3	35.09	37.4502	47.6406	95.5193	2.005	7.023	114.6	WMa,DSO
426	427	21.35	35.09	37.4213	47.5104	95.486	2.01	7.023	114.5	WMa,DSO
427	428	21.4	35.09	37.423	47.599	95.4525	2.005	7.023	114.5	WMa,DSO
428	429	21.45	35.09	37.3898	47.4588	95.4097	2.01	7.023	114.4	WMa,DSO
429	430	21.5	35.09	37.3942	47.5529	95.3828	2.006	7.023	114.4	WMa,DSO
430	431	21.55	35.09	37.3643	47.4241	95.3462	2.011	7.023	114.3	WMa,DSO
431	432	21.6	35.09	37.3646	47.5096	95.3085	2.006	7.023	114.3	WMa,DSO
432	433	21.65	35.09	37.3325	47.3713	95.2688	2.011	7.023	114.2	WMa,DSO
433	434	21.7	35.09	37.3354	47.4644	95.2368	2.006	7.023	114.2	WMa,DSO
434	435	21.75	35.09	37.3048	47.3295	95.2002	2.011	7.023	114.2	WMa,DSO
435	436	21.8	35.09	37.3076	47.4193	95.1692	2.007	7.023	114.2	WMa,DSO
436	437	21.85	35.09	37.2751	47.2846	95.126	2.012	7.024	114.1	WMa,DSO
437	438	21.9	35.09	37.2765	47.3737	95.0913	2.007	7.023	114.1	WMa,DSO
438	439	21.95	35.09	37.2457	47.2382	95.0541	2.012	7.024	114	WMa,DSO
439	440	22	35.09	37.2486	47.3367	95.02	2.007	7.023	114	WMa,DSO
440	441	22.05	35.09	37.2182	47.2066	94.9828	2.012	7.024	113.9	WMa,DSO
441	442	22.1	35.09	37.2214	47.2963	94.9541	2.008	7.023	113.9	WMa,DSO
442	443	22.15	35.09	37.193	47.1678	94.9227	2.012	7.024	113.8	WMa,DSO
443	444	22.2	35.09	37.1953	47.2539	94.8918	2.008	7.023	113.8	WMa,DSO
444	445	22.25	35.09	37.1642	47.1178	94.8543	2.013	7.024	113.7	WMa,DSO
445	446	22.3	35.09	37.166	47.2032	94.8218	2.009	7.023	113.7	WMa,DSO
446	447	22.35	35.09	37.1353	47.0714	94.783	2.014	7.024	113.6	WMa,DSO
447	448	22.4	35.09	37.1358	47.1592	94.7453	2.009	7.024	113.6	WMa,DSO
448	449	22.45	35.09	37.1033	47.0215	94.7031	2.014	7.024	113.5	WMa,DSO
449	450	22.5	35.09	37.1069	47.1221	94.671	2.009	7.024	113.5	WMa,DSO
450	451	22.55	35.09	37.0788	46.995	94.6395	2.014	7.024	113.5	WMa,DSO
451	452	22.6	35.09	37.0811	47.083	94.6083	2.009	7.024	113.5	WMa,DSO
452	453	22.65	35.09	37.0515	46.9519	94.5745	2.014	7.024	113.4	WMa,DSO
453	454	22.7	35.09	37.0543	47.0361	94.5458	2.01	7.024	113.4	WMa,DSO
454	455	22.75	35.09	37.0228	46.902	94.5058	2.015	7.024	113.3	WMa,DSO
455	456	22.8	35.09	37.0247	46.9889	94.472	2.011	7.024	113.3	WMa,DSO
456	457	22.85	35.09	36.9932	46.8553	94.4325	2.015	7.024	113.2	WMa,DSO
457	458	22.9	35.09	36.995	46.9456	94.3974	2.011	7.024	113.2	WMa,DSO
458	459	22.95	35.09	36.9667	46.8194	94.3647	2.016	7.024	113.1	WMa,DSO
459	460	23	35.09	36.968	46.9069	94.3306	2.011	7.024	113.1	WMa,DSO
460	461	23.05	35.09	36.9379	46.7767	94.2934	2.016	7.024	113	WMa,DSO
461	462	23.1	35.09	36.9401	46.8663	94.2611	2.011	7.024	113	WMa,DSO
462	463	23.15	35.09	36.9129	46.7401	94.2323	2.016	7.024	113	WMa,DSO
463	464	23.2	35.09	36.9152	46.8253	94.2017	2.012	7.024	113	WMa,DSO
464	465	23.25	35.09	36.8839	46.6885	94.1638	2.017	7.024	112.9	WMa,DSO
465	466	23.3	35.09	36.886	46.7777	94.1307	2.012	7.024	112.9	WMa,DSO
466	467	23.35	35.09	36.8568	46.6501	94.0953	2.017	7.025	112.8	WMa,DSO
467	468	23.4	35.09	36.8587	46.7393	94.0622	2.012	7.024	112.8	WMa,DSO
468	469	23.45	35.09	36.8298	46.6104	94.0284	2.017	7.025	112.7	WMa,DSO
469	470	23.5	35.09	36.8319	46.6929	93.9989	2.013	7.024	112.7	WMa,DSO
470	471	23.55	35.09	36.8019	46.5632	93.9614	2.018	7.025	112.6	WMa,DSO
471	472	23.6	35.09	36.8023	46.6527	93.9228	2.013	7.024	112.6	WMa,DSO
472	473	23.65	35.09	36.7725	46.5214	93.8867	2.018	7.025	112.5	WMa,DSO
473	474	23.7	35.09	36.776	46.611	93.8586	2.014	7.024	112.5	WMa,DSO
474	475	23.75	35.09	36.7477	46.4879	93.8249	2.018	7.025	112.4	WMa,DSO
475	476	23.8	35.09	36.7492	46.574	93.7914	2.014	7.024	112.5	WMa,DSO
476	477	23.85	35.09	36.7202	46.447	93.7575	2.019	7.025	112.4	WMa,DSO
477	478	23.9	35.09	36.7224	46.531	93.7271	2.014	7.024	112.4	WMa,DSO
478	479	23.95	35.09	36.6948	46.406	93.6962	2.019	7.025	112.3	WMa,DSO
479	480	24	35.09	36.6976	46.4888	93.6679	2.015	7.025	112.3	WMa,DSO
480	481	24.05	35.1	36.6649	46.3557	93.6239	2.02	7.025	112.2	WMa,DSO
481	482	24.1	35.09	36.6669	46.4409	93.5921	2.015	7.025	112.2	WMa,DSO
482	483	24.15	35.1	36.6375	46.3154	93.5546	2.02	7.025	112.1	WMa,DSO
483	484	24.2	35.09	36.6404	46.407	93.5239	2.015	7.025	112.1	WMa,DSO
484	485	24.25	35.1	36.611	46.2796	93.4878	2.02	7.025	112	WMa,DSO
485	486	24.3	35.09	36.6151	46.3664	93.4637	2.016	7.025	112	WMa,DSO
486	487	24.35	35.1	36.5872	46.2419	93.4317	2.021	7.025	112	WMa,DSO
487	488	24.4	35.09	36.5889	46.3233	93.4008	2.016	7.025	112	WMa,DSO
488	489	24.45	35.1	36.5581	46.1918	93.3617	2.021	7.025	111.9	WMa,DSO
489	490	24.5	35.1	36.5614	46.2779	93.3342	2.017	7.025	111.9	WMa,DSO
490	491	24.55	35.1	36.5317	46.1536	93.2957	2.021	7.025	111.8	WMa,DSO
491	492	24.6	35.1	36.5328	46.2433	93.2597	2.017	7.025	111.8	WMa,DSO
492	493	24.65	35.1	36.5039	46.1148	93.2256	2.022	7.025	111.7	WMa,DSO
493	494	24.7	35.1	36.5067	46.2081	93.1949	2.017	7.025	111.7	WMa,DSO
494	495	24.75	35.1	36.4802	46.0825	93.1674	2.022	7.025	111.6	WMa,DSO
495	496	24.8	35.1	36.4836	46.1673	93.141	2.017	7.025	111.6	WMa,DSO
496	497	24.85	35.1	36.4537	46.039	93.1043	2.022	7.025	111.5	WMa,DSO
497	498	24.9	35.1	36.4563	46.1233	93.0751	2.018	7.025	111.6	WMa,DSO
498	499	24.95	35.1	36.4265	45.9959	93.0372	2.023	7.025	111.5	WMa,DSO
499	500	25	35.1	36.4298	46.0843	93.0093	2.018	7.025	111.5	WMa,DSO
500	501	25.05	35.1	36.4006	45.9599	92.9727	2.023	7.025	111.4	WMa,DSO
501	502	25.1	35.1	36.4022	46.045	92.9403	2.018	7.025	111.4	WMa,DSO
502	503	25.15	35.1	36.3752	45.9199	92.9108	2.023	7.025	111.3	WMa,DSO
503	504	25.2	35.1	36.3768	46.0063	92.8781	2.019	7.025	111.3	WMa,DSO
504	505	25.25	35.1	36.3477	45.8796	92.8425	2.024	7.025	111.2	WMa,DSO
505	506	25.3	35.1	36.3514	45.9681	92.8157	2.019	7.025	111.2	WMa,DSO
506	507	25.35	35.1	36.3247	45.8452	92.7868	2.024	7.025	111.2	WMa,DSO
507	508	25.4	35.1	36.3267	45.9285	92.7563	2.02	7.025	111.2	WMa,DSO
508	509	25.45	35.1	36.2967	45.7956	92.7207	2.025	7.026	111.1	WMa,DSO
509	510	25.5	35.1	36.3001	45.8796	92.6939	2.02	7.025	111.1	WMa,DSO
510	511	25.55	35.1	36.2717	45.7591	92.6579	2.025	7.026	111	WMa,DSO
511	512	25.6	35.1	36.2729	45.8432	92.6245	2.02	7.025	111	WMa,DSO
512	513	25.65	35.1	36.2434	45.7151	92.5883	2.025	7.026	110.9	WMa,DSO
513	514	25.7	35.1	36.2462	45.8008	92.5594	2.021	7.025	110.9	WMa,DSO
514	515	25.75	35.1	36.2174	45.6789	92.5228	2.026	7.026	110.8	WMa,DSO
515	516	25.8	35.1	36.2181	45.7707	92.4848	2.021	7.025	110.8	WMa,DSO
516	517	25.85	35.1	36.193	45.649	92.4607	2.025	7.026	110.8	WMa,DSO
517	518	25.9	35.1	36.1972	45.7361	92.4374	2.021	7.025	110.8	WMa,DSO
518	519	25.95	35.1	36.1702	45.6113	92.408	2.026	7.026	110.7	WMa,DSO
519	520	26	35.1	36.1715	45.6886	92.3773	2.022	7.025	110.7	WMa,DSO
520	521	26.05	35.1	36.1408	45.5609	92.3369	2.027	7.026	110.6	WMa,DSO
521	522	26.1	35.1	36.1437	45.651	92.3067	2.022	7.025	110.6	WMa,DSO
522	523	26.15	35.1	36.1167	45.5301	92.2753	2.027	7.026	110.5	WMa,DSO
523	524	26.2	35.1	36.1195	45.6144	92.2472	2.022	7.025	110.5	WMa,DSO
524	525	26.25	35.1	36.0916	45.4908	92.2153	2.027	7.026	110.4	WMa,DSO
525	526	26.3	35.1	36.0939	45.5741	92.1854	2.023	7.026	110.4	WMa,DSO
526	527	26.35	35.1	36.0665	45.4535	92.153	2.027	7.026	110.4	WMa,DSO
527	528	26.4	35.1	36.0699	45.5376	92.1269	2.023	7.026	110.4	WMa,DSO
528	529	26.45	35.1	36.0411	45.4113	92.0926	2.028	7.026	110.3	WMa,DSO
529	530	26.5	35.1	36.0426	45.4917	92.0614	2.024	7.026	110.3	WMa,DSO
530	531	26.55	35.1	36.0149	45.3697	92.0275	2.028	7.026	110.2	WMa,DSO
531	532	26.6	35.1	36.0168	45.4585	91.9947	2.024	7.026	110.2	WMa,DSO
532	533	26.65	35.1	35.9885	45.3364	91.9601	2.028	7.026	110.1	WMa,DSO
533	534	26.7	35.1	35.9919	45.4232	91.9333	2.024	7.026	110.1	WMa,DSO
534	535	26.75	35.1	35.9655	45.3023	91.9047	2.029	7.026	110.1	WMa,DSO
535	536	26.8	35.1	35.9671	45.3865	91.8725	2.024	7.026	110.1	WMa,DSO
536	537	26.85	35.1	35.9394	45.2627	91.8406	2.029	7.026	110	WMa,DSO
537	538	26.9	35.1	35.9439	45.3469	91.8185	2.025	7.026	110	WMa,DSO
538	539	26.95	35.1	35.9158	45.2231	91.7845	2.03	7.026	109.9	WMa,DSO
539	540	27	35.1	35.9172	45.3068	91.7524	2.025	7.026	109.9	WMa,DSO
540	541	27.05	35.1	35.8887	45.1801	91.7189	2.03	7.026	109.8	WMa,DSO
541	542	27.1	35.1	35.8913	45.267	91.6882	2.025	7.026	109.8	WMa,DSO
542	543	27.15	35.1	35.8641	45.1481	91.6553	2.03	7.026	109.7	WMa,DSO
543	544	27.2	35.1	35.867	45.2366	91.6268	2.026	7.026	109.8	WMa,DSO
544	545	27.25	35.1	35.8408	45.1157	91.5991	2.03	7.026	109.7	WMa,DSO
545	546	27.3	35.1	35.843	45.1975	91.5705	2.026	7.026	109.7	WMa,DSO
546	547	27.35	35.1	35.816	45.0745	91.5396	2.031	7.026	109.6	WMa,DSO
547	548	27.4	35.1	35.8197	45.1573	91.5153	2.027	7.026	109.6	WMa,DSO
548	549	27.45	35.1	35.7932	45.0379	91.4853	2.031	7.026	109.5	WMa,DSO
549	550	27.5	35.1	35.7956	45.1186	91.457	2.027	7.026	109.5	WMa,DSO
550	551	27.55	35.1	35.7677	44.994	91.4249	2.032	7.026	109.4	WMa,DSO
551	552	27.6	35.1	35.7698	45.0743	91.3957	2.028	7.026	109.5	WMa,DSO
552	553	27.65	35.1	35.741	44.9537	91.358	2.032	7.026	109.4	WMa,DSO
553	554	27.7	35.1	35.7424	45.0444	91.3229	2.027	7.026	109.4	WMa,DSO
554	555	27.75	35.1	35.7173	44.924	91.2977	2.032	7.026	109.3	WMa,DSO
555	556	27.8	35.1	35.7213	45.0083	91.2742	2.028	7.026	109.3	WMa,DSO
556	557	27.85	35.1	35.6937	44.8872	91.2411	2.033	7.026	109.2	WMa,DSO
557	558	27.9	35.1	35.6964	44.9717	91.2134	2.028	7.026	109.2	WMa,DSO
558	559	27.95	35.1	35.6703	44.8518	91.1845	2.033	7.026	109.2	WMa,DSO
559	560	28	35.1	35.6731	44.9341	91.1581	2.029	7.026	109.2	WMa,DSO
560	561	28.05	35.1	35.6455	44.8091	91.1262	2.034	7.026	109.1	WMa,DSO
561	562	28.1	35.1	35.6477	44.8886	91.0975	2.029	7.026	109.1	WMa,DSO
562	563	28.15	35.1	35.6187	44.7709	91.0578	2.034	7.026	109	WMa,DSO
563	564	28.2	35.1	35.6217	44.8607	91.0289	2.029	7.026	109	WMa,DSO
564	565	28.25	35.1	35.5961	44.7448	91.0001	2.034	7.026	108.9	WMa,DSO
565	566	28.3	35.1	35.5992	44.8282	90.9743	2.029	7.026	108.9	WMa,DSO
566	567	28.35	35.1	35.5737	44.7088	90.9475	2.034	7.026	108.9	WMa,DSO
567	568	28.4	35.1	35.5759	44.7901	90.9191	2.03	7.026	108.9	WMa,DSO
568	569	28.45	35.1	35.5486	44.6685	90.8872	2.035	7.026	108.8	WMa,DSO
569	570	28.5	35.1	35.5518	44.7509	90.8616	2.03	7.026	108.8	WMa,DSO
570	571	28.55	35.1	35.5253	44.6316	90.8306	2.035	7.026	108.7	WMa,DSO
571	572	28.6	35.1	35.5263	44.7129	90.7977	2.031	7.026	108.7	WMa,DSO
572	573	28.65	35.1	35.4976	44.5912	90.7607	2.035	7.026	108.6	WMa,DSO
573	574	28.7	35.1	35.5005	44.6829	90.7306	2.031	7.026	108.6	WMa,DSO
574	575	28.75	35.1	35.4763	44.5684	90.7057	2.035	7.026	108.6	WMa,DSO
575	576	28.8	35.1	35.4796	44.6543	90.68	2.031	7.026	108.6	WMa,DSO
576	577	28.85	35.1	35.4525	44.5305	90.6497	2.036	7.026	108.5	WMa,DSO
577	578	28.9	35.1	35.4568	44.6155	90.6266	2.031	7.026	108.5	WMa,DSO
578	579	28.95	35.1	35.4307	44.4991	90.5967	2.036	7.026	108.4	WMa,DSO
579	580	29	35.1	35.433	44.5793	90.5686	2.032	7.026	108.4	WMa,DSO
580	581	29.05	35.1	35.4062	44.4595	90.5375	2.036	7.026	108.3	WMa,DSO
581	582	29.1	35.1	35.4087	44.5399	90.5101	2.032	7.026	108.4	WMa,DSO
582	583	29.15	35.1	35.3821	44.4213	90.4779	2.037	7.026	108.3	WMa,DSO
583	584	29.2	35.1	35.3844	44.5064	90.4487	2.032	7.026	108.3	WMa,DSO
584	585	29.25	35.1	35.358	44.3903	90.417	2.037	7.026	108.2	WMa,DSO
585	586	29.3	35.1	35.3615	44.4735	90.3928	2.033	7.026	108.2	WMa,DSO
586	587	29.35	35.1	35.3357	44.3572	90.363	2.037	7.026	108.1	WMa,DSO
587	588	29.4	35.1	35.3376	44.4391	90.3342	2.033	7.026	108.1	WMa,DSO
588	589	29.45	35.1	35.3108	44.319	90.3024	2.038	7.026	108.1	WMa,DSO
589	590	29.5	35.1	35.3141	44.4062	90.276	2.033	7.026	108.1	WMa,DSO
590	591	29.55	35.1	35.29	44.2928	90.2503	2.038	7.026	108	WMa,DSO
591	592	29.6	35.1	35.2927	44.3722	90.2248	2.033	7.026	108	WMa,DSO
592	593	29.65	35.1	35.2658	44.2536	90.1924	2.038	7.026	107.9	WMa,DSO
593	594	29.7	35.1	35.2682	44.3341	90.1654	2.034	7.026	107.9	WMa,DSO
594	595	29.75	35.1	35.2425	44.2171	90.1359	2.038	7.026	107.8	WMa,DSO
595	596	29.8	35.1	35.2466	44.3029	90.112	2.034	7.026	107.9	WMa,DSO
596	597	29.85	35.1	35.2192	44.1832	90.079	2.039	7.026	107.8	WMa,DSO
597	598	29.9	35.1	35.2217	44.265	90.0515	2.034	7.026	107.8	WMa,DSO
598	599	29.95	35.1	35.1975	44.1522	90.0251	2.039	7.026	107.7	WMa,DSO
599	600	30	35.1	35.1985	44.2341	89.9928	2.034	7.026	107.7	WMa,DSO
600	601	30.05	35.1	35.1722	44.1124	89.9638	2.039	7.026	107.6	WMa,DSO
601	602	30.1	35.1	35.1768	44.1986	89.9415	2.035	7.026	107.6	WMa,DSO
602	603	30.15	35.1	35.1507	44.0821	89.9108	2.04	7.026	107.6	WMa,DSO
603	604	30.2	35.1	35.1538	44.165	89.8847	2.035	7.026	107.6	WMa,DSO
604	605	30.25	35.1	35.1273	44.0497	89.8522	2.04	7.026	107.5	WMa,DSO
605	606	30.3	35.1	35.1299	44.1351	89.8242	2.035	7.026	107.5	WMa,DSO
606	607	30.35	35.1	35.1078	44.0215	89.8059	2.04	7.026	107.4	WMa,DSO
607	608	30.4	35.1	35.1101	44.1005	89.7785	2.036	7.026	107.4	WMa,DSO
608	609	30.45	35.1	35.0829	43.9775	89.7477	2.041	7.026	107.4	WMa,DSO
609	610	30.5	35.1	35.0873	44.0565	89.7271	2.037	7.026	107.4	WMa,DSO
610	611	30.55	35.1	35.0605	43.9431	89.6918	2.041	7.026	107.3	WMa,DSO
611	612	30.6	35.1	35.0618	44.0244	89.6606	2.037	7.026	107.3	WMa,DSO
612	613	30.65	35.1	35.0357	43.9092	89.6293	2.041	7.027	107.2	WMa,DSO
613	614	30.7	35.1	35.0388	43.9948	89.6024	2.037	7.026	107.2	WMa,DSO
614	615	30.75	35.1	35.0157	43.8841	89.5796	2.041	7.026	107.1	WMa,DSO
615	616	30.8	35.1	35.0186	43.9686	89.5531	2.037	7.026	107.2	WMa,DSO
616	617	30.85	35.1	34.9945	43.8503	89.5309	2.042	7.026	107.1	WMa,DSO
617	618	30.9	35.1	34.9975	43.9293	89.5058	2.037	7.026	107.1	WMa,DSO
618	619	30.95	35.1	34.9727	43.8115	89.4799	2.042	7.026	107	WMa,DSO
619	620	31	35.1	34.9758	43.889	89.4555	2.038	7.026	107	WMa,DSO
620	621	31.05	35.1	34.948	43.77	89.4203	2.043	7.026	106.9	WMa,DSO
621	622	31.1	35.1	34.9514	43.8546	89.3943	2.038	7.026	107	WMa,DSO
622	623	31.15	35.1	34.9262	43.7409	89.3647	2.043	7.026	106.9	WMa,DSO
623	624	31.2	35.1	34.9293	43.8224	89.3396	2.039	7.026	106.9	WMa,DSO
624	625	31.25	35.1	34.9042	43.7065	89.3126	2.043	7.026	106.8	WMa,DSO
625	626	31.3	35.1	34.9067	43.7893	89.2845	2.039	7.026	106.8	WMa,DSO
626	627	31.35	35.1	34.8827	43.6745	89.2601	2.044	7.026	106.7	WMa,DSO
627	628	31.4	35.1	34.8857	43.7571	89.2342	2.039	7.026	106.8	WMa,DSO
628	629	31.45	35.1	34.8601	43.638	89.2065	2.044	7.026	106.7	WMa,DSO
629	630	31.5	35.1	34.8633	43.7197	89.1812	2.04	7.026	106.7	WMa,DSO
630	631	31.55	35.1	34.8379	43.603	89.1522	2.045	7.026	106.6	WMa,DSO
631	632	31.6	35.1	34.8406	43.6865	89.1249	2.04	7.026	106.6	WMa,DSO
632	633	31.65	35.1	34.8142	43.5686	89.0929	2.045	7.027	106.5	WMa,DSO
633	634	31.7	35.1	34.8174	43.6528	89.0669	2.04	7.026	106.5	WMa,DSO
634	635	31.75	35.1	34.7933	43.5431	89.0402	2.045	7.026	106.5	WMa,DSO
635	636	31.8	35.1	34.795	43.626	89.0105	2.04	7.026	106.5	WMa,DSO
636	637	31.85	35.1	34.7709	43.511	88.9854	2.045	7.026	106.4	WMa,DSO
637	638	31.9	35.1	34.7746	43.5943	88.9617	2.041	7.026	106.4	WMa,DSO
638	639	31.95	35.1	34.752	43.4842	88.9401	2.045	7.026	106.3	WMa,DSO
639	640	32	35.1	34.7534	43.5605	88.9111	2.041	7.026	106.3	WMa,DSO
640	641	32.05	35.1	34.7271	43.4381	88.8821	2.046	7.026	106.3	WMa,DSO
641	642	32.1	35.1	34.7338	43.5217	88.8674	2.042	7.026	106.3	WMa,DSO
642	643	32.15	35.1	34.7049	43.4	88.8292	2.047	7.027	106.2	WMa,DSO
643	644	32.2	35.1	34.7094	43.4895	88.805	2.042	7.026	106.2	WMa,DSO
644	645	32.25	35.1	34.683	43.3717	88.7733	2.047	7.027	106.1	WMa,DSO
645	646	32.3	35.1	34.6875	43.4544	88.7523	2.042	7.026	106.1	WMa,DSO
646	647	32.35	35.1	34.6605	43.3413	88.7164	2.047	7.027	106.1	WMa,DSO
647	648	32.4	35.1	34.667	43.4316	88.7	2.042	7.026	106.1	WMa,DSO
648	649	32.45	35.1	34.6422	43.3238	88.6707	2.047	7.026	106	WMa,DSO
649	650	32.5	35.1	34.6457	43.402	88.6486	2.042	7.026	106	WMa,DSO
650	651	32.55	35.1	34.6214	43.2815	88.6249	2.048	7.026	105.9	WMa,DSO
651	652	32.6	35.1	34.6286	43.3614	88.6142	2.044	7.026	106	WMa,DSO
652	653	32.65	35.1	34.5987	43.2421	88.5716	2.048	7.026	105.9	WMa,DSO
653	654	32.7	35.1	34.6023	43.3267	88.547	2.044	7.026	105.9	WMa,DSO
654	655	32.75	35.1	34.5777	43.2156	88.5174	2.048	7.026	105.8	WMa,DSO
655	656	32.8	35.1	34.5823	43.2948	88.4984	2.044	7.026	105.8	WMa,DSO
656	657	32.85	35.1	34.5538	43.1771	88.4589	2.049	7.027	105.7	WMa,DSO
657	658	32.9	35.1	34.5585	43.2694	88.4355	2.044	7.026	105.7	WMa,DSO
658	659	32.95	35.1	34.5356	43.1586	88.4122	2.049	7.026	105.7	WMa,DSO
659	660	33	35.1	34.539	43.2405	88.3885	2.044	7.026	105.7	WMa,DSO
660	661	33.05	35.1	34.5134	43.1214	88.3599	2.049	7.026	105.6	WMa,DSO
661	662	33.1	35.1	34.5199	43.2042	88.3461	2.045	7.026	105.6	WMa,DSO
662	663	33.15	35.1	34.4941	43.0947	88.313	2.049	7.026	105.6	WMa,DSO
663	664	33.2	35.1	34.4967	43.1774	88.2861	2.045	7.026	105.6	WMa,DSO
664	665	33.25	35.1	34.4722	43.0643	88.2586	2.049	7.026	105.5	WMa,DSO
665	666	33.3	35.1	34.4781	43.1431	88.2438	2.045	7.026	105.5	WMa,DSO
666	667	33.35	35.1	34.4518	43.0297	88.2107	2.05	7.026	105.4	WMa,DSO
667	668	33.4	35.1	34.4562	43.1138	88.1891	2.045	7.026	105.4	WMa,DSO
668	669	33.45	35.1	34.4311	43.0002	88.1599	2.05	7.026	105.4	WMa,DSO
669	670	33.5	35.1	34.4342	43.0811	88.1352	2.046	7.026	105.4	WMa,DSO
670	671	33.55	35.1	34.4091	42.962	88.1077	2.051	7.026	105.3	WMa,DSO
671	672	33.6	35.1	34.4158	43.0534	88.0907	2.046	7.026	105.3	WMa,DSO
672	673	33.65	35.1	34.3904	42.9401	88.0612	2.051	7.026	105.2	WMa,DSO
673	674	33.7	35.1	34.3957	43.0195	88.0445	2.047	7.026	105.3	WMa,DSO
674	675	33.75	35.1	34.372	42.9115	88.0172	2.051	7.026	105.2	WMa,DSO
675	676	33.8	35.1	34.375	42.9832	87.9954	2.047	7.026	105.2	WMa,DSO
676	677	33.85	35.1	34.3469	42.8646	87.9585	2.052	7.026	105.1	WMa,DSO
677	678	33.9	35.1	34.3515	42.9531	87.9351	2.047	7.026	105.1	WMa,DSO
678	679	33.95	35.1	34.3286	42.8409	87.9124	2.052	7.026	105	WMa,DSO
679	680	34	35.1	34.3308	42.9243	87.8838	2.047	7.026	105.1	WMa,DSO
680	681	34.05	35.1	34.305	42.8036	87.854	2.052	7.026	105	WMa,DSO
681	682	34.1	35.1	34.3124	42.8892	87.842	2.048	7.026	105	WMa,DSO
682	683	34.15	35.1	34.2876	42.782	87.8117	2.053	7.026	104.9	WMa,DSO
683	684	34.2	35.1	34.2899	42.8653	87.7832	2.048	7.026	104.9	WMa,DSO
684	685	34.25	35.1	34.2667	42.7513	87.7609	2.053	7.026	104.9	WMa,DSO
685	686	34.3	35.1	34.2723	42.8288	87.7456	2.049	7.026	104.9	WMa,DSO
686	687	34.35	35.1	34.2456	42.7118	87.7118	2.054	7.026	104.8	WMa,DSO
687	688	34.4	35.1	34.2502	42.7971	87.6904	2.049	7.026	104.8	WMa,DSO
688	689	34.45	35.1	34.2253	42.6858	87.6607	2.054	7.026	104.7	WMa,DSO
689	690	34.5	35.1	34.2279	42.7665	87.6342	2.049	7.026	104.7	WMa,DSO
690	691	34.55	35.1	34.2049	42.6532	87.6121	2.054	7.026	104.7	WMa,DSO
691	692	34.6	35.1	34.2107	42.7357	87.5956	2.05	7.026	104.7	WMa,DSO
692	693	34.65	35.1	34.1838	42.623	87.5601	2.054	7.026	104.6	WMa,DSO
693	694	34.7	35.1	34.1876	42.7073	87.5361	2.05	7.026	104.6	WMa,DSO
694	695	34.75	35.1	34.1653	42.6012	87.5126	2.054	7.026	104.5	WMa,DSO
695	696	34.8	35.1	34.1704	42.675	87.4979	2.05	7.026	104.6	WMa,DSO
696	697	34.85	35.1	34.143	42.5616	87.4604	2.055	7.026	104.5	WMa,DSO
697	698	34.9	35.1	34.1476	42.6471	87.4391	2.05	7.026	104.5	WMa,DSO
698	699	34.95	35.1	34.124	42.5391	87.4124	2.055	7.026	104.4	WMa,DSO
699	700	35	35.1	34.1263	42.6183	87.386	2.05	7.026	104.4	WMa,DSO
700	701	35.05	35.1	34.1021	42.5028	87.3597	2.055	7.026	104.4	WMa,DSO
701	702	35.1	35.1	34.1087	42.5878	87.3452	2.051	7.026	104.4	WMa,DSO
702	703	35.15	35.1	34.083	42.4804	87.3115	2.055	7.026	104.3	WMa,DSO
703	704	35.2	35.1	34.0858	42.5656	87.2841	2.051	7.026	104.3	WMa,DSO
704	705	35.25	35.1	34.0634	42.4557	87.2626	2.055	7.026	104.2	WMa,DSO
705	706	35.3	35.1	34.0708	42.535	87.2532	2.051	7.026	104.3	WMa,DSO
706	707	35.35	35.1	34.0449	42.4233	87.2205	2.056	7.026	104.2	WMa,DSO
707	708	35.4	35.1	34.0486	42.5006	87.1998	2.052	7.026	104.2	WMa,DSO
708	709	35.45	35.1	34.0235	42.3898	87.169	2.056	7.026	104.1	WMa,DSO
709	710	35.5	35.1	34.0256	42.4707	87.1402	2.052	7.026	104.1	WMa,DSO
710	711	35.55	35.1	34.0022	42.3555	87.1158	2.057	7.026	104	WMa,DSO
711	712	35.6	35.1	34.0084	42.4413	87.0998	2.052	7.026	104.1	WMa,DSO
712	713	35.65	35.1	33.9831	42.3332	87.0673	2.057	7.026	104	WMa,DSO
713	714	35.7	35.1	33.9868	42.4156	87.0444	2.052	7.026	104	WMa,DSO
714	715	35.75	35.1	33.9645	42.3075	87.0221	2.057	7.026	103.9	WMa,DSO
715	716	35.8	35.1	33.971	42.3839	87.0105	2.053	7.026	104	WMa,DSO
716	717	35.85	35.1	33.9444	42.2697	86.9764	2.058	7.026	103.9	WMa,DSO
717	718	35.9	35.1	33.9482	42.3516	86.9539	2.053	7.026	103.9	WMa,DSO
718	719	35.95	35.1	33.9243	42.2408	86.9269	2.058	7.026	103.8	WMa,DSO
719	720	36	35.1	33.9275	42.3249	86.9014	2.053	7.026	103.8	WMa,DSO
720	721	36.05	35.1	33.903	42.21	86.8733	2.058	7.026	103.7	WMa,DSO
721	722	36.1	35.1	33.9103	42.2944	86.8624	2.054	7.026	103.8	WMa,DSO
722	723	36.15	35.1	33.8872	42.1915	86.8347	2.058	7.026	103.7	WMa,DSO
723	724	36.2	35.1	33.8881	42.2693	86.8046	2.054	7.026	103.7	WMa,DSO
724	725	36.25	35.1	33.8658	42.1569	86.7836	2.059	7.026	103.6	WMa,DSO
725	726	36.3	35.1	33.8721	42.236	86.7703	2.054	7.026	103.6	WMa,DSO
726	727	36.35	35.1	33.8461	42.1248	86.7364	2.059	7.026	103.6	WMa,DSO
727	728	36.4	35.1	33.8504	42.2107	86.7141	2.054	7.026	103.6	WMa,DSO
728	729	36.45	35.1	33.8269	42.0994	86.6891	2.059	7.026	103.5	WMa,DSO
729	730	36.5	35.1	33.8307	42.1802	86.6668	2.055	7.026	103.5	WMa,DSO
730	731	36.55	35.1	33.8069	42.0681	86.6404	2.06	7.026	103.4	WMa,DSO
731	732	36.6	35.1	33.8129	42.1529	86.6243	2.055	7.026	103.5	WMa,DSO
732	733	36.65	35.1	33.7885	42.0476	86.5941	2.059	7.026	103.4	WMa,DSO
733	734	36.7	35.1	33.7927	42.1253	86.5742	2.055	7.026	103.4	WMa,DSO
734	735	36.75	35.1	33.7699	42.0157	86.5506	2.06	7.026	103.3	WMa,DSO
735	736	36.8	35.1	33.7751	42.0944	86.5335	2.056	7.026	103.4	WMa,DSO
736	737	36.85	35.1	33.7494	41.9838	86.5003	2.06	7.026	103.3	WMa,DSO
737	738	36.9	35.1	33.7538	42.0703	86.4788	2.056	7.025	103.3	WMa,DSO
738	739	36.95	35.1	33.7329	41.9651	86.4596	2.06	7.026	103.2	WMa,DSO
739	740	37	35.1	33.7366	42.0411	86.4391	2.056	7.025	103.2	WMa,DSO
740	741	37.05	35.1	33.7118	41.9252	86.4115	2.061	7.026	103.2	WMa,DSO
741	742	37.1	35.1	33.7185	42.0057	86.3989	2.057	7.025	103.2	WMa,DSO
742	743	37.15	35.1	33.694	41.9032	86.3659	2.061	7.026	103.1	WMa,DSO
743	744	37.2	35.1	33.6959	41.9819	86.3386	2.057	7.025	103.1	WMa,DSO
744	745	37.25	35.1	33.6731	41.8709	86.3157	2.061	7.026	103	WMa,DSO
745	746	37.3	35.1	33.6783	41.954	86.2965	2.057	7.025	103.1	WMa,DSO
746	747	37.35	35.1	33.6543	41.8444	86.2683	2.062	7.026	103	WMa,DSO
747	748	37.4	35.1	33.6601	41.9321	86.2511	2.057	7.025	103	WMa,DSO
748	749	37.45	35.1	33.638	41.8256	86.2286	2.062	7.026	102.9	WMa,DSO
749	750	37.5	35.1	33.6417	41.8982	86.2097	2.058	7.025	102.9	WMa,DSO
750	751	37.55	35.1	33.6176	41.7797	86.1852	2.063	7.026	102.9	WMa,DSO
751	752	37.6	35.1	33.6233	41.858	86.1686	2.059	7.025	102.9	WMa,DSO
752	753	37.65	35.1	33.5943	41.7463	86.1242	2.063	7.026	102.8	WMa,DSO
753	754	37.7	35.1	33.5975	41.829	86.0986	2.058	7.026	102.8	WMa,DSO
754	755	37.75	35.1	33.5759	41.7297	86.0732	2.063	7.026	102.7	WMa,DSO
755	756	37.8	35.1	33.5808	41.8085	86.0559	2.058	7.026	102.8	WMa,DSO
756	757	37.85	35.1	33.5546	41.6941	86.0224	2.063	7.026	102.7	WMa,DSO
757	758	37.9	35.1	33.5583	41.7802	85.998	2.058	7.026	102.7	WMa,DSO
758	759	37.95	35.1	33.5373	41.6783	85.9767	2.063	7.026	102.6	WMa,DSO
759	760	38	35.1	33.5411	41.7643	85.9532	2.058	7.026	102.6	WMa,DSO
760	761	38.05	35.1	33.5197	41.6515	85.9357	2.063	7.026	102.6	WMa,DSO
761	762	38.1	35.1	33.5283	41.7304	85.931	2.059	7.025	102.6	WMa,DSO
762	763	38.15	35.1	33.5032	41.622	85.8996	2.064	7.026	102.5	WMa,DSO
763	764	38.2	35.1	33.5061	41.6977	85.8761	2.059	7.025	102.5	WMa,DSO
764	765	38.25	35.1	33.483	41.5887	85.8511	2.064	7.026	102.5	WMa,DSO
765	766	38.3	35.1	33.4885	41.6653	85.8359	2.06	7.025	102.5	WMa,DSO
766	767	38.35	35.1	33.4632	41.5544	85.8038	2.065	7.026	102.4	WMa,DSO
767	768	38.4	35.1	33.4666	41.6382	85.7793	2.06	7.025	102.4	WMa,DSO
768	769	38.45	35.1	33.4433	41.5308	85.7525	2.065	7.026	102.3	WMa,DSO
769	770	38.5	35.1	33.4471	41.6177	85.7283	2.06	7.025	102.3	WMa,DSO
770	771	38.55	35.1	33.4255	41.5077	85.7078	2.065	7.026	102.3	WMa,DSO
771	772	38.6	35.1	33.4335	41.591	85.6995	2.061	7.025	102.3	WMa,DSO
772	773	38.65	35.1	33.4104	41.4867	85.6733	2.065	7.026	102.2	WMa,DSO
773	774	38.7	35.1	33.4134	41.5599	85.6514	2.061	7.025	102.2	WMa,DSO
774	775	38.75	35.1	33.3916	41.4549	85.629	2.066	7.026	102.2	WMa,DSO
775	776	38.8	35.1	33.3957	41.53	85.6096	2.061	7.025	102.2	WMa,DSO
776	777	38.85	35.1	33.3703	41.4195	85.5774	2.066	7.026	102.1	WMa,DSO
777	778	38.9	35.1	33.3752	41.504	85.558	2.061	7.025	102.1	WMa,DSO
778	779	38.95	35.1	33.354	41.3982	85.5374	2.066	7.026	102.1	WMa,DSO
779	780	39	35.1	33.3571	41.4783	85.5131	2.062	7.025	102.1	WMa,DSO
780	781	39.05	35.1	33.3331	41.3671	85.4858	2.067	7.026	102	WMa,DSO
781	782	39.1	35.1	33.3403	41.4511	85.4743	2.062	7.025	102	WMa,DSO
782	783	39.15	35.1	33.318	41.3522	85.4475	2.066	7.025	102	WMa,DSO
783	784	39.2	35.1	33.3204	41.4293	85.4225	2.062	7.025	102	WMa,DSO
784	785	39.25	35.1	33.2991	41.3228	85.4026	2.067	7.025	101.9	WMa,DSO
785	786	39.3	35.1	33.3054	41.3997	85.39	2.063	7.025	101.9	WMa,DSO
786	787	39.35	35.1	33.2813	41.2904	85.362	2.067	7.025	101.8	WMa,DSO
787	788	39.4	35.1	33.2853	41.3748	85.3391	2.063	7.025	101.9	WMa,DSO
788	789	39.45	35.1	33.263	41.2653	85.3168	2.068	7.025	101.8	WMa,DSO
789	790	39.5	35.1	33.2672	41.3437	85.2975	2.063	7.025	101.8	WMa,DSO
790	791	39.55	35.1	33.2441	41.2345	85.2712	2.068	7.025	101.7	WMa,DSO
791	792	39.6	35.1	33.2496	41.3191	85.2533	2.063	7.025	101.7	WMa,DSO
792	793	39.65	35.1	33.2254	41.2131	85.2235	2.068	7.025	101.7	WMa,DSO
793	794	39.7	35.1	33.2309	41.2986	85.2054	2.063	7.025	101.7	WMa,DSO
794	795	39.75	35.1	33.2108	41.1961	85.1882	2.068	7.025	101.6	WMa,DSO
795	796	39.8	35.1	33.2158	41.271	85.1722	2.064	7.025	101.6	WMa,DSO
796	797	39.85	35.1	33.1915	41.1632	85.1428	2.068	7.025	101.6	WMa,DSO
797	798	39.9	35.09	33.1967	41.246	85.1254	2.064	7.025	101.6	WMa,DSO
798	799	39.95	35.1	33.1769	41.1426	85.1085	2.069	7.025	101.5	WMa,DSO
799	800	40	35.09	33.1795	41.2168	85.0848	2.064	7.025	101.5	WMa,DSO
800	801	40.05	35.1	33.1553	41.1004	85.0588	2.07	7.025	101.5	WMa,DSO
801	802	40.1	35.1	33.1628	41.183	85.0478	2.065	7.025	101.5	WMa,DSO
802	803	40.15	35.1	33.1398	41.0848	85.0176	2.069	7.025	101.4	WMa,DSO
803	804	40.2	35.09	33.1437	41.1639	84.9973	2.065	7.025	101.4	WMa,DSO
804	805	40.25	35.1	33.1213	41.0526	84.9751	2.07	7.025	101.4	WMa,DSO
805	806	40.3	35.09	33.1275	41.1292	84.9625	2.066	7.025	101.4	WMa,DSO
806	807	40.35	35.1	33.102	41.0193	84.9294	2.07	7.025	101.3	WMa,DSO
807	808	40.4	35.09	33.1057	41.1043	84.9056	2.066	7.025	101.3	WMa,DSO
808	809	40.45	35.1	33.0835	40.9995	84.8803	2.07	7.025	101.2	WMa,DSO
809	810	40.5	35.09	33.09	41.0826	84.8663	2.066	7.025	101.3	WMa,DSO
810	811	40.55	35.1	33.0668	40.976	84.8394	2.07	7.025	101.2	WMa,DSO
811	812	40.6	35.09	33.0735	41.0591	84.8267	2.066	7.025	101.2	WMa,DSO
812	813	40.65	35.1	33.0501	40.9545	84.7983	2.071	7.025	101.1	WMa,DSO
813	814	40.7	35.09	33.0553	41.0338	84.7828	2.066	7.025	101.1	WMa,DSO
814	815	40.75	35.1	33.0344	40.927	84.7628	2.071	7.025	101.1	WMa,DSO
815	816	40.8	35.09	33.0398	41.0025	84.7485	2.067	7.025	101.1	WMa,DSO
816	817	40.85	35.1	33.0143	40.8925	84.7156	2.072	7.025	101	WMa,DSO
817	818	40.9	35.09	33.0184	40.977	84.6929	2.067	7.025	101	WMa,DSO
818	819	40.95	35.1	32.9978	40.8742	84.6727	2.072	7.025	101	WMa,DSO
819	820	41	35.09	33.0029	40.9526	84.6558	2.067	7.025	101	WMa,DSO
820	821	41.05	35.1	32.9786	40.8454	84.6251	2.072	7.025	100.9	WMa,DSO
821	822	41.1	35.09	32.9864	40.9287	84.616	2.067	7.025	100.9	WMa,DSO
822	823	41.15	35.1	32.9643	40.83	84.5899	2.072	7.025	100.9	WMa,DSO
823	824	41.2	35.09	32.9667	40.9065	84.5652	2.067	7.025	100.9	WMa,DSO
824	825	41.25	35.1	32.9451	40.7958	84.545	2.072	7.025	100.8	WMa,DSO
825	826	41.3	35.09	32.9522	40.8771	84.5335	2.068	7.024	100.8	WMa,DSO
826	827	41.35	35.1	32.9295	40.7738	84.5074	2.073	7.025	100.8	WMa,DSO
827	828	41.4	35.09	32.9339	40.8562	84.4872	2.068	7.024	100.8	WMa,DSO
828	829	41.45	35.09	32.912	40.7476	84.466	2.073	7.025	100.7	WMa,DSO
829	830	41.5	35.09	32.918	40.8238	84.4519	2.069	7.024	100.7	WMa,DSO
830	831	41.55	35.1	32.8935	40.7176	84.4202	2.073	7.025	100.7	WMa,DSO
831	832	41.6	35.09	32.8999	40.801	84.4061	2.069	7.024	100.7	WMa,DSO
832	833	41.65	35.09	32.8779	40.7002	84.3813	2.073	7.025	100.6	WMa,DSO
833	834	41.7	35.09	32.8802	40.7776	84.3555	2.069	7.024	100.6	WMa,DSO
834	835	41.75	35.09	32.8598	40.6698	84.3377	2.074	7.025	100.6	WMa,DSO
835	836	41.8	35.09	32.8662	40.7526	84.3239	2.069	7.024	100.6	WMa,DSO
836	837	41.85	35.09	32.843	40.6456	84.2968	2.074	7.025	100.5	WMa,DSO
837	838	41.9	35.09	32.8488	40.7314	84.2804	2.069	7.024	100.5	WMa,DSO
838	839	41.95	35.09	32.829	40.6299	84.2631	2.074	7.025	100.5	WMa,DSO
839	840	42	35.09	32.8355	40.7013	84.2538	2.07	7.024	100.5	WMa,DSO
840	841	42.05	35.09	32.8104	40.5945	84.2206	2.075	7.025	100.4	WMa,DSO
841	842	42.1	35.09	32.8165	40.6738	84.2074	2.07	7.024	100.4	WMa,DSO
842	843	42.15	35.09	32.7946	40.5739	84.1813	2.075	7.024	100.4	WMa,DSO
843	844	42.2	35.09	32.7981	40.6552	84.1585	2.07	7.024	100.4	WMa,DSO
844	845	42.25	35.09	32.7767	40.5442	84.139	2.075	7.025	100.3	WMa,DSO
845	846	42.3	35.09	32.7844	40.6258	84.1297	2.071	7.024	100.3	WMa,DSO
846	847	42.35	35.09	32.7607	40.5208	84.1001	2.075	7.024	100.2	WMa,DSO
847	848	42.4	35.09	32.7655	40.6058	84.0806	2.071	7.024	100.3	WMa,DSO
848	849	42.45	35.09	32.7445	40.5005	84.0606	2.076	7.024	100.2	WMa,DSO
849	850	42.5	35.09	32.751	40.5799	84.0483	2.071	7.024	100.2	WMa,DSO
850	851	42.55	35.09	32.727	40.474	84.0178	2.076	7.024	100.1	WMa,DSO
851	852	42.6	35.09	32.734	40.5608	84.005	2.071	7.024	100.2	WMa,DSO
852	853	42.65	35.09	32.7128	40.4647	83.9803	2.075	7.024	100.1	WMa,DSO
853	854	42.7	35.09	32.717	40.5441	83.9615	2.071	7.024	100.1	WMa,DSO
854	855	42.75	35.09	32.6977	40.4387	83.9465	2.076	7.024	100.1	WMa,DSO
855	856	42.8	35.09	32.7036	40.5166	83.9333	2.072	7.024	100.1	WMa,DSO
856	857	42.85	35.09	32.68	40.4067	83.9059	2.077	7.024	100	WMa,DSO
857	858	42.9	35.09	32.6852	40.4924	83.8871	2.072	7.024	100	WMa,DSO
858	859	42.95	35.09	32.6652	40.3918	83.8676	2.076	7.024	99.96	WMa,DSO
859	860	43	35.09	32.6715	40.4687	83.8555	2.072	7.024	99.98	WMa,DSO
860	861	43.05	35.09	32.6476	40.3622	83.8262	2.077	7.024	99.9	WMa,DSO
861	862	43.1	35.09	32.6548	40.4457	83.8147	2.072	7.024	99.92	WMa,DSO
862	863	43.15	35.09	32.635	40.3499	83.7951	2.077	7.024	99.86	WMa,DSO
863	864	43.2	35.09	32.6383	40.4215	83.7749	2.073	7.024	99.87	WMa,DSO
864	865	43.25	35.09	32.6163	40.3102	83.7533	2.078	7.024	99.81	WMa,DSO
865	866	43.3	35.09	32.6228	40.3889	83.7404	2.073	7.024	99.83	WMa,DSO
866	867	43.35	35.09	32.5988	40.2835	83.7095	2.078	7.024	99.75	WMa,DSO
867	868	43.4	35.09	32.6031	40.3688	83.6877	2.073	7.024	99.77	WMa,DSO
868	869	43.45	35.09	32.5817	40.2642	83.6651	2.078	7.024	99.7	WMa,DSO
869	870	43.5	35.09	32.5884	40.3465	83.6517	2.073	7.024	99.72	WMa,DSO
870	871	43.55	35.09	32.5666	40.2447	83.6269	2.078	7.024	99.65	WMa,DSO
871	872	43.6	35.09	32.5736	40.3263	83.616	2.073	7.024	99.68	WMa,DSO
872	873	43.65	35.09	32.5526	40.2275	83.5935	2.078	7.024	99.61	WMa,DSO
873	874	43.7	35.09	32.5565	40.303	83.5742	2.074	7.023	99.62	WMa,DSO
874	875	43.75	35.09	32.5359	40.1938	83.5563	2.079	7.024	99.56	WMa,DSO
875	876	43.8	35.09	32.5428	40.2722	83.5456	2.075	7.023	99.58	WMa,DSO
876	877	43.85	35.09	32.5189	40.1635	83.5161	2.079	7.024	99.51	WMa,DSO
877	878	43.9	35.09	32.5229	40.2417	83.4953	2.075	7.024	99.52	WMa,DSO
878	879	43.95	35.09	32.5018	40.1401	83.4723	2.08	7.024	99.46	WMa,DSO
879	880	44	35.09	32.5076	40.2194	83.4568	2.075	7.024	99.47	WMa,DSO
880	881	44.05	35.09	32.483	40.1132	83.4239	2.08	7.024	99.4	WMa,DSO
881	882	44.1	35.09	32.4901	40.2005	83.4107	2.075	7.024	99.42	WMa,DSO
882	883	44.15	35.09	32.4704	40.1073	83.39	2.079	7.024	99.36	WMa,DSO
883	884	44.2	35.09	32.474	40.1852	83.3698	2.075	7.023	99.37	WMa,DSO
884	885	44.25	35.09	32.4538	40.0788	83.3521	2.08	7.024	99.31	WMa,DSO
885	886	44.3	35.09	32.4615	40.1571	83.3451	2.075	7.023	99.33	WMa,DSO
886	887	44.35	35.09	32.4389	40.051	83.3196	2.08	7.024	99.26	WMa,DSO
887	888	44.4	35.09	32.4425	40.1318	83.2963	2.076	7.023	99.27	WMa,DSO
888	889	44.45	35.09	32.4219	40.0271	83.2768	2.081	7.024	99.21	WMa,DSO
889	890	44.5	35.09	32.4288	40.1032	83.266	2.076	7.023	99.23	WMa,DSO
890	891	44.55	35.09	32.4042	40.0007	83.2317	2.081	7.024	99.16	WMa,DSO
891	892	44.6	35.09	32.4095	40.086	83.2135	2.076	7.023	99.17	WMa,DSO
892	893	44.65	35.09	32.3894	39.9898	83.1921	2.08	7.024	99.11	WMa,DSO
893	894	44.7	35.09	32.3929	40.0755	83.1685	2.075	7.023	99.12	WMa,DSO
894	895	44.75	35.09	32.3758	39.9716	83.1605	2.08	7.024	99.07	WMa,DSO
895	896	44.8	35.09	32.3844	40.0499	83.1567	2.076	7.023	99.1	WMa,DSO
896	897	44.85	35.09	32.3607	39.9422	83.128	2.081	7.024	99.02	WMa,DSO
897	898	44.9	35.09	32.3656	40.0176	83.1122	2.077	7.023	99.04	WMa,DSO
898	899	44.95	35.09	32.3447	39.9157	83.0893	2.082	7.024	98.98	WMa,DSO
899	900	45	35.09	32.3492	39.9922	83.0712	2.077	7.023	98.99	WMa,DSO
900	901	45.05	35.09	32.3262	39.8904	83.0412	2.082	7.024	98.92	WMa,DSO
901	902	45.1	35.09	32.3325	39.9732	83.0274	2.077	7.023	98.94	WMa,DSO
902	903	45.15	35.09	32.313	39.8774	83.008	2.082	7.024	98.88	WMa,DSO
903	904	45.2	35.09	32.3171	39.9586	82.9874	2.077	7.023	98.89	WMa,DSO
904	905	45.25	35.09	32.2969	39.8513	82.97	2.082	7.023	98.83	WMa,DSO
905	906	45.3	35.09	32.3045	39.9301	82.9621	2.078	7.023	98.85	WMa,DSO
906	907	45.35	35.09	32.2827	39.8274	82.9379	2.082	7.023	98.79	WMa,DSO
907	908	45.4	35.09	32.2877	39.9055	82.9206	2.078	7.023	98.8	WMa,DSO
908	909	45.45	35.09	32.2672	39.8056	82.8996	2.083	7.023	98.74	WMa,DSO
909	910	45.5	35.09	32.2725	39.8775	82.886	2.079	7.023	98.75	WMa,DSO
910	911	45.55	35.09	32.2502	39.7752	82.8589	2.083	7.023	98.69	WMa,DSO
911	912	45.6	35.09	32.257	39.8576	82.8469	2.079	7.023	98.71	WMa,DSO
912	913	45.65	35.09	32.2348	39.7563	82.8203	2.083	7.023	98.64	WMa,DSO
913	914	45.7	35.09	32.2385	39.8349	82.799	2.079	7.023	98.65	WMa,DSO
914	915	45.75	35.09	32.2191	39.7322	82.7814	2.083	7.023	98.59	WMa,DSO
915	916	45.8	35.09	32.2262	39.8144	82.7705	2.079	7.023	98.61	WMa,DSO
916	917	45.85	35.09	32.2036	39.7113	82.7432	2.084	7.023	98.54	WMa,DSO
917	918	45.9	35.09	32.2095	39.7924	82.7289	2.079	7.023	98.56	WMa,DSO
918	919	45.95	35.09	32.1914	39.6966	82.7138	2.084	7.023	98.51	WMa,DSO
919	920	46	35.09	32.196	39.7679	82.6987	2.08	7.023	98.52	WMa,DSO
920	921	46.05	35.09	32.173	39.6611	82.6719	2.084	7.023	98.45	WMa,DSO
921	922	46.1	35.09	32.1812	39.7408	82.6645	2.08	7.023	98.47	WMa,DSO
922	923	46.15	35.09	32.1586	39.6396	82.6364	2.085	7.023	98.41	WMa,DSO
923	924	46.2	35.09	32.1625	39.7192	82.6149	2.08	7.023	98.42	WMa,DSO
924	925	46.25	35.09	32.1411	39.6126	82.5925	2.085	7.023	98.35	WMa,DSO
925	926	46.3	35.09	32.1483	39.6935	82.5821	2.08	7.023	98.37	WMa,DSO
926	927	46.35	35.09	32.1266	39.5982	82.5545	2.085	7.023	98.31	WMa,DSO
927	928	46.4	35.09	32.131	39.6805	82.5354	2.08	7.023	98.32	WMa,DSO
928	929	46.45	35.09	32.1133	39.5814	82.5231	2.085	7.023	98.27	WMa,DSO
929	930	46.5	35.09	32.1191	39.6575	82.5102	2.081	7.023	98.29	WMa,DSO
930	931	46.55	35.09	32.0983	39.5531	82.4897	2.086	7.023	98.22	WMa,DSO
931	932	46.6	35.09	32.1056	39.6311	82.4802	2.081	7.023	98.24	WMa,DSO
932	933	46.65	35.09	32.0828	39.5306	82.4515	2.086	7.023	98.17	WMa,DSO
933	934	46.7	35.09	32.0871	39.6078	82.4331	2.081	7.023	98.19	WMa,DSO
934	935	46.75	35.09	32.0671	39.5056	82.4135	2.086	7.023	98.13	WMa,DSO
935	936	46.8	35.08	32.0733	39.5863	82.4004	2.082	7.023	98.14	WMa,DSO
936	937	46.85	35.09	32.0518	39.4847	82.3755	2.086	7.023	98.08	WMa,DSO
937	938	46.9	35.09	32.0569	39.5653	82.3582	2.082	7.023	98.09	WMa,DSO
938	939	46.95	35.09	32.0381	39.4658	82.3429	2.086	7.023	98.04	WMa,DSO
939	940	47	35.09	32.0433	39.5405	82.3273	2.082	7.023	98.05	WMa,DSO
940	941	47.05	35.09	32.0214	39.4397	82.3008	2.087	7.023	97.99	WMa,DSO
941	942	47.1	35.08	32.028	39.5209	82.289	2.082	7.023	98.01	WMa,DSO
942	943	47.15	35.09	32.0078	39.426	82.267	2.087	7.023	97.94	WMa,DSO
943	944	47.2	35.08	32.0117	39.5043	82.2469	2.082	7.023	97.96	WMa,DSO
944	945	47.25	35.09	31.9917	39.3975	82.2292	2.087	7.023	97.9	WMa,DSO
945	946	47.3	35.08	32.0007	39.4802	82.2244	2.083	7.023	97.92	WMa,DSO
946	947	47.35	35.09	31.9792	39.3801	82.2002	2.087	7.023	97.86	WMa,DSO
947	948	47.4	35.08	31.9832	39.4564	82.1812	2.083	7.023	97.87	WMa,DSO
948	949	47.45	35.09	31.9634	39.3556	82.1624	2.088	7.023	97.81	WMa,DSO
949	950	47.5	35.08	31.9687	39.4322	82.1462	2.083	7.023	97.82	WMa,DSO
950	951	47.55	35.09	31.9479	39.3316	82.1239	2.088	7.023	97.76	WMa,DSO
951	952	47.6	35.08	31.9548	39.4162	82.1112	2.083	7.023	97.78	WMa,DSO
952	953	47.65	35.09	31.9346	39.3186	82.09	2.088	7.023	97.72	WMa,DSO
953	954	47.7	35.08	31.9393	39.3958	82.0732	2.083	7.022	97.73	WMa,DSO
954	955	47.75	35.09	31.9197	39.29	82.0568	2.088	7.023	97.67	WMa,DSO
955	956	47.8	35.08	31.9273	39.3686	82.0483	2.084	7.022	97.7	WMa,DSO
956	957	47.85	35.09	31.9048	39.2689	82.02	2.089	7.023	97.63	WMa,DSO
957	958	47.9	35.08	31.9095	39.3502	82.0014	2.084	7.022	97.64	WMa,DSO
958	959	47.95	35.08	31.8918	39.2554	81.9866	2.089	7.023	97.59	WMa,DSO
959	960	48	35.08	31.8976	39.3292	81.9747	2.084	7.022	97.61	WMa,DSO
960	961	48.05	35.08	31.8755	39.2258	81.949	2.089	7.023	97.54	WMa,DSO
961	962	48.1	35.08	31.8832	39.3071	81.9399	2.085	7.022	97.56	WMa,DSO
962	963	48.15	35.08	31.8636	39.2122	81.9198	2.089	7.023	97.5	WMa,DSO
963	964	48.2	35.08	31.8678	39.2864	81.9017	2.085	7.022	97.52	WMa,DSO
964	965	48.25	35.08	31.8466	39.1807	81.88	2.09	7.023	97.45	WMa,DSO
965	966	48.3	35.08	31.8546	39.2613	81.8724	2.085	7.022	97.48	WMa,DSO
966	967	48.35	35.08	31.8331	39.1605	81.8477	2.09	7.023	97.41	WMa,DSO
967	968	48.4	35.08	31.838	39.2401	81.8303	2.085	7.022	97.42	WMa,DSO
968	969	48.45	35.08	31.8179	39.1387	81.8098	2.09	7.023	97.36	WMa,DSO
969	970	48.5	35.08	31.8244	39.2169	81.798	2.086	7.022	97.38	WMa,DSO
970	971	48.55	35.08	31.8032	39.115	81.7741	2.091	7.023	97.32	WMa,DSO
971	972	48.6	35.08	31.8096	39.1959	81.7611	2.086	7.022	97.34	WMa,DSO
972	973	48.65	35.08	31.789	39.1002	81.7376	2.09	7.023	97.28	WMa,DSO
973	974	48.7	35.08	31.7928	39.1792	81.7169	2.086	7.022	97.29	WMa,DSO
974	975	48.75	35.08	31.7747	39.0793	81.7027	2.091	7.023	97.23	WMa,DSO
975	976	48.8	35.08	31.7828	39.159	81.6962	2.086	7.022	97.26	WMa,DSO
976	977	48.85	35.08	31.7615	39.057	81.673	2.091	7.022	97.19	WMa,DSO
977	978	48.9	35.08	31.7668	39.1376	81.6566	2.086	7.022	97.21	WMa,DSO
978	979	48.95	35.08	31.7485	39.0387	81.6419	2.091	7.022	97.15	WMa,DSO
979	980	49	35.08	31.7539	39.1099	81.6292	2.087	7.022	97.17	WMa,DSO
980	981	49.05	35.08	31.7312	39.0081	81.5997	2.092	7.023	97.1	WMa,DSO
981	982	49.1	35.08	31.7384	39.0906	81.5885	2.087	7.022	97.12	WMa,DSO
982	983	49.15	35.08	31.7185	38.9986	81.565	2.091	7.022	97.06	WMa,DSO
983	984	49.2	35.08	31.7221	39.0747	81.5451	2.087	7.022	97.07	WMa,DSO
984	985	49.25	35.08	31.7034	38.9741	81.5288	2.092	7.023	97.01	WMa,DSO
985	986	49.3	35.08	31.7109	39.0565	81.5189	2.087	7.022	97.04	WMa,DSO
986	987	49.35	35.08	31.6903	38.9557	81.4971	2.092	7.022	96.97	WMa,DSO
987	988	49.4	35.08	31.695	39.0364	81.4789	2.087	7.022	96.99	WMa,DSO
988	989	49.45	35.08	31.6765	38.9366	81.4639	2.092	7.022	96.93	WMa,DSO
989	990	49.5	35.08	31.683	39.0133	81.452	2.088	7.022	96.95	WMa,DSO
990	991	49.55	35.08	31.6616	38.9152	81.4257	2.092	7.022	96.89	WMa,DSO
991	992	49.6	35.08	31.6689	38.9956	81.4164	2.088	7.022	96.91	WMa,DSO
992	993	49.65	35.08	31.6489	38.9012	81.3945	2.092	7.022	96.85	WMa,DSO
993	994	49.7	35.08	31.6531	38.979	81.3753	2.088	7.022	96.86	WMa,DSO
994	995	49.75	35.08	31.6344	38.877	81.3595	2.093	7.022	96.8	WMa,DSO
995	996	49.8	35.08	31.6423	38.9567	81.3525	2.088	7.022	96.83	WMa,DSO
996	997	49.85	35.08	31.6213	38.8592	81.3274	2.093	7.022	96.76	WMa,DSO
997	998	49.9	35.08	31.6264	38.9395	81.3111	2.088	7.022	96.78	WMa,DSO
998	999	49.95	35.08	31.6096	38.8453	81.2994	2.093	7.022	96.73	WMa,DSO
999	1000	50	35.08	31.6148	38.914	81.2869	2.089	7.022	96.74	WMa,DSO
1000	1001	50.05	35.08	31.593	38.8124	81.2608	2.094	7.022	96.68	WMa,DSO
1001	1002	50.1	35.08	31.6005	38.8921	81.252	2.089	7.022	96.7	WMa,DSO
1002	1003	50.15	35.08	31.5797	38.7975	81.2262	2.094	7.022	96.63	WMa,DSO
1003	1004	50.2	35.08	31.5834	38.8743	81.2053	2.089	7.022	96.65	WMa,DSO
1004	1005	50.25	35.08	31.5636	38.7708	81.1865	2.094	7.022	96.59	WMa,DSO
1005	1006	50.3	35.08	31.5726	38.8555	81.1807	2.089	7.022	96.61	WMa,DSO
1006	1007	50.35	35.08	31.5517	38.7556	81.1574	2.094	7.022	96.55	WMa,DSO
1007	1008	50.4	35.08	31.5568	38.8355	81.141	2.089	7.022	96.56	WMa,DSO
1008	1009	50.45	35.08	31.5387	38.7354	81.1269	2.094	7.022	96.51	WMa,DSO
1009	1010	50.5	35.08	31.5446	38.8078	81.1146	2.09	7.022	96.53	WMa,DSO
1010	1011	50.55	35.08	31.523	38.7063	81.0901	2.095	7.022	96.46	WMa,DSO
1011	1012	50.6	35.08	31.5294	38.7891	81.0751	2.09	7.022	96.48	WMa,DSO
1012	1013	50.65	35.08	31.509	38.6927	81.0531	2.095	7.022	96.42	WMa,DSO
1013	1014	50.7	35.08	31.5136	38.7742	81.0336	2.09	7.022	96.43	WMa,DSO
1014	1015	50.75	35.08	31.4966	38.6765	81.0217	2.095	7.022	96.38	WMa,DSO
1015	1016	50.8	35.08	31.5041	38.7552	81.0141	2.09	7.022	96.4	WMa,DSO
1016	1017	50.85	35.08	31.4832	38.6536	80.9917	2.095	7.022	96.34	WMa,DSO
1017	1018	50.9	35.08	31.4886	38.7348	80.9758	2.091	7.022	96.36	WMa,DSO
1018	1019	50.95	35.08	31.4715	38.6397	80.9629	2.095	7.022	96.3	WMa,DSO
1019	1020	51	35.08	31.4773	38.7103	80.9519	2.091	7.022	96.32	WMa,DSO
1020	1021	51.05	35.08	31.4558	38.6141	80.9245	2.096	7.022	96.26	WMa,DSO
1021	1022	51.1	35.08	31.4621	38.6921	80.9129	2.091	7.022	96.27	WMa,DSO
1022	1023	51.15	35.08	31.4444	38.6013	80.8965	2.096	7.022	96.22	WMa,DSO
1023	1024	51.2	35.08	31.448	38.6786	80.8762	2.091	7.022	96.23	WMa,DSO
1024	1025	51.25	35.08	31.4296	38.5754	80.8617	2.096	7.022	96.18	WMa,DSO
1025	1026	51.3	35.08	31.4375	38.6532	80.8553	2.092	7.022	96.2	WMa,DSO
1026	1027	51.35	35.08	31.417	38.5551	80.8323	2.097	7.022	96.14	WMa,DSO
1027	1028	51.4	35.08	31.4213	38.6346	80.813	2.092	7.022	96.15	WMa,DSO
1028	1029	51.45	35.08	31.4034	38.5392	80.7978	2.097	7.022	96.09	WMa,DSO
1029	1030	51.5	35.08	31.4099	38.6135	80.7873	2.092	7.022	96.11	WMa,DSO
1030	1031	51.55	35.08	31.3892	38.5135	80.7646	2.097	7.022	96.05	WMa,DSO
1031	1032	51.6	35.08	31.3971	38.5953	80.7561	2.092	7.022	96.08	WMa,DSO
1032	1033	51.65	35.08	31.376	38.4984	80.7307	2.097	7.022	96.01	WMa,DSO
1033	1034	51.7	35.08	31.38	38.5769	80.7107	2.092	7.022	96.02	WMa,DSO
1034	1035	51.75	35.08	31.3626	38.4777	80.6979	2.097	7.022	95.97	WMa,DSO
1035	1036	51.8	35.08	31.3707	38.5586	80.6912	2.093	7.021	95.99	WMa,DSO
1036	1037	51.85	35.08	31.3492	38.4592	80.6653	2.097	7.022	95.93	WMa,DSO
1037	1038	51.9	35.08	31.3544	38.5404	80.6488	2.093	7.021	95.95	WMa,DSO
1038	1039	51.95	35.08	31.3383	38.4496	80.6376	2.097	7.022	95.9	WMa,DSO
1039	1040	52	35.08	31.3437	38.5219	80.6246	2.093	7.021	95.91	WMa,DSO
1040	1041	52.05	35.08	31.3235	38.422	80.6038	2.098	7.022	95.85	WMa,DSO
1041	1042	52.1	35.08	31.3307	38.4997	80.5945	2.093	7.021	95.87	WMa,DSO
1042	1043	52.15	35.08	31.312	38.4077	80.575	2.098	7.022	95.82	WMa,DSO
1043	1044	52.2	35.08	31.3157	38.4827	80.5548	2.093	7.021	95.83	WMa,DSO
1044	1045	52.25	35.08	31.297	38.3828	80.5387	2.098	7.022	95.77	WMa,DSO
1045	1046	52.3	35.08	31.3047	38.4607	80.5313	2.094	7.021	95.79	WMa,DSO
1046	1047	52.35	35.08	31.2844	38.3642	80.508	2.099	7.022	95.73	WMa,DSO
1047	1048	52.4	35.08	31.2891	38.4474	80.4889	2.093	7.021	95.75	WMa,DSO
1048	1049	52.45	35.08	31.2729	38.3518	80.4803	2.098	7.022	95.7	WMa,DSO
1049	1050	52.5	35.08	31.279	38.4252	80.4688	2.094	7.021	95.71	WMa,DSO
1050	1051	52.55	35.08	31.2589	38.3252	80.4478	2.099	7.022	95.65	WMa,DSO
1051	1052	52.6	35.08	31.2667	38.4055	80.4393	2.094	7.021	95.68	WMa,DSO
1052	1053	52.65	35.08	31.2471	38.3116	80.4185	2.099	7.021	95.62	WMa,DSO
1053	1054	52.7	35.08	31.2507	38.3888	80.3976	2.094	7.021	95.63	WMa,DSO
1054	1055	52.75	35.08	31.2327	38.2861	80.3844	2.1	7.021	95.57	WMa,DSO
1055	1056	52.8	35.08	31.241	38.3644	80.3786	2.095	7.021	95.6	WMa,DSO
1056	1057	52.85	35.08	31.2196	38.268	80.3512	2.1	7.022	95.53	WMa,DSO
1057	1058	52.9	35.08	31.225	38.3524	80.3343	2.095	7.021	95.55	WMa,DSO
1058	1059	52.95	35.08	31.2101	38.2607	80.3276	2.099	7.021	95.5	WMa,DSO
1059	1060	53	35.08	31.2153	38.3314	80.3151	2.095	7.021	95.52	WMa,DSO
1060	1061	53.05	35.08	31.1947	38.2323	80.2922	2.1	7.021	95.46	WMa,DSO
1061	1062	53.1	35.08	31.2031	38.3123	80.2865	2.096	7.021	95.48	WMa,DSO
1062	1063	53.15	35.08	31.1848	38.2214	80.268	2.1	7.021	95.43	WMa,DSO
1063	1064	53.2	35.08	31.1885	38.2969	80.2483	2.095	7.021	95.44	WMa,DSO
1064	1065	53.25	35.08	31.1706	38.1952	80.2353	2.101	7.021	95.38	WMa,DSO
1065	1066	53.3	35.08	31.1801	38.2717	80.2344	2.096	7.021	95.41	WMa,DSO
1066	1067	53.35	35.08	31.159	38.1754	80.2088	2.101	7.021	95.35	WMa,DSO
1067	1068	53.4	35.08	31.1638	38.2529	80.1917	2.096	7.021	95.36	WMa,DSO
1068	1069	53.45	35.08	31.1456	38.156	80.1765	2.101	7.021	95.31	WMa,DSO
1069	1070	53.5	35.08	31.1521	38.2279	80.166	2.097	7.021	95.33	WMa,DSO
1070	1071	53.55	35.08	31.1307	38.1292	80.1398	2.102	7.021	95.26	WMa,DSO
1071	1072	53.6	35.08	31.1376	38.2106	80.1278	2.097	7.021	95.28	WMa,DSO
1072	1073	53.65	35.08	31.1171	38.1145	80.1034	2.102	7.021	95.22	WMa,DSO
1073	1074	53.7	35.08	31.1221	38.1941	80.086	2.097	7.021	95.23	WMa,DSO
1074	1075	53.75	35.08	31.104	38.0958	80.0701	2.102	7.021	95.18	WMa,DSO
1075	1076	53.8	35.08	31.1116	38.1773	80.0611	2.097	7.021	95.2	WMa,DSO
1076	1077	53.85	35.08	31.0922	38.0815	80.0408	2.102	7.021	95.14	WMa,DSO
1077	1078	53.9	35.08	31.0978	38.1634	80.0256	2.097	7.021	95.16	WMa,DSO
1078	1079	53.95	35.08	31.0821	38.0703	80.0168	2.102	7.021	95.11	WMa,DSO
1079	1080	54	35.08	31.0889	38.1369	80.0107	2.098	7.021	95.13	WMa,DSO
1080	1081	54.05	35.08	31.0676	38.0393	79.9848	2.103	7.021	95.07	WMa,DSO
1081	1082	54.1	35.08	31.0736	38.1167	79.9716	2.098	7.021	95.09	WMa,DSO
1082	1083	54.15	35.08	31.0553	38.0265	79.9526	2.103	7.021	95.03	WMa,DSO
1083	1084	54.2	35.08	31.0587	38.1037	79.9313	2.098	7.021	95.04	WMa,DSO
1084	1085	54.25	35.08	31.0413	38.0062	79.9178	2.103	7.021	94.99	WMa,DSO
1085	1086	54.3	35.07	31.049	38.088	79.9091	2.098	7.021	95.01	WMa,DSO
1086	1087	54.35	35.08	31.0312	37.9953	79.8933	2.103	7.021	94.96	WMa,DSO
1087	1088	54.4	35.07	31.0363	38.0738	79.8779	2.098	7.021	94.97	WMa,DSO
1088	1089	54.45	35.08	31.0198	37.9767	79.8678	2.103	7.021	94.92	WMa,DSO
1089	1090	54.5	35.07	31.0273	38.047	79.8624	2.099	7.021	94.94	WMa,DSO
1090	1091	54.55	35.08	31.0066	37.9483	79.8387	2.104	7.021	94.88	WMa,DSO
1091	1092	54.6	35.07	31.0141	38.0269	79.83	2.099	7.021	94.9	WMa,DSO
1092	1093	54.65	35.08	30.9941	37.9332	79.8068	2.104	7.021	94.84	WMa,DSO
1093	1094	54.7	35.07	30.9987	38.0081	79.7903	2.099	7.021	94.86	WMa,DSO
1094	1095	54.75	35.08	30.9809	37.9103	79.7753	2.104	7.021	94.8	WMa,DSO
1095	1096	54.8	35.07	30.9883	37.9893	79.7664	2.1	7.021	94.82	WMa,DSO
1096	1097	54.85	35.08	30.9677	37.8916	79.7429	2.105	7.021	94.76	WMa,DSO
1097	1098	54.9	35.07	30.9719	37.975	79.7221	2.099	7.021	94.77	WMa,DSO
1098	1099	54.95	35.08	30.9567	37.8813	79.7142	2.104	7.021	94.73	WMa,DSO
1099	1100	55	35.07	30.963	37.9578	79.7027	2.1	7.021	94.75	WMa,DSO
1100	1101	55.05	35.08	30.9437	37.862	79.6825	2.105	7.021	94.69	WMa,DSO
1101	1102	55.1	35.07	30.9517	37.9395	79.6761	2.1	7.02	94.71	WMa,DSO
1102	1103	55.15	35.07	30.9338	37.8507	79.6585	2.105	7.021	94.66	WMa,DSO
1103	1104	55.2	35.07	30.9377	37.9205	79.6413	2.1	7.02	94.67	WMa,DSO
1104	1105	55.25	35.08	30.9184	37.8241	79.6207	2.105	7.021	94.61	WMa,DSO
1105	1106	55.3	35.07	30.9257	37.9021	79.612	2.1	7.02	94.63	WMa,DSO
1106	1107	55.35	35.08	30.9062	37.8091	79.5899	2.105	7.021	94.57	WMa,DSO
1107	1108	55.4	35.07	30.9117	37.8936	79.5733	2.1	7.02	94.59	WMa,DSO
1108	1109	55.45	35.07	30.895	37.7984	79.5617	2.105	7.021	94.54	WMa,DSO
1109	1110	55.5	35.07	30.9025	37.8758	79.5536	2.1	7.02	94.56	WMa,DSO
1110	1111	55.55	35.07	30.8836	37.7831	79.5337	2.105	7.021	94.5	WMa,DSO
1111	1112	55.6	35.07	30.8919	37.8616	79.5284	2.101	7.02	94.53	WMa,DSO
1112	1113	55.65	35.07	30.873	37.7671	79.51	2.105	7.02	94.47	WMa,DSO
1113	1114	55.7	35.07	30.8778	37.8413	79.4937	2.101	7.02	94.49	WMa,DSO
1114	1115	55.75	35.07	30.8596	37.7451	79.4771	2.106	7.021	94.43	WMa,DSO
1115	1116	55.8	35.07	30.8666	37.8251	79.4669	2.101	7.02	94.45	WMa,DSO
1116	1117	55.85	35.07	30.8478	37.7308	79.4476	2.106	7.021	94.39	WMa,DSO
1117	1118	55.9	35.07	30.853	37.8154	79.4301	2.1	7.02	94.41	WMa,DSO
1118	1119	55.95	35.07	30.8379	37.7217	79.423	2.105	7.02	94.36	WMa,DSO
1119	1120	56	35.07	30.8436	37.7937	79.4111	2.101	7.02	94.38	WMa,DSO
1120	1121	56.05	35.07	30.824	37.7001	79.3887	2.106	7.02	94.32	WMa,DSO
1121	1122	56.1	35.07	30.8325	37.7813	79.3826	2.101	7.02	94.35	WMa,DSO
1122	1123	56.15	35.07	30.8148	37.6908	79.366	2.106	7.02	94.29	WMa,DSO
1123	1124	56.2	35.07	30.8192	37.7651	79.3493	2.101	7.02	94.31	WMa,DSO
1124	1125	56.25	35.07	30.8016	37.6667	79.3354	2.106	7.02	94.25	WMa,DSO
1125	1126	56.3	35.07	30.81	37.7442	79.3305	2.102	7.02	94.28	WMa,DSO
1126	1127	56.35	35.07	30.7907	37.6516	79.3084	2.106	7.02	94.22	WMa,DSO
1127	1128	56.4	35.07	30.7959	37.7301	79.2926	2.102	7.02	94.24	WMa,DSO
1128	1129	56.45	35.07	30.7787	37.6303	79.2812	2.107	7.02	94.18	WMa,DSO
1129	1130	56.5	35.07	30.7861	37.7097	79.2722	2.102	7.02	94.21	WMa,DSO
1130	1131	56.55	35.07	30.7672	37.6167	79.2521	2.107	7.02	94.15	WMa,DSO
1131	1132	56.6	35.07	30.7745	37.6989	79.2423	2.102	7.02	94.17	WMa,DSO
1132	1133	56.65	35.07	30.7567	37.6067	79.2255	2.107	7.02	94.12	WMa,DSO
1133	1134	56.7	35.07	30.7643	37.6849	79.2183	2.102	7.02	94.14	WMa,DSO
1134	1135	56.75	35.07	30.747	37.5906	79.2046	2.107	7.02	94.09	WMa,DSO
1135	1136	56.8	35.07	30.7548	37.6688	79.1973	2.102	7.019	94.11	WMa,DSO
1136	1137	56.85	35.07	30.7359	37.5734	79.1786	2.107	7.02	94.05	WMa,DSO
1137	1138	56.9	35.07	30.7417	37.654	79.165	2.102	7.019	94.07	WMa,DSO
1138	1139	56.95	35.07	30.7266	37.5598	79.158	2.108	7.02	94.02	WMa,DSO
1139	1140	57	35.07	30.7342	37.638	79.1506	2.103	7.019	94.05	WMa,DSO
1140	1141	57.05	35.07	30.7158	37.5425	79.1337	2.108	7.02	93.99	WMa,DSO
1141	1142	57.1	35.07	30.7235	37.622	79.1262	2.103	7.019	94.01	WMa,DSO
1142	1143	57.15	35.07	30.7069	37.5353	79.1114	2.108	7.019	93.96	WMa,DSO
1143	1144	57.2	35.07	30.7139	37.6102	79.1036	2.103	7.019	93.99	WMa,DSO
1144	1145	57.25	35.07	30.6963	37.5183	79.0876	2.108	7.019	93.93	WMa,DSO
1145	1146	57.3	35.06	30.7045	37.5984	79.0816	2.103	7.019	93.96	WMa,DSO
1146	1147	57.35	35.07	30.6871	37.5069	79.0664	2.108	7.019	93.9	WMa,DSO
1147	1148	57.4	35.06	30.6936	37.5908	79.0545	2.103	7.019	93.92	WMa,DSO
1148	1149	57.45	35.06	30.6805	37.5018	79.0523	2.108	7.019	93.88	WMa,DSO
1149	1150	57.5	35.06	30.6893	37.5757	79.0514	2.104	7.018	93.91	WMa,DSO
1150	1151	57.55	35.06	30.6716	37.4821	79.0365	2.109	7.019	93.86	WMa,DSO
1151	1152	57.6	35.06	30.6789	37.5604	79.0284	2.104	7.018	93.88	WMa,DSO
1152	1153	57.65	35.06	30.6628	37.4742	79.0149	2.109	7.018	93.83	WMa,DSO
1153	1154	57.7	35.06	30.6716	37.5634	79.0092	2.103	7.018	93.86	WMa,DSO
1154	1155	57.75	35.06	30.6599	37.4789	79.0112	2.108	7.018	93.82	WMa,DSO
1155	1156	57.8	35.06	30.6692	37.5536	79.0132	2.104	7.017	93.85	WMa,DSO
1156	1157	57.85	35.06	30.6539	37.4637	79.0051	2.109	7.017	93.8	WMa,DSO
1157	1158	57.9	35.06	30.6599	37.5437	78.9942	2.104	7.017	93.82	WMa,DSO
1158	1159	57.95	35.06	30.6491	37.4556	78.9998	2.109	7.017	93.79	WMa,DSO
1159	1160	58	35.05	30.6581	37.5335	78.9986	2.105	7.016	93.81	WMa,DSO
1160	1161	58.05	35.05	30.6418	37.4421	78.9872	2.11	7.017	93.76	WMa,DSO
1161	1162	58.1	35.05	30.651	37.5252	78.9853	2.105	7.016	93.79	WMa,DSO
1162	1163	58.15	35.05	30.6377	37.4481	78.9773	2.109	7.016	93.75	WMa,DSO
1163	1164	58.2	35.05	30.6451	37.5351	78.9689	2.104	7.016	93.77	WMa,DSO
1164	1165	58.25	35.05	30.6352	37.4568	78.9736	2.108	7.016	93.74	WMa,DSO
1165	1166	58.3	35.05	30.6455	37.5428	78.9761	2.104	7.015	93.78	WMa,DSO
1166	1167	58.35	35.05	30.6351	37.4589	78.9826	2.109	7.015	93.74	WMa,DSO
1167	1168	58.4	35.04	30.6419	37.547	78.972	2.103	7.014	93.76	WMa,DSO
1168	1169	58.45	35.04	30.634	37.4621	78.986	2.108	7.014	93.74	WMa,DSO
1169	1170	58.5	35.04	30.645	37.5479	78.9915	2.104	7.013	93.77	WMa,DSO
1170	1171	58.55	35.04	30.6362	37.4714	78.9993	2.108	7.013	93.75	WMa,DSO
1171	1172	58.6	35.03	30.645	37.5538	78.9981	2.104	7.013	93.77	WMa,DSO
1172	1173	58.65	35.03	30.6368	37.4752	79.0099	2.108	7.013	93.75	WMa,DSO
1173	1174	58.7	35.03	30.6465	37.5658	79.0089	2.103	7.012	93.78	WMa,DSO
1174	1175	58.75	35.03	30.6407	37.4936	79.0255	2.108	7.012	93.76	WMa,DSO
1175	1176	58.8	35.03	30.651	37.5805	79.0298	2.103	7.011	93.79	WMa,DSO
1176	1177	58.85	35.03	30.6456	37.5087	79.0474	2.107	7.011	93.78	WMa,DSO
1177	1178	58.9	35.02	30.6532	37.6044	79.04	2.102	7.01	93.8	WMa,DSO
1178	1179	58.95	35.02	30.6537	37.5334	79.0767	2.107	7.01	93.8	WMa,DSO
1179	1180	59	35.01	30.6651	37.6253	79.0837	2.102	7.009	93.84	WMa,DSO
1180	1181	59.05	35.01	30.6637	37.5568	79.1144	2.107	7.009	93.83	WMa,DSO
1181	1182	59.1	35.01	30.6762	37.6482	79.126	2.102	7.007	93.87	WMa,DSO
1182	1183	59.15	35.01	30.6764	37.5857	79.1594	2.106	7.007	93.87	WMa,DSO
1183	1184	59.2	35	30.6877	37.6698	79.1695	2.102	7.006	93.9	WMa,DSO
1184	1185	59.25	35	30.6869	37.6054	79.2003	2.106	7.006	93.9	WMa,DSO
1185	1186	59.3	34.99	30.6984	37.7027	79.2071	2.101	7.005	93.94	WMa,DSO
1186	1187	59.35	34.99	30.7017	37.6427	79.2491	2.105	7.005	93.95	WMa,DSO
1187	1188	59.4	34.99	30.7117	37.7436	79.2507	2.1	7.003	93.98	WMa,DSO
1188	1189	59.45	34.99	30.7206	37.6875	79.3107	2.104	7.003	94.01	WMa,DSO
1189	1190	59.5	34.98	30.7338	37.7854	79.3246	2.099	7.001	94.05	WMa,DSO
1190	1191	59.55	34.98	30.741	37.7329	79.3785	2.104	7.001	94.07	WMa,DSO
1191	1192	59.6	34.97	30.7549	37.8331	79.3943	2.099	7	94.11	WMa,DSO
1192	1193	59.65	34.97	30.7654	37.7848	79.4569	2.103	6.999	94.14	WMa,DSO
1193	1194	59.7	34.96	30.7792	37.8867	79.4741	2.098	6.998	94.18	WMa,DSO
1194	1195	59.75	34.96	30.7929	37.8428	79.5459	2.102	6.997	94.23	WMa,DSO
1195	1196	59.8	34.95	30.8073	37.9407	79.5656	2.097	6.996	94.27	WMa,DSO
1196	1197	59.85	34.95	30.821	37.894	79.6385	2.102	6.995	94.31	WMa,DSO
1197	1198	59.9	34.94	30.834	38.0045	79.6515	2.096	6.993	94.35	WMa,DSO
1198	1199	59.95	34.93	30.8553	37.9682	79.745	2.1	6.993	94.42	WMa,DSO
1199	1200	60	34.93	30.8701	38.0697	79.7671	2.095	6.991	94.46	WMa,DSO
1200	1201	60.05	34.92	30.8913	38.0399	79.8591	2.099	6.99	94.53	WMa,DSO
1201	1202	60.1	34.91	30.9074	38.1478	79.8848	2.094	6.988	94.58	WMa,DSO
1202	1203	60.15	34.91	30.9325	38.123	79.987	2.098	6.988	94.65	WMa,DSO
1203	1204	60.2	34.9	30.9502	38.2351	80.0177	2.093	6.986	94.71	WMa,DSO
1204	1205	60.25	34.89	30.9774	38.2107	80.1288	2.097	6.985	94.79	WMa,DSO
1205	1206	60.3	34.88	30.9955	38.3233	80.1625	2.092	6.983	94.85	WMa,DSO
1206	1207	60.35	34.88	31.0254	38.3089	80.2763	2.095	6.982	94.94	WMa,DSO
1207	1208	60.4	34.87	31.0403	38.4272	80.2981	2.09	6.98	94.98	WMa,DSO
1208	1209	60.45	34.86	31.0784	38.4171	80.4385	2.094	6.979	95.1	WMa,DSO
1209	1210	60.5	34.85	31.0975	38.5442	80.4728	2.088	6.976	95.16	WMa,DSO
1210	1211	60.55	34.85	31.1368	38.5439	80.6135	2.091	6.975	95.28	WMa,DSO
1211	1212	60.6	34.83	31.1574	38.6671	80.6551	2.086	6.973	95.34	WMa,DSO
1212	1213	60.65	34.83	31.2007	38.669	80.8079	2.09	6.971	95.47	WMa,DSO
1213	1214	60.7	34.81	31.2227	38.8063	80.8522	2.083	6.969	95.54	WMa,DSO
1214	1215	60.75	34.81	31.2693	38.8173	81.013	2.087	6.967	95.68	WMa,DSO
1215	1216	60.8	34.79	31.2923	38.9465	81.0631	2.081	6.965	95.76	WMa,DSO
1216	1217	60.85	34.79	31.3442	38.9681	81.238	2.085	6.963	95.91	WMa,DSO
1217	1218	60.9	34.77	31.3637	39.1162	81.2727	2.078	6.96	95.97	WMa,DSO
1218	1219	60.95	34.77	31.4248	39.1443	81.4749	2.081	6.959	96.16	WMa,DSO
1219	1220	61	34.75	31.45	39.284	81.5326	2.075	6.956	96.24	WMa,DSO
1220	1221	61.05	34.74	31.5131	39.3231	81.739	2.079	6.954	96.43	WMa,DSO
1221	1222	61.1	34.73	31.5386	39.4812	81.7935	2.072	6.951	96.51	WMa,DSO
1222	1223	61.15	34.72	31.6065	39.5273	82.011	2.075	6.949	96.72	WMa,DSO
1223	1224	61.2	34.7	31.6345	39.6873	82.0766	2.068	6.946	96.8	WMa,DSO
1224	1225	61.25	34.69	31.7119	39.7485	82.3233	2.071	6.944	97.04	WMa,DSO
1225	1226	61.3	34.67	31.7404	39.9215	82.3881	2.064	6.94	97.13	WMa,DSO
1226	1227	61.35	34.66	31.8226	39.9952	82.6446	2.066	6.938	97.38	WMa,DSO
1227	1228	61.4	34.64	31.8475	40.1663	82.7	2.059	6.934	97.45	WMa,DSO
1228	1229	61.45	34.63	31.9423	40.2491	82.9963	2.062	6.932	97.74	WMa,DSO
1229	1230	61.5	34.61	31.9731	40.4406	83.0677	2.054	6.927	97.84	WMa,DSO
1230	1231	61.55	34.6	32.0682	40.5401	83.357	2.056	6.925	98.13	WMa,DSO
1231	1232	61.6	34.57	32.1002	40.739	83.4311	2.048	6.92	98.23	WMa,DSO
1232	1233	61.65	34.56	32.2037	40.8451	83.7451	2.05	6.918	98.54	WMa,DSO
1233	1234	61.7	34.54	32.2407	41.091	83.8271	2.04	6.913	98.66	WMa,DSO
1234	1235	61.75	34.52	32.3557	41.2326	84.1653	2.041	6.91	99.01	WMa,DSO
1235	1236	61.8	34.5	32.3922	41.4626	84.2536	2.032	6.905	99.12	WMa,DSO
1236	1237	61.85	34.48	32.5189	41.6211	84.628	2.033	6.902	99.51	WMa,DSO
1237	1238	61.9	34.45	32.5512	41.8924	84.6927	2.022	6.896	99.61	WMa,DSO
1238	1239	61.95	34.44	32.6917	42.0714	85.1028	2.023	6.893	100	WMa,DSO
1239	1240	62	34.4	32.7316	42.3473	85.1943	2.012	6.887	100.2	WMa,DSO
1240	1241	62.05	34.39	32.8814	42.5553	85.627	2.012	6.883	100.6	WMa,DSO
1241	1242	62.1	34.35	32.9228	42.8795	85.7137	1.999	6.876	100.7	WMa,DSO
1242	1243	62.15	34.34	33.0796	43.0977	86.1602	1.999	6.873	101.2	WMa,DSO
1243	1244	62.2	34.3	33.1286	43.4494	86.2686	1.985	6.865	101.4	WMa,DSO
1244	1245	62.25	34.28	33.3058	43.7142	86.7716	1.985	6.861	101.9	WMa,DSO
1245	1246	62.3	34.24	33.3513	44.1049	86.8597	1.969	6.853	102.1	WMa,DSO
1246	1247	62.35	34.22	33.5408	44.407	87.3856	1.968	6.849	102.6	WMa,DSO
1247	1248	62.4	34.17	33.5831	44.8144	87.4614	1.952	6.84	102.8	WMa,DSO
1248	1249	62.45	34.15	33.7985	45.1508	88.0637	1.95	6.836	103.4	WMa,DSO
1249	1250	62.5	34.1	33.8492	45.6391	88.148	1.931	6.826	103.6	WMa,DSO
1250	1251	62.55	34.08	34.0737	46.0218	88.7586	1.929	6.822	104.3	WMa,DSO
1251	1252	62.6	34.03	34.1306	46.5364	88.861	1.909	6.811	104.4	WMa,DSO
1252	1253	62.65	34	34.374	46.9353	89.5296	1.908	6.807	105.2	WMa,DSO
1253	1254	62.7	33.94	34.4398	47.5677	89.6331	1.884	6.794	105.4	WMa,DSO
1254	1255	62.75	33.92	34.7062	48.0564	90.3426	1.88	6.789	106.2	WMa,DSO
1255	1256	62.8	33.85	34.7691	48.6873	90.4393	1.858	6.776	106.4	WMa,DSO
1256	1257	62.85	33.82	35.0681	49.2359	91.2413	1.853	6.77	107.3	WMa,DSO
1257	1258	62.9	33.75	35.1266	49.9787	91.2922	1.827	6.756	107.5	WMa,DSO
1258	1259	62.95	33.72	35.4518	50.5886	92.1542	1.822	6.75	108.5	WMa,DSO
1259	1260	63	33.64	35.5264	51.3803	92.2483	1.795	6.735	108.7	WMa,DSO
1260	1261	63.05	33.61	35.8804	52.064	93.1846	1.79	6.728	109.8	WMa,DSO
1261	1262	63.1	33.53	35.9579	52.991	93.249	1.76	6.711	110	WMa,DSO
1262	1263	63.15	33.5	36.3237	53.6922	94.2067	1.755	6.705	111.2	WMa,DSO
1263	1264	63.2	33.4	36.4228	54.7397	94.3075	1.723	6.686	111.5	WMa,DSO
1264	1265	63.25	33.37	36.8467	55.5954	95.4162	1.716	6.679	112.8	WMa,DSO
1265	1266	63.3	33.26	36.9397	56.7451	95.4653	1.682	6.658	113	WMa,DSO
1266	1267	63.35	33.23	37.3905	57.6894	96.6227	1.675	6.651	114.4	WMa,DSO
1267	1268	63.4	33.12	37.485	58.9006	96.6526	1.641	6.629	114.7	WMa,DSO
1268	1269	63.45	33.08	37.996	59.9608	97.9853	1.634	6.621	116.3	WMa,DSO
1269	1270	63.5	32.95	38.1083	61.3717	98.0086	1.597	6.596	116.6	WMa,DSO
1270	1271	63.55	32.91	38.6399	62.5309	99.3587	1.589	6.588	118.2	WMa,DSO
1271	1272	63.6	32.79	38.7638	64.0373	99.3803	1.552	6.563	118.6	WMa,DSO
1272	1273	63.65	32.75	39.3397	65.24	100.879	1.546	6.555	120.4	WMa,DSO
1273	1274	63.7	32.6	39.4965	67.0796	100.891	1.504	6.525	120.9	WMa,DSO
1274	1275	63.75	32.55	40.1269	68.4914	102.491	1.496	6.516	122.8	WMa,DSO
1275	1276	63.8	32.41	40.2789	70.3426	102.464	1.457	6.487	123.3	WMa,DSO
1276	1277	63.85	32.35	40.984	71.9325	104.275	1.45	6.476	125.4	WMa,DSO
1277	1278	63.9	32.19	41.1413	74.0352	104.157	1.407	6.444	125.9	WMa,DSO
1278	1279	63.95	32.14	41.8911	75.7628	106.064	1.4	6.433	128.2	WMa,DSO
1279	1280	64	31.98	42.0672	78.0002	105.931	1.358	6.401	128.7	WMa,DSO
1280	1281	64.05	31.91	42.9065	79.9471	108.099	1.352	6.388	131.3	WMa,DSO
1281	1282	64.1	31.74	43.1106	82.5022	107.919	1.308	6.352	131.9	WMa,DSO
1282	1283	64.15	31.68	43.9433	84.4091	110.067	1.304	6.341	134.5	WMa,DSO
1283	1284	64.2	31.49	44.2058	87.2893	109.921	1.259	6.304	135.3	WMa,DSO
1284	1285	64.25	31.43	45.1333	89.4212	112.367	1.257	6.291	138.1	WMa,DSO
1285	1286	64.3	31.23	45.4275	92.6862	112.133	1.21	6.25	139	WMa,DSO
1286	1287	64.35	31.15	46.4363	95.1766	114.719	1.205	6.236	142.1	WMa,DSO
1287	1288	64.4	30.96	46.7056	98.3952	114.351	1.162	6.197	142.9	WMa,DSO
1288	1289	64.45	30.87	47.8362	101.194	117.325	1.159	6.18	146.4	WMa,DSO
1289	1290	64.5	30.67	48.1396	104.824	116.84	1.115	6.139	147.3	WMa,DSO
1290	1291	64.55	30.58	49.3138	107.817	119.895	1.112	6.122	150.9	WMa,DSO
1291	1292	64.6	30.38	49.6565	111.638	119.396	1.069	6.081	151.9	WMa,DSO
1292	1293	64.65	30.3	50.8821	114.665	122.722	1.07	6.064	155.7	WMa,DSO
1293	1294	64.7	30.07	51.3209	119.244	122.134	1.024	6.018	157	WMa,DSO
1294	1295	64.75	29.98	52.5897	122.466	125.553	1.025	6.002	160.9	WMa,DSO
1295	1296	64.8	29.76	53.0699	127.266	124.909	0.9815	5.957	162.4	WMa,DSO
1296	1297	64.85	29.66	54.5292	131.165	128.865	0.9825	5.936	166.9	WMa,DSO
1297	1298	64.9	29.43	54.9854	136.18	127.892	0.9391	5.891	168.3	WMa,DSO
1298	1299	64.95	29.33	56.5031	140.342	131.98	0.9404	5.871	172.9	WMa,DSO
1299	1300	65	29.11	57.0001	145.58	130.908	0.8992	5.828	174.4	WMa,DSO
1300	1301	65.05	29	58.6589	150.181	135.511	0.9023	5.805	179.5	WMa,DSO
1301	1302	65.1	28.77	59.2235	156.045	134.21	0.8601	5.76	181.2	WMa,DSO
1302	1303	65.15	28.68	60.8342	160.471	138.761	0.8647	5.74	186.2	WMa,DSO
1303	1304	65.2	28.45	61.5333	166.989	137.461	0.8232	5.695	188.3	WMa,DSO
1304	1305	65.25	28.34	63.2853	171.877	142.563	0.8294	5.673	193.7	WMa,DSO
1305	1306	65.3	28.11	64.0617	179.122	140.939	0.7868	5.626	196	WMa,DSO
1306	1307	65.35	27.99	65.9537	184.745	146.267	0.7917	5.603	201.8	WMa,DSO
1307	1308	65.4	27.78	66.6843	191.77	144.339	0.7527	5.561	204.1	WMa,DSO
1308	1309	65.45	27.65	68.7456	197.985	150.319	0.7592	5.536	210.4	WMa,DSO
1309	1310	65.5	27.44	69.5635	205.79	147.99	0.7191	5.493	212.9	WMa,DSO
1310	1311	65.55	27.32	71.6732	212.325	154.07	0.7256	5.469	219.3	WMa,DSO
1311	1312	65.6	27.12	72.5663	220.433	151.597	0.6877	5.429	222.1	WMa,DSO
1312	1313	65.65	27.01	74.7144	226.967	158.181	0.6969	5.406	228.6	WMa,DSO
1313	1314	65.7	26.8	75.8339	236.557	155.353	0.6567	5.364	232.1	WMa,DSO
1314	1315	65.75	26.68	78.0265	243.404	162.045	0.6657	5.341	238.8	WMa,DSO
1315	1316	65.8	26.49	79.2245	253.312	158.986	0.6276	5.302	242.4	WMa,DSO
1316	1317	65.85	26.36	81.734	261.531	166.57	0.6369	5.276	250.1	WMa,DSO
1317	1318	65.9	26.18	82.93	271.764	162.8	0.599	5.24	253.8	WMa,DSO
1318	1319	65.95	26.05	85.4928	280.37	170.476	0.608	5.215	261.6	WMa,DSO
1319	1320	66	25.89	86.7834	290.95	166.466	0.5721	5.182	265.6	WMa,DSO
1320	1321	66.05	25.77	89.3791	299.523	174.801	0.5836	5.159	273.5	WMa,DSO
1321	1322	66.1	25.6	90.9878	311.992	170.291	0.5458	5.124	278.4	WMa,DSO
1322	1323	66.15	25.49	93.6263	320.918	178.707	0.5569	5.102	286.5	WMa,DSO
1323	1324	66.2	25.33	95.3511	333.774	173.936	0.5211	5.071	291.8	WMa,DSO
1324	1325	66.25	25.22	98.1814	343.48	183.174	0.5333	5.049	300.4	WMa,DSO
1325	1326	66.3	25.07	100.107	357.615	177.65	0.4968	5.018	306.3	WMa,DSO
1326	1327	66.35	24.96	103.186	368.69	187.169	0.5077	4.995	315.8	WMa,DSO
1327	1328	66.4	24.83	105.052	382.287	181.194	0.474	4.97	321.5	WMa,DSO
1328	1329	66.45	24.72	108.358	394.304	191.626	0.486	4.947	331.6	WMa,DSO
1329	1330	66.5	24.6	110.444	409.205	184.822	0.4517	4.924	338	WMa,DSO
1330	1331	66.55	24.5	113.587	420.57	195.166	0.464	4.904	347.6	WMa,DSO
1331	1332	66.6	24.39	116.043	436.985	188.228	0.4307	4.882	355.1	WMa,DSO
1332	1333	66.65	24.29	119.413	449.268	199.571	0.4442	4.862	365.4	WMa,DSO
1333	1334	66.7	24.19	122.144	467.188	191.701	0.4103	4.841	373.8	WMa,DSO
1334	1335	66.75	24.1	125.566	479.869	203.129	0.4233	4.823	384.2	WMa,DSO
1335	1336	66.8	24.01	128.481	498.294	195.03	0.3914	4.806	393.2	WMa,DSO
1336	1337	66.85	23.92	132.421	513.283	207.666	0.4046	4.787	405.2	WMa,DSO
1337	1338	66.9	23.84	135.38	532.01	198.372	0.3729	4.773	414.3	WMa,DSO
1338	1339	66.95	23.76	139.382	547.428	211.094	0.3856	4.755	426.5	WMa,DSO
1339	1340	67	23.7	142.533	566.64	201.54	0.3557	4.744	436.2	WMa,DSO
1340	1341	67.05	23.62	146.514	581.741	215.145	0.3698	4.728	448.3	WMa,DSO
1341	1342	67.1	23.57	150.313	604.06	204.689	0.3389	4.717	460	WMa,DSO
1342	1343	67.15	23.5	154.35	619.528	218.458	0.3526	4.703	472.3	WMa,DSO
1343	1344	67.2	23.46	158.372	642.383	207.77	0.3234	4.695	484.6	WMa,DSO
1344	1345	67.25	23.39	162.698	658.96	222.691	0.3379	4.682	497.9	WMa,DSO
1345	1346	67.3	23.36	167.136	683.663	211.02	0.3087	4.676	511.4	WMa,DSO
1346	1347	67.35	23.3	171.867	702.217	226.142	0.322	4.663	525.9	WMa,DSO
1347	1348	67.4	23.28	176.187	725.845	214.014	0.2948	4.66	539.1	WMa,DSO
1348	1349	67.45	23.23	181.257	745.642	230.416	0.309	4.649	554.6	WMa,DSO
1349	1350	67.5	23.22	186.01	771.103	217.193	0.2817	4.648	569.2	WMa,DSO
1350	1351	67.55	23.17	190.739	789.442	233.366	0.2956	4.638	583.7	WMa,DSO
1351	1352	67.6	23.17	196.134	817.217	220.111	0.2693	4.639	600.2	WMa,DSO
1352	1353	67.65	23.13	201.2	836.731	237.697	0.2841	4.63	615.7	WMa,DSO
1353	1354	67.7	23.14	207.107	866.561	223.357	0.2578	4.633	633.8	WMa,DSO
1354	1355	67.75	23.11	212.21	886.27	240.945	0.2719	4.625	649.4	WMa,DSO
1355	1356	67.8	23.13	218.397	916.719	226.602	0.2472	4.629	668.3	WMa,DSO
1356	1357	67.85	23.1	224.34	939.72	245.76	0.2615	4.623	686.5	WMa,DSO
1357	1358	67.9	23.13	230.594	970.154	230.012	0.2371	4.629	705.6	WMa,DSO
1358	1359	67.95	23.1	236.59	993.373	249.136	0.2508	4.624	724	WMa,DSO
1359	1360	68	23.14	243.12	1024.41	233.33	0.2278	4.632	744	WMa,DSO
1360	1361	68.05	23.12	248.989	1046.66	253.508	0.2422	4.628	761.9	WMa,DSO
1361	1362	68.1	23.17	256.613	1081.98	236.749	0.2188	4.638	785.2	WMa,DSO
1362	1363	68.15	23.15	262.526	1104.4	257.094	0.2328	4.634	803.3	WMa,DSO
1363	1364	68.2	23.21	270.448	1140.32	240.385	0.2108	4.645	827.6	WMa,DSO
1364	1365	68.25	23.2	276.745	1163.88	262.037	0.2251	4.643	846.8	WMa,DSO
1365	1366	68.3	23.26	285.306	1202.06	244.422	0.2033	4.656	873	WMa,DSO
1366	1367	68.35	23.26	292.241	1228.1	266.308	0.2168	4.655	894.3	WMa,DSO
1367	1368	68.4	23.32	300.507	1264.48	248.319	0.1964	4.668	919.6	WMa,DSO
1368	1369	68.45	23.32	307.887	1291.81	271.573	0.2102	4.669	942.1	WMa,DSO
1369	1370	68.5	23.39	316.79	1330.33	252.569	0.1899	4.683	969.4	WMa,DSO
1370	1371	68.55	23.4	323.562	1355.12	275.298	0.2032	4.684	990.1	WMa,DSO
1371	1372	68.6	23.48	333.425	1396.85	256.691	0.1838	4.699	1020	WMa,DSO
1372	1373	68.65	23.49	340.614	1422.8	280.886	0.1974	4.701	1042	WMa,DSO
1373	1374	68.7	23.57	351.184	1466.79	261.274	0.1781	4.718	1075	WMa,DSO
1374	1375	68.75	23.58	358.403	1492.72	285.39	0.1912	4.72	1097	WMa,DSO
1375	1376	68.8	23.67	369.281	1537.38	266.184	0.1731	4.738	1130	WMa,DSO
1376	1377	68.85	23.69	377.697	1567.3	291.797	0.1862	4.742	1156	WMa,DSO
1377	1378	68.9	23.78	388.558	1611.39	271.189	0.1683	4.76	1189	WMa,DSO
1378	1379	68.95	23.8	397.032	1641.38	296.698	0.1808	4.765	1215	WMa,DSO
1379	1380	69	23.89	408.186	1686.05	276.253	0.1638	4.782	1249	WMa,DSO
1380	1381	69.05	23.92	416.338	1714.27	302.391	0.1764	4.787	1274	WMa,DSO
1381	1382	69.1	24.02	429.04	1764.09	281.525	0.1596	4.807	1313	WMa,DSO
1382	1383	69.15	24.04	437.226	1792.38	307.62	0.1716	4.812	1338	WMa,DSO
1383	1384	69.2	24.14	450.229	1842.81	286.985	0.1557	4.832	1378	WMa,DSO
1384	1385	69.25	24.17	458.888	1872.3	314.246	0.1678	4.838	1404	WMa,DSO
1385	1386	69.3	24.28	472.653	1924.89	292.96	0.1522	4.859	1446	WMa,DSO
1386	1387	69.35	24.31	482.286	1957.83	320.523	0.1637	4.866	1476	WMa,DSO
1387	1388	69.4	24.41	495.439	2007.66	298.775	0.1488	4.886	1516	WMa,DSO
1388	1389	69.45	24.45	505.613	2041.98	327.55	0.1604	4.894	1547	WMa,DSO
1389	1390	69.5	24.55	519.512	2093.78	305.008	0.1457	4.915	1590	WMa,DSO
1390	1391	69.55	24.59	528.8	2124.85	332.832	0.1566	4.921	1618	WMa,DSO
1391	1392	69.6	24.69	543.953	2180.65	310.803	0.1425	4.943	1665	WMa,DSO
1392	1393	69.65	24.73	553.722	2212.93	340.243	0.1538	4.95	1694	WMa,DSO
1393	1394	69.7	24.85	569.69	2270.81	317.329	0.1397	4.973	1743	WMa,DSO
1394	1395	69.75	24.88	579.516	2303.23	346.624	0.1505	4.98	1773	WMa,DSO
1395	1396	69.8	24.99	595.733	2361.59	324.202	0.1373	5.002	1823	WMa,DSO
1396	1397	69.85	25.04	607.185	2399.07	355.255	0.1481	5.011	1858	WMa,DSO
1397	1398	69.9	25.15	623.149	2455.76	331.05	0.1348	5.034	1907	WMa,DSO
1398	1399	69.95	25.19	634.669	2493.34	362.035	0.1452	5.042	1942	WMa,DSO
1399	1400	70	25.3	650.887	2550.54	338.034	0.1325	5.064	1992	WMa,DSO
1400	1401	70.05	25.34	661.846	2585.62	369.373	0.1429	5.072	2025	WMa,DSO
1401	1402	70.1	25.46	680.037	2648.75	344.863	0.1302	5.096	2081	WMa,DSO
1402	1403	70.15	25.5	691.006	2683.81	376.551	0.1403	5.104	2114	WMa,DSO
1403	1404	70.2	25.61	709.461	2747.54	352.079	0.1281	5.127	2171	WMa,DSO
1404	1405	70.25	25.65	720.965	2783.8	385.121	0.1383	5.135	2206	WMa,DSO
1405	1406	70.3	25.77	740.239	2849.46	360.286	0.1264	5.159	2265	WMa,DSO
1406	1407	70.35	25.82	753.064	2890.1	393.598	0.1362	5.168	2304	WMa,DSO
1407	1408	70.4	25.93	771.358	2952.23	367.878	0.1246	5.19	2360	WMa,DSO
1408	1409	70.45	25.98	784.759	2994.06	402.57	0.1345	5.2	2401	WMa,DSO
1409	1410	70.5	26.09	803.879	3058.15	375.943	0.1229	5.222	2460	WMa,DSO
1410	1411	70.55	26.13	816.067	3095.95	409.527	0.1323	5.231	2497	WMa,DSO
1411	1412	70.6	26.25	836.735	3164.92	383.466	0.1212	5.253	2560	WMa,DSO
1412	1413	70.65	26.29	849.416	3203.76	418.782	0.1307	5.262	2599	WMa,DSO
1413	1414	70.7	26.41	870.972	3274.81	391.787	0.1196	5.286	2665	WMa,DSO
1414	1415	70.75	26.45	883.698	3313.74	427.096	0.1289	5.294	2704	WMa,DSO
1415	1416	70.8	26.56	905.431	3385.28	400.705	0.1184	5.317	2771	WMa,DSO
1416	1417	70.85	26.61	920.157	3430	437.807	0.1276	5.327	2816	WMa,DSO
1417	1418	70.9	26.72	941.364	3499.03	409.527	0.117	5.349	2881	WMa,DSO
1418	1419	70.95	26.77	956.157	3543.94	446.476	0.126	5.358	2926	WMa,DSO
1419	1420	71	26.87	977.568	3613.58	418.199	0.1157	5.379	2991	WMa,DSO
1420	1421	71.05	26.92	991.482	3655.01	455.335	0.1246	5.388	3034	WMa,DSO
1421	1422	71.1	27.03	1015.25	3731.41	426.729	0.1144	5.411	3107	WMa,DSO
1422	1423	71.15	27.07	1029.17	3772.88	464.368	0.1231	5.419	3149	WMa,DSO
1423	1424	71.2	27.18	1053.14	3849.88	435.731	0.1132	5.441	3223	WMa,DSO
1424	1425	71.25	27.23	1067.61	3892.52	474.69	0.1219	5.45	3267	WMa,DSO
1425	1426	71.3	27.34	1092.4	3971.3	445.874	0.1123	5.472	3343	WMa,DSO
1426	1427	71.35	27.38	1108.52	4019.04	485.219	0.1207	5.481	3392	WMa,DSO
1427	1428	71.4	27.48	1131.98	4093.85	455.18	0.1112	5.501	3464	WMa,DSO
1428	1429	71.45	27.53	1148.69	4142.77	495.884	0.1197	5.511	3515	WMa,DSO
1429	1430	71.5	27.63	1172.96	4219.31	464.965	0.1102	5.531	3589	WMa,DSO
1430	1431	71.55	27.67	1188.13	4263.52	504.335	0.1183	5.539	3636	WMa,DSO
1431	1432	71.6	27.78	1214.26	4345.95	474.003	0.1091	5.56	3716	WMa,DSO
1432	1433	71.65	27.82	1229.92	4391.13	515.307	0.1174	5.568	3764	WMa,DSO
1433	1434	71.7	27.92	1256.9	4475.37	484.049	0.1082	5.589	3846	WMa,DSO
1434	1435	71.75	27.96	1272.6	4520.67	525.307	0.1162	5.597	3894	WMa,DSO
1435	1436	71.8	28.06	1299.72	4605.6	494.824	0.1074	5.616	3977	WMa,DSO
1436	1437	71.85	28.11	1317.76	4657.45	537.963	0.1155	5.626	4032	WMa,DSO
1437	1438	71.9	28.2	1344	4738.97	505.327	0.1066	5.645	4113	WMa,DSO
1438	1439	71.95	28.25	1362.1	4791.06	548.276	0.1144	5.654	4168	WMa,DSO
1439	1440	72	28.33	1388.51	4873.32	515.737	0.1058	5.671	4249	WMa,DSO
1440	1441	72.05	28.38	1405.43	4921.24	558.563	0.1135	5.68	4301	WMa,DSO
1441	1442	72.1	28.47	1434.49	5010.87	525.663	0.1049	5.699	4390	WMa,DSO
1442	1443	72.15	28.51	1451.4	5058.8	569.324	0.1125	5.707	4441	WMa,DSO
1443	1444	72.2	28.6	1480.63	5149.26	536.469	0.1042	5.725	4531	WMa,DSO
1444	1445	72.25	28.64	1498.08	5198.28	581.33	0.1118	5.733	4584	WMa,DSO
1445	1446	72.3	28.73	1528.1	5290.38	548.428	0.1037	5.751	4676	WMa,DSO
1446	1447	72.35	28.77	1547.51	5345.41	593.723	0.1111	5.759	4735	WMa,DSO
1447	1448	72.4	28.85	1575.82	5432.76	559.438	0.103	5.775	4822	WMa,DSO
1448	1449	72.45	28.9	1595.86	5489.03	606.217	0.1104	5.784	4883	WMa,DSO
1449	1450	72.5	28.98	1625	5578.34	570.898	0.1023	5.801	4973	WMa,DSO
1450	1451	72.55	29.02	1643.15	5629.18	615.969	0.1094	5.808	5028	WMa,DSO
1451	1452	72.6	29.1	1674.35	5724.91	581.373	0.1016	5.824	5124	WMa,DSO
1452	1453	72.65	29.14	1693.02	5776.71	628.847	0.1089	5.832	5181	WMa,DSO
1453	1454	72.7	29.22	1725.17	5874.78	593.117	0.101	5.848	5279	WMa,DSO
1454	1455	72.75	29.25	1743.82	5926.64	640.315	0.108	5.855	5336	WMa,DSO
1455	1456	72.8	29.33	1775.92	6024.81	605.699	0.1005	5.871	5434	WMa,DSO
1456	1457	72.85	29.37	1797.3	6084.27	655.205	0.1077	5.879	5500	WMa,DSO
1457	1458	72.9	29.44	1828.35	6178.89	617.983	0.1	5.894	5595	WMa,DSO
1458	1459	72.95	29.48	1849.68	6238.35	666.875	0.1069	5.901	5660	WMa,DSO
1459	1460	73	29.55	1880.72	6333.32	629.9	0.09946	5.915	5755	WMa,DSO
1460	1461	73.05	29.59	1900.69	6388.24	679.213	0.1063	5.922	5816	WMa,DSO
1461	1462	73.1	29.66	1934.84	6491.93	641.486	0.09881	5.937	5921	WMa,DSO
1462	1463	73.15	29.69	1954.65	6546.6	691.121	0.1056	5.943	5981	WMa,DSO
1463	1464	73.2	29.76	1988.75	6650.49	653.844	0.09832	5.957	6086	WMa,DSO
1464	1465	73.25	29.79	2009.24	6706.58	705.461	0.1052	5.964	6148	WMa,DSO
1465	1466	73.3	29.86	2044.31	6812.93	667.792	0.09802	5.978	6256	WMa,DSO
1466	1467	73.35	29.9	2066.94	6875.56	719.254	0.1046	5.985	6325	WMa,DSO
1467	1468	73.4	29.96	2099.75	6975.62	680.418	0.09754	5.997	6425	WMa,DSO
1468	1469	73.45	30	2123.16	7040.04	734.16	0.1043	6.004	6497	WMa,DSO
1469	1470	73.5	30.06	2157	7142.79	693.839	0.09714	6.016	6600	WMa,DSO
1470	1471	73.55	30.09	2178.06	7200.55	744.881	0.1034	6.023	6665	WMa,DSO
1471	1472	73.6	30.15	2214.04	7309.92	705.765	0.09655	6.035	6775	WMa,DSO
1472	1473	73.65	30.18	2235.77	7369.13	760.308	0.1032	6.041	6842	WMa,DSO
1473	1474	73.7	30.24	2272.91	7481.63	719.562	0.09618	6.053	6955	WMa,DSO
1474	1475	73.75	30.27	2294.45	7540.45	772.9	0.1025	6.059	7021	WMa,DSO
1475	1476	73.8	30.33	2331.28	7652.35	733.897	0.0959	6.07	7134	WMa,DSO
1476	1477	73.85	30.36	2356.07	7720.21	790.673	0.1024	6.077	7210	WMa,DSO
1477	1478	73.9	30.41	2391.76	7828.61	748.198	0.09557	6.088	7319	WMa,DSO
1478	1479	73.95	30.44	2416.32	7896.05	803.551	0.1018	6.094	7394	WMa,DSO
1479	1480	74	30.49	2451.74	8003.9	761.886	0.09519	6.104	7502	WMa,DSO
1480	1481	74.05	30.52	2474.81	8066.53	818.365	0.1015	6.11	7573	WMa,DSO
1481	1482	74.1	30.58	2513.91	8184.99	775.514	0.09475	6.12	7693	WMa,DSO
1482	1483	74.15	30.6	2536.64	8246.87	831.527	0.1008	6.126	7762	WMa,DSO
1483	1484	74.2	30.65	2575.41	8364.62	789.533	0.09439	6.136	7881	WMa,DSO
1484	1485	74.25	30.68	2598.9	8428.43	848.572	0.1007	6.141	7953	WMa,DSO
1485	1486	74.3	30.73	2638.73	8549.5	805.821	0.09425	6.151	8075	WMa,DSO
1486	1487	74.35	30.75	2664.22	8619.99	863.6	0.1002	6.156	8153	WMa,DSO
1487	1488	74.4	30.79	2700.96	8732.99	820.049	0.0939	6.164	8265	WMa,DSO
1488	1489	74.45	30.82	2727.22	8805.58	881.146	0.1001	6.169	8345	WMa,DSO
1489	1490	74.5	30.85	2764.99	8922.24	835.642	0.09366	6.176	8461	WMa,DSO
1490	1491	74.55	30.87	2788.3	8986.87	892.662	0.09933	6.18	8532	WMa,DSO
1491	1492	74.6	30.91	2827.95	9109.89	848.966	0.09319	6.187	8654	WMa,DSO
1492	1493	74.65	30.93	2851.92	9176.28	910.607	0.09923	6.191	8727	WMa,DSO
1493	1494	74.7	30.96	2892.75	9303.44	864.845	0.09296	6.197	8852	WMa,DSO
1494	1495	74.75	30.98	2916.18	9368.92	924.196	0.09864	6.2	8924	WMa,DSO
1495	1496	74.8	31	2956.27	9494.6	880.917	0.09278	6.206	9046	WMa,DSO
1496	1497	74.85	31.02	2983.13	9570.33	944.845	0.09873	6.209	9128	WMa,DSO
1497	1498	74.9	31.04	3021.87	9692.62	897.326	0.09258	6.214	9247	WMa,DSO
1498	1499	74.95	31.06	3048.21	9767.42	958.83	0.09817	6.217	9328	WMa,DSO
1499	1500	75	31.08	3086.3	9888.45	912.574	0.09229	6.221	9444	WMa,DSO
1500	1501	75.05	31.09	3110.97	9958.12	976.039	0.09801	6.223	9520	WMa,DSO
1501	1502	75.1	31.11	3152.92	10091.6	928.191	0.09198	6.227	9648	WMa,DSO
1502	1503	75.15	31.12	3176.97	10159.9	990.322	0.09747	6.23	9722	WMa,DSO
1503	1504	75.2	31.14	3218.21	10291.8	944.075	0.09173	6.233	9848	WMa,DSO
1504	1505	75.25	31.15	3243.13	10362.6	1010.22	0.09749	6.235	9924	WMa,DSO
1505	1506	75.3	31.16	3285.62	10499	962.73	0.0917	6.238	10050	WMa,DSO
1506	1507	75.35	31.17	3312.67	10577	1027.05	0.0971	6.24	10140	WMa,DSO
1507	1508	75.4	31.18	3351.86	10703.9	978.87	0.09145	6.242	10260	WMa,DSO
1508	1509	75.451	31.19	3379.92	10784.9	1047.79	0.09715	6.244	10340	WMa,DSO
1509	1510	75.501	31.2	3420.48	10916.7	996.017	0.09124	6.246	10470	WMa,DSO
1510	1511	75.551	31.21	3446.57	10992.2	1061.85	0.0966	6.247	10550	WMa,DSO
1511	1512	75.601	31.22	3487.76	11126.5	1011.93	0.09095	6.249	10670	WMa,DSO
1512	1513	75.651	31.22	3514.82	11204.8	1083.38	0.09669	6.25	10760	WMa,DSO
1513	1514	75.701	31.23	3557.44	11344.3	1030.51	0.09084	6.251	10890	WMa,DSO
1514	1515	75.751	31.24	3586.55	11429.5	1100.82	0.09631	6.252	10970	WMa,DSO
1515	1516	75.801	31.24	3625.63	11558.3	1048.99	0.09076	6.253	11090	WMa,DSO
1516	1517	75.851	31.24	3655.98	11647.3	1123.25	0.09644	6.254	11190	WMa,DSO
1517	1518	75.901	31.25	3696.47	11781.3	1068.41	0.09069	6.255	11310	WMa,DSO
1518	1519	75.951	31.25	3726.16	11868.8	1139.11	0.09597	6.255	11400	WMa,DSO
1519	1520	76.001	31.25	3765.9	12000.8	1085.2	0.09043	6.256	11520	WMa,DSO
1520	1521	76.051	31.26	3793.94	12082.8	1160.33	0.09603	6.256	11610	WMa,DSO
1521	1522	76.101	31.26	3838	12229.2	1105.04	0.09036	6.256	11740	WMa,DSO
1522	1523	76.151	31.26	3865.35	12309.7	1176.67	0.09559	6.257	11830	WMa,DSO
1523	1524	76.201	31.26	3908.48	12453.3	1123.84	0.09024	6.257	11960	WMa,DSO
1524	1525	76.251	31.26	3939.88	12546.3	1202.91	0.09588	6.257	12060	WMa,DSO
1525	1526	76.301	31.26	3981.78	12686.9	1145.58	0.0903	6.257	12180	WMa,DSO
1526	1527	76.351	31.26	4012.51	12778.4	1219.7	0.09545	6.257	12280	WMa,DSO
1527	1528	76.401	31.26	4053.47	12916.2	1164.56	0.09016	6.256	12400	WMa,DSO
1528	1529	76.451	31.26	4085.6	13011.9	1244.89	0.09567	6.256	12500	WMa,DSO
1529	1530	76.501	31.25	4128.27	13156	1184.96	0.09007	6.256	12630	WMa,DSO
1530	1531	76.551	31.25	4156.61	13239.9	1259.84	0.09515	6.256	12720	WMa,DSO
1531	1532	76.601	31.25	4201.18	13390.4	1204.83	0.08998	6.255	12860	WMa,DSO
1532	1533	76.651	31.25	4230.9	13478.4	1286.02	0.09541	6.255	12950	WMa,DSO
1533	1534	76.701	31.24	4277.28	13635.3	1227.01	0.08999	6.254	13090	WMa,DSO
1534	1535	76.751	31.24	4309.09	13730.7	1305.89	0.09511	6.254	13190	WMa,DSO
1535	1536	76.801	31.24	4351.37	13874.5	1248.69	0.09	6.252	13320	WMa,DSO
1536	1537	76.851	31.23	4384.78	13974.7	1333.09	0.09539	6.252	13420	WMa,DSO
1537	1538	76.901	31.23	4428.9	14125.3	1271.75	0.09003	6.251	13550	WMa,DSO
1538	1539	76.951	31.23	4461.41	14223.1	1351.22	0.095	6.25	13650	WMa,DSO
1539	1540	77.001	31.22	4504.46	14370.3	1291.73	0.08989	6.249	13780	WMa,DSO
1540	1541	77.051	31.22	4535.41	14462.7	1377.04	0.09521	6.249	13880	WMa,DSO
1541	1542	77.101	31.21	4583.49	14626.9	1315.49	0.08994	6.247	14030	WMa,DSO
1542	1543	77.151	31.21	4613.52	14716.8	1395.74	0.09484	6.247	14120	WMa,DSO
1543	1544	77.201	31.2	4660.28	14876.8	1337.48	0.0899	6.245	14260	WMa,DSO
1544	1545	77.251	31.2	4695.06	14981.5	1427.45	0.09528	6.245	14370	WMa,DSO
1545	1546	77.301	31.19	4740.73	15138.8	1363.55	0.09007	6.243	14510	WMa,DSO
1546	1547	77.351	31.19	4774.51	15241	1446.49	0.09491	6.242	14610	WMa,DSO
1547	1548	77.401	31.18	4818.91	15394.1	1385.85	0.09002	6.241	14750	WMa,DSO
1548	1549	77.451	31.18	4854.48	15501.5	1476.92	0.09528	6.24	14850	WMa,DSO
1549	1550	77.501	31.17	4901.08	15662.6	1410.19	0.09004	6.238	15000	WMa,DSO
1550	1551	77.551	31.16	4932.32	15756.5	1494.04	0.09482	6.238	15090	WMa,DSO
1551	1552	77.601	31.15	4980.65	15923.1	1433.69	0.09004	6.236	15240	WMa,DSO
1552	1553	77.651	31.15	5013.63	16022	1525.51	0.09521	6.235	15340	WMa,DSO
1553	1554	77.701	31.14	5064.32	16197.2	1459.93	0.09013	6.233	15500	WMa,DSO
1554	1555	77.751	31.14	5099.38	16303.4	1548.19	0.09496	6.233	15600	WMa,DSO
1555	1556	77.801	31.13	5145.23	16462.6	1485.34	0.09023	6.231	15740	WMa,DSO
1556	1557	77.851	31.12	5182.34	16575	1580.8	0.09537	6.23	15860	WMa,DSO
1557	1558	77.901	31.11	5230.51	16742.6	1512.99	0.09037	6.228	16010	WMa,DSO
1558	1559	77.951	31.11	5266.38	16851.6	1601.53	0.09504	6.227	16120	WMa,DSO
1559	1560	78.001	31.1	5313.04	17014	1536.4	0.0903	6.225	16260	WMa,DSO
1560	1561	78.051	31.1	5347.5	17117.5	1632.7	0.09538	6.225	16360	WMa,DSO
1561	1562	78.101	31.09	5399.98	17300	1564.49	0.09043	6.223	16520	WMa,DSO
1562	1563	78.151	31.09	5433.18	17400	1653.93	0.09505	6.222	16630	WMa,DSO
1563	1564	78.201	31.07	5483.91	17576.4	1590.33	0.09048	6.22	16780	WMa,DSO
1564	1565	78.251	31.07	5522.56	17693.4	1691.5	0.0956	6.219	16900	WMa,DSO
1565	1566	78.301	31.06	5572.43	17867.8	1620.86	0.09071	6.217	17050	WMa,DSO
1566	1567	78.351	31.06	5609.78	17981.3	1713.36	0.09529	6.217	17170	WMa,DSO
1567	1568	78.401	31.05	5657.87	18149.6	1647.16	0.09075	6.214	17310	WMa,DSO
1568	1569	78.451	31.04	5697.1	18268.4	1749.29	0.09575	6.214	17430	WMa,DSO
1569	1570	78.501	31.03	5748.26	18447.7	1676.05	0.09085	6.212	17590	WMa,DSO
1570	1571	78.551	31.03	5782.83	18551.7	1769.2	0.09537	6.211	17700	WMa,DSO
1571	1572	78.601	31.02	5835.21	18734.8	1703.46	0.09093	6.209	17860	WMa,DSO
1572	1573	78.651	31.02	5871.97	18845.2	1806.5	0.09586	6.208	17970	WMa,DSO
1573	1574	78.701	31	5927.24	19038.4	1734.44	0.0911	6.206	18140	WMa,DSO
1574	1575	78.751	31	5966.04	19156.2	1832.24	0.09565	6.206	18260	WMa,DSO
1575	1576	78.801	30.99	6015.68	19330.5	1763.86	0.09125	6.203	18410	WMa,DSO
1576	1577	78.851	30.99	6056.97	19455.5	1870.92	0.09616	6.203	18530	WMa,DSO
1577	1578	78.901	30.98	6109.42	19639.8	1796.21	0.09146	6.201	18690	WMa,DSO
1578	1579	78.951	30.98	6149.11	19760.5	1894.46	0.09587	6.2	18820	WMa,DSO
1579	1580	79.001	30.96	6199.59	19938.1	1823.87	0.09148	6.198	18970	WMa,DSO
1580	1581	79.051	30.96	6237.95	20053.1	1931.35	0.09631	6.198	19090	WMa,DSO
1581	1582	79.101	30.95	6295.12	20253.5	1856.64	0.09167	6.195	19260	WMa,DSO
1582	1583	79.151	30.95	6331.9	20364.2	1955.71	0.09604	6.195	19380	WMa,DSO
1583	1584	79.201	30.94	6386.78	20556.5	1886.71	0.09178	6.193	19540	WMa,DSO
1584	1585	79.251	30.94	6429.78	20686.4	1999.53	0.09666	6.193	19680	WMa,DSO
1585	1586	79.301	30.93	6483.99	20877.3	1922.27	0.09207	6.19	19840	WMa,DSO
1586	1587	79.351	30.93	6525.29	21002.7	2024.31	0.09638	6.19	19970	WMa,DSO
1587	1588	79.401	30.91	6577.28	21185.8	1952.56	0.09216	6.188	20130	WMa,DSO
1588	1589	79.451	30.91	6621.26	21318.8	2066.63	0.09694	6.188	20260	WMa,DSO
1589	1590	79.501	30.9	6676.46	21513.4	1986.4	0.09233	6.186	20430	WMa,DSO
1590	1591	79.551	30.9	6714.75	21628.3	2089.19	0.0966	6.186	20550	WMa,DSO
1591	1592	79.601	30.89	6771.33	21827	2018.13	0.09246	6.183	20720	WMa,DSO
1592	1593	79.651	30.89	6812.23	21949.2	2132.67	0.09716	6.183	20850	WMa,DSO
1593	1594	79.701	30.88	6872.26	22160	2054.1	0.09269	6.181	21030	WMa,DSO
1594	1595	79.751	30.88	6915.13	22289.6	2161.72	0.09698	6.181	21160	WMa,DSO
1595	1596	79.801	30.87	6968.68	22478.5	2087.81	0.09288	6.179	21320	WMa,DSO
1596	1597	79.851	30.87	7014.53	22616.6	2206.59	0.09757	6.179	21460	WMa,DSO
1597	1598	79.901	30.86	7071.43	22817.3	2125.3	0.09314	6.177	21640	WMa,DSO
1598	1599	79.951	30.86	7115.25	22949.7	2233.31	0.09731	6.177	21770	WMa,DSO
1599	1600	80.001	30.85	7169.65	23141.6	2157.27	0.09322	6.175	21940	WMa,DSO
1600	1601	80.051	30.85	7212.29	23268.9	2276.43	0.09783	6.175	22070	WMa,DSO
1601	1602	80.101	30.84	7274.26	23486.4	2195.42	0.09348	6.173	22260	WMa,DSO
1602	1603	80.151	30.84	7314.88	23607.8	2303.79	0.09759	6.173	22380	WMa,DSO
1603	1604	80.201	30.83	7374.03	23815.6	2229.71	0.09362	6.171	22560	WMa,DSO
1604	1605	80.251	30.83	7421.73	23958.8	2354.45	0.09827	6.171	22710	WMa,DSO
1605	1606	80.301	30.82	7480.42	24165.5	2270.51	0.09396	6.169	22890	WMa,DSO
1606	1607	80.351	30.82	7525.94	24302.8	2382.31	0.09803	6.169	23030	WMa,DSO
1607	1608	80.401	30.81	7581.86	24500	2305.38	0.0941	6.167	23200	WMa,DSO
1608	1609	80.451	30.81	7630.58	24646	2431.3	0.09865	6.167	23350	WMa,DSO
1609	1610	80.501	30.8	7690.28	24856.6	2344.33	0.09431	6.165	23530	WMa,DSO
1610	1611	80.551	30.8	7732.52	24982.6	2456.84	0.09834	6.166	23660	WMa,DSO
1611	1612	80.601	30.79	7793.35	25195.9	2380.8	0.09449	6.164	23850	WMa,DSO
1612	1613	80.651	30.8	7838.67	25330.4	2506.92	0.09897	6.164	23990	WMa,DSO
1613	1614	80.701	30.79	7903.6	25558.1	2422	0.09476	6.162	24190	WMa,DSO
1614	1615	80.751	30.79	7950.77	25699.5	2539.49	0.09881	6.163	24330	WMa,DSO
1615	1616	80.801	30.78	8008.26	25902	2460.24	0.09498	6.161	24510	WMa,DSO
1616	1617	80.851	30.78	8058.95	26053.6	2591.08	0.09945	6.161	24660	WMa,DSO
1617	1618	80.901	30.77	8120.34	26269.5	2503.33	0.09529	6.159	24850	WMa,DSO
1618	1619	80.951	30.77	8168.51	26414	2621.02	0.09923	6.16	25000	WMa,DSO
1619	1620	81.001	30.77	8226.87	26619.6	2539.95	0.09542	6.158	25170	WMa,DSO
1620	1621	81.051	30.77	8274	26758.9	2670.73	0.09981	6.159	25320	WMa,DSO
1621	1622	81.101	30.76	8340.85	26993	2583.25	0.0957	6.157	25520	WMa,DSO
1622	1623	81.151	30.76	8385.52	27125.3	2701.51	0.09959	6.157	25660	WMa,DSO
1623	1624	81.201	30.75	8448.97	27347.4	2622.67	0.0959	6.156	25850	WMa,DSO
1624	1625	81.251	30.76	8501.55	27503.9	2759	0.1003	6.156	26010	WMa,DSO
1625	1626	81.301	30.75	8564.73	27725.6	2668.71	0.09625	6.155	26210	WMa,DSO
1626	1627	81.351	30.75	8614.7	27875.1	2790.48	0.1001	6.155	26360	WMa,DSO
1627	1628	81.401	30.74	8674.59	28085.4	2708.33	0.09643	6.154	26540	WMa,DSO
1628	1629	81.451	30.75	8728.23	28245.1	2846.19	0.1008	6.154	26710	WMa,DSO
1629	1630	81.501	30.74	8792.38	28470.2	2752.96	0.0967	6.153	26900	WMa,DSO
1630	1631	81.551	30.74	8838.74	28607.1	2875.16	0.1005	6.154	27050	WMa,DSO
1631	1632	81.601	30.74	8903.92	28834.7	2794.37	0.09691	6.152	27250	WMa,DSO
1632	1633	81.651	30.74	8953.78	28981.2	2931.95	0.1012	6.153	27400	WMa,DSO
1633	1634	81.701	30.73	9023.53	29224.7	2841.04	0.09721	6.151	27610	WMa,DSO
1634	1635	81.751	30.73	9075.23	29378.2	2968.53	0.101	6.152	27770	WMa,DSO
1635	1636	81.801	30.73	9136.7	29593.6	2884.41	0.09747	6.151	27960	WMa,DSO
1636	1637	81.851	30.73	9192.33	29758.3	3026.84	0.1017	6.151	28130	WMa,DSO
1637	1638	81.901	30.73	9258.18	29988.8	2932.99	0.0978	6.15	28330	WMa,DSO
1638	1639	81.951	30.73	9310.88	30145.3	3060.79	0.1015	6.151	28490	WMa,DSO
1639	1640	82.001	30.72	9373.2	30363.6	2974.87	0.09797	6.15	28680	WMa,DSO
1640	1641	82.051	30.73	9424.92	30514.8	3117.04	0.1021	6.15	28840	WMa,DSO
1641	1642	82.101	30.72	9496.58	30764.4	3023.81	0.09829	6.149	29060	WMa,DSO
1642	1643	82.151	30.72	9545.47	30907.6	3151.9	0.102	6.15	29210	WMa,DSO
1643	1644	82.201	30.72	9613.21	31143.5	3068.29	0.09852	6.149	29420	WMa,DSO
1644	1645	82.251	30.72	9670.79	31313.2	3216.37	0.1027	6.15	29590	WMa,DSO
1645	1646	82.301	30.72	9738.39	31549	3120.22	0.0989	6.149	29800	WMa,DSO
1646	1647	82.351	30.72	9792.92	31710	3251.9	0.1026	6.149	29970	WMa,DSO
1647	1648	82.401	30.72	9856.76	31933.1	3164.86	0.09911	6.148	30160	WMa,DSO
1648	1649	82.451	30.72	9915.4	32105.7	3314.49	0.1032	6.149	30340	WMa,DSO
1649	1650	82.501	30.72	9983.95	32344.8	3215.59	0.09942	6.148	30550	WMa,DSO
1650	1651	82.551	30.72	10034.5	32492.4	3347.41	0.103	6.149	30710	WMa,DSO
1651	1652	82.601	30.72	10104	32733.4	3262.22	0.09966	6.148	30920	WMa,DSO
1652	1653	82.651	30.72	10158.5	32891.9	3411.12	0.1037	6.149	31090	WMa,DSO
1653	1654	82.701	30.72	10233	33150.1	3314.68	0.09999	6.148	31310	WMa,DSO
1654	1655	82.751	30.72	10289.3	33315.6	3452.12	0.1036	6.149	31490	WMa,DSO
1655	1656	82.801	30.72	10354.7	33543.2	3363.26	0.1003	6.148	31690	WMa,DSO
1656	1657	82.851	30.72	10415.3	33720.9	3517.32	0.1043	6.149	31870	WMa,DSO
1657	1658	82.901	30.72	10485.5	33964.7	3417.79	0.1006	6.148	32090	WMa,DSO
1658	1659	82.951	30.72	10542.8	34132.9	3555.48	0.1042	6.149	32260	WMa,DSO
1659	1660	83.001	30.72	10609.1	34363.4	3465.02	0.1008	6.149	32460	WMa,DSO
1660	1661	83.051	30.72	10665.4	34526.5	3618.5	0.1048	6.149	32640	WMa,DSO
1661	1662	83.101	30.72	10741.7	34790.1	3519.82	0.1012	6.149	32870	WMa,DSO
1662	1663	83.151	30.72	10794.9	34944.4	3657.73	0.1047	6.15	33030	WMa,DSO
1663	1664	83.201	30.72	10866.9	35193.1	3569.92	0.1014	6.149	33250	WMa,DSO
1664	1665	83.251	30.73	10929.5	35375.5	3729.24	0.1054	6.15	33440	WMa,DSO
1665	1666	83.301	30.72	11001.3	35624.2	3627.62	0.1018	6.15	33660	WMa,DSO
1666	1667	83.351	30.73	11060.5	35797.3	3769.31	0.1053	6.151	33850	WMa,DSO
1667	1668	83.401	30.72	11128.2	36032	3677.79	0.1021	6.15	34050	WMa,DSO
1668	1669	83.451	30.73	11191.8	36217	3838.68	0.106	6.151	34250	WMa,DSO
1669	1670	83.501	30.73	11264.6	36469.1	3734.36	0.1024	6.151	34470	WMa,DSO
1670	1671	83.551	30.73	11319.5	36627.6	3876.19	0.1058	6.152	34640	WMa,DSO
1671	1672	83.601	30.73	11393.2	36881.1	3786.83	0.1027	6.151	34860	WMa,DSO
1672	1673	83.651	30.74	11452.3	37051.1	3946.7	0.1065	6.152	35040	WMa,DSO
1673	1674	83.701	30.73	11531.4	37322.9	3845.18	0.103	6.152	35290	WMa,DSO
1674	1675	83.751	30.74	11592.3	37500	3992.51	0.1065	6.153	35470	WMa,DSO
1675	1676	83.801	30.74	11661.6	37739.1	3899.34	0.1033	6.152	35680	WMa,DSO
1676	1677	83.851	30.74	11727.1	37929.3	4064.62	0.1072	6.154	35890	WMa,DSO
1677	1678	83.901	30.74	11801.5	38185.4	3959.91	0.1037	6.153	36110	WMa,DSO
1678	1679	83.951	30.75	11863.4	38365.5	4107.67	0.1071	6.154	36300	WMa,DSO
1679	1680	84.001	30.74	11933.5	38607.1	4013.01	0.1039	6.154	36520	WMa,DSO
1680	1681	84.051	30.75	11994.4	38781.6	4177.17	0.1077	6.155	36700	WMa,DSO
1681	1682	84.101	30.75	12075.2	39058.2	4073.81	0.1043	6.155	36950	WMa,DSO
1682	1683	84.151	30.75	12132.7	39223	4221.46	0.1076	6.156	37130	WMa,DSO
1683	1684	84.201	30.75	12208.9	39484	4129.71	0.1046	6.156	37360	WMa,DSO
1684	1685	84.251	30.76	12276.3	39678.5	4299.71	0.1084	6.157	37570	WMa,DSO
1685	1686	84.301	30.76	12352.2	39939.2	4193.15	0.105	6.157	37800	WMa,DSO
1686	1687	84.351	30.76	12416	40123.8	4344.96	0.1083	6.158	37990	WMa,DSO
1687	1688	84.401	30.76	12487.6	40369.6	4249.17	0.1053	6.158	38210	WMa,DSO
1688	1689	84.451	30.77	12556.1	40567	4420.89	0.109	6.159	38420	WMa,DSO
1689	1690	84.501	30.77	12632.9	40830.1	4312.05	0.1056	6.159	38660	WMa,DSO
1690	1691	84.551	30.77	12692	40999.2	4463.47	0.1089	6.16	38840	WMa,DSO
1691	1692	84.601	30.77	12769.9	41264.8	4370.1	0.1059	6.16	39080	WMa,DSO
1692	1693	84.651	30.78	12833.5	41446	4540.46	0.1096	6.161	39270	WMa,DSO
1693	1694	84.701	30.78	12916.8	41729.5	4434.64	0.1063	6.161	39530	WMa,DSO
1694	1695	84.751	30.79	12982.4	41918.5	4591.91	0.1095	6.162	39730	WMa,DSO
1695	1696	84.801	30.79	13055.4	42168.5	4494.42	0.1066	6.162	39950	WMa,DSO
1696	1697	84.851	30.79	13125.8	42370.3	4670.23	0.1102	6.164	40170	WMa,DSO
1697	1698	84.901	30.79	13204	42637.3	4561.08	0.107	6.164	40400	WMa,DSO
1698	1699	84.951	30.8	13270.6	42828.8	4718.96	0.1102	6.165	40610	WMa,DSO
1699	1700	85.001	30.8	13344.4	43081.3	4620.37	0.1072	6.165	40830	WMa,DSO
1700	1701	85.051	30.8	13409.8	43266.6	4794.61	0.1108	6.166	41030	WMa,DSO
1701	1702	85.101	30.81	13494.7	43554.4	4687.28	0.1076	6.166	41290	WMa,DSO
1702	1703	85.151	30.81	13556.5	43729.8	4844.68	0.1108	6.167	41480	WMa,DSO
1703	1704	85.201	30.81	13636.7	44002.3	4748.97	0.1079	6.167	41730	WMa,DSO
1704	1705	85.251	30.82	13708.9	44208.4	4929.29	0.1115	6.169	41950	WMa,DSO
1705	1706	85.301	30.82	13788.6	44479.3	4818.54	0.1083	6.169	42190	WMa,DSO
1706	1707	85.351	30.83	13857	44675.4	4980.35	0.1115	6.17	42400	WMa,DSO
1707	1708	85.401	30.83	13932.3	44931.6	4880.62	0.1086	6.17	42630	WMa,DSO
1708	1709	85.451	30.83	14005.4	45140.1	5062.28	0.1121	6.172	42860	WMa,DSO
1709	1710	85.501	30.83	14085.9	45413.4	4949.55	0.109	6.172	43100	WMa,DSO
1710	1711	85.551	30.84	14149.4	45592.9	5110.93	0.1121	6.173	43300	WMa,DSO
1711	1712	85.601	30.84	14231.2	45869.7	5013.73	0.1093	6.173	43550	WMa,DSO
1712	1713	85.651	30.85	14299.1	46061.2	5193.88	0.1128	6.175	43760	WMa,DSO
1713	1714	85.701	30.85	14386.4	46355.1	5084.47	0.1097	6.175	44020	WMa,DSO
1714	1715	85.751	30.86	14456.5	46555.3	5251.42	0.1128	6.176	44240	WMa,DSO
1715	1716	85.801	30.86	14533.2	46815.7	5150.14	0.11	6.177	44470	WMa,DSO
1716	1717	85.851	30.86	14608.2	47028.4	5335.73	0.1135	6.178	44700	WMa,DSO
1717	1718	85.901	30.87	14690	47304.6	5222.79	0.1104	6.178	44950	WMa,DSO
1718	1719	85.951	30.87	14761.1	47507.3	5390.65	0.1135	6.18	45170	WMa,DSO
1719	1720	86.001	30.87	14838.6	47769.7	5288.37	0.1107	6.18	45410	WMa,DSO
1720	1721	86.051	30.88	14908.2	47965	5471.95	0.1141	6.181	45620	WMa,DSO
1721	1722	86.101	30.88	14996.9	48262.6	5361.3	0.1111	6.182	45890	WMa,DSO
1722	1723	86.151	30.89	15062.9	48448.5	5528.26	0.1141	6.183	46090	WMa,DSO
1723	1724	86.201	30.89	15147	48731.8	5429.19	0.1114	6.183	46350	WMa,DSO
1724	1725	86.251	30.9	15223.7	48948.5	5618.67	0.1148	6.185	46580	WMa,DSO
1725	1726	86.301	30.9	15306.8	49228	5504.61	0.1118	6.185	46840	WMa,DSO
1726	1727	86.351	30.91	15379.7	49434.7	5676.15	0.1148	6.187	47060	WMa,DSO
1727	1728	86.401	30.91	15458.5	49701	5572.6	0.1121	6.187	47300	WMa,DSO
1728	1729	86.451	30.92	15536.1	49919.9	5763.66	0.1155	6.188	47540	WMa,DSO
1729	1730	86.501	30.92	15619.9	50201.5	5647.89	0.1125	6.189	47800	WMa,DSO
1730	1731	86.551	30.93	15687.6	50390.9	5818.58	0.1155	6.19	48000	WMa,DSO
1731	1732	86.601	30.93	15773.2	50678.1	5718.27	0.1128	6.191	48270	WMa,DSO
1732	1733	86.651	30.94	15845.2	50878.6	5906.94	0.1161	6.192	48490	WMa,DSO
1733	1734	86.701	30.94	15936	51182	5794.66	0.1132	6.193	48760	WMa,DSO
1734	1735	86.751	30.95	16010.7	51392.6	5971.38	0.1162	6.194	48990	WMa,DSO
1735	1736	86.801	30.95	16090.9	51662.4	5866.45	0.1136	6.195	49240	WMa,DSO
1736	1737	86.851	30.95	16170.1	51885	6060.76	0.1168	6.196	49480	WMa,DSO
1737	1738	86.901	30.96	16255	52169	5945.07	0.114	6.197	49740	WMa,DSO
1738	1739	86.951	30.97	16330.6	52382.2	6122.53	0.1169	6.198	49970	WMa,DSO
1739	1740	87.001	30.97	16411.6	52654.2	6016.8	0.1143	6.199	50220	WMa,DSO
1740	1741	87.051	30.97	16485	52858.1	6208.79	0.1175	6.2	50440	WMa,DSO
1741	1742	87.101	30.98	16577.1	53163.7	6095.85	0.1147	6.201	50730	WMa,DSO
1742	1743	87.151	30.99	16647.2	53358.9	6272.16	0.1175	6.202	50940	WMa,DSO
1743	1744	87.201	30.99	16735.2	53652	6169.86	0.115	6.203	51210	WMa,DSO
1744	1745	87.251	31	16815.9	53878.1	6367.08	0.1182	6.204	51460	WMa,DSO
1745	1746	87.301	31	16901.9	54164.6	6250.59	0.1154	6.205	51720	WMa,DSO
1746	1747	87.351	31.01	16979.3	54381.9	6432.26	0.1183	6.206	51960	WMa,DSO
1747	1748	87.401	31.01	17061.6	54657	6325.22	0.1157	6.207	52210	WMa,DSO
1748	1749	87.451	31.02	17143.2	54884.5	6523.68	0.1189	6.208	52460	WMa,DSO
1749	1750	87.501	31.02	17229.7	55172.3	6406.26	0.1161	6.209	52720	WMa,DSO
1750	1751	87.551	31.03	17301.5	55371.2	6586.52	0.119	6.211	52940	WMa,DSO
1751	1752	87.601	31.03	17390.9	55668.4	6482.79	0.1165	6.211	53220	WMa,DSO
1752	1753	87.651	31.04	17466.5	55876.7	6678.46	0.1195	6.213	53450	WMa,DSO
1753	1754	87.701	31.04	17560.2	56185.7	6564.85	0.1168	6.214	53730	WMa,DSO
1754	1755	87.751	31.05	17639.3	56407	6751.3	0.1197	6.215	53980	WMa,DSO
1755	1756	87.801	31.05	17722.9	56685.6	6642.87	0.1172	6.216	54230	WMa,DSO
1756	1757	87.851	31.06	17805.9	56915.7	6843.56	0.1202	6.217	54490	WMa,DSO
1757	1758	87.901	31.07	17893.3	57204.9	6726.53	0.1176	6.218	54750	WMa,DSO
1758	1759	87.951	31.07	17973.4	57428.5	6914.29	0.1204	6.22	55000	WMa,DSO
1759	1760	88.001	31.08	18057.7	57709.1	6805.04	0.1179	6.22	55260	WMa,DSO
1760	1761	88.051	31.08	18134.5	57920	7002.75	0.1209	6.222	55490	WMa,DSO
1761	1762	88.101	31.09	18229.2	58230.6	6889.14	0.1183	6.223	55780	WMa,DSO
1762	1763	88.151	31.1	18303.4	58435.6	7075.26	0.1211	6.224	56010	WMa,DSO
1763	1764	88.201	31.1	18395	58738.2	6969.42	0.1187	6.225	56290	WMa,DSO
1764	1765	88.251	31.11	18479.3	58971.1	7172.54	0.1216	6.227	56550	WMa,DSO
1765	1766	88.301	31.11	18567.5	59261.7	7055.33	0.1191	6.227	56820	WMa,DSO
1766	1767	88.351	31.12	18649.4	59489	7246.72	0.1218	6.229	57070	WMa,DSO
1767	1768	88.401	31.12	18734.9	59772.4	7136.17	0.1194	6.23	57330	WMa,DSO
1768	1769	88.451	31.13	18819.9	60007.3	7340.42	0.1223	6.231	57590	WMa,DSO
1769	1770	88.501	31.14	18908.6	60298.8	7222.5	0.1198	6.232	57860	WMa,DSO
1770	1771	88.551	31.14	18984.4	60506.8	7412.23	0.1225	6.234	58090	WMa,DSO
1771	1772	88.601	31.15	19077.4	60813	7305.18	0.1201	6.234	58380	WMa,DSO
1772	1773	88.651	31.15	19156.1	61027.6	7506.34	0.123	6.236	58620	WMa,DSO
1773	1774	88.701	31.16	19252.1	61341.1	7392.61	0.1205	6.237	58910	WMa,DSO
1774	1775	88.751	31.17	19335.5	61571.4	7587.99	0.1232	6.239	59170	WMa,DSO
1775	1776	88.801	31.17	19422.2	61858.2	7476.43	0.1209	6.239	59430	WMa,DSO
1776	1777	88.851	31.18	19508.5	62095.4	7682.84	0.1237	6.241	59700	WMa,DSO
1777	1778	88.901	31.18	19597.9	62388.2	7565.03	0.1213	6.242	59970	WMa,DSO
1778	1779	88.951	31.19	19682.2	62621.1	7761.81	0.1239	6.244	60230	WMa,DSO
1779	1780	89.001	31.2	19769.5	62909.5	7649.89	0.1216	6.244	60490	WMa,DSO
1780	1781	89.051	31.2	19849.4	63126.3	7853.22	0.1244	6.246	60740	WMa,DSO
1781	1782	89.101	31.21	19946.3	63441.4	7738.9	0.122	6.247	61040	WMa,DSO
1782	1783	89.151	31.22	20024.4	63654.3	7933.67	0.1246	6.248	61270	WMa,DSO
1783	1784	89.201	31.22	20119.1	63964.8	7825.59	0.1223	6.249	61560	WMa,DSO
1784	1785	89.251	31.23	20206.7	64204.5	8033.98	0.1251	6.251	61830	WMa,DSO
1785	1786	89.301	31.23	20296.9	64498.8	7915.99	0.1227	6.252	62110	WMa,DSO
1786	1787	89.351	31.24	20382.6	64734.7	8115.99	0.1254	6.254	62370	WMa,DSO
1787	1788	89.401	31.25	20470.9	65024.8	8002.91	0.1231	6.254	62640	WMa,DSO
1788	1789	89.451	31.25	20559.1	65265.9	8212.86	0.1258	6.256	62910	WMa,DSO
1789	1790	89.501	31.26	20649.8	65560.9	8094.57	0.1235	6.257	63190	WMa,DSO
1790	1791	89.551	31.27	20729.2	65776.6	8292.11	0.1261	6.259	63430	WMa,DSO
1791	1792	89.601	31.27	20825	66089.7	8183.06	0.1238	6.259	63720	WMa,DSO
1792	1793	89.651	31.28	20906.7	66310.3	8389.76	0.1265	6.261	63970	WMa,DSO
1793	1794	89.701	31.29	21004.8	66627.4	8275.64	0.1242	6.262	64280	WMa,DSO
1794	1795	89.751	31.29	21091.9	66866.2	8478.74	0.1268	6.264	64540	WMa,DSO
1795	1796	89.801	31.3	21181.2	67158.6	8365.01	0.1246	6.265	64810	WMa,DSO
1796	1797	89.851	31.31	21270.6	67401.9	8577.21	0.1273	6.266	65090	WMa,DSO
1797	1798	89.901	31.31	21361.9	67697.8	8458.87	0.125	6.267	65370	WMa,DSO
1798	1799	89.951	31.32	21449.8	67938.1	8663.3	0.1275	6.269	65640	WMa,DSO
1799	1800	90.001	31.32	21539.5	68231.8	8549.88	0.1253	6.27	65910	WMa,DSO
1800	1801	90.051	31.33	21622.3	68454.1	8758.26	0.1279	6.271	66160	WMa,DSO
1801	1802	90.101	31.34	21721.2	68772.7	8644.02	0.1257	6.273	66470	WMa,DSO
1802	1803	90.151	31.34	21802.5	68992.4	8845.8	0.1282	6.274	66720	WMa,DSO
1803	1804	90.201	31.35	21899.8	69308.3	8736.3	0.126	6.275	67010	WMa,DSO
1804	1805	90.251	31.36	21990.4	69553.3	8949.94	0.1287	6.277	67290	WMa,DSO
1805	1806	90.301	31.36	22082.3	69850.8	8831.68	0.1264	6.278	67570	WMa,DSO
1806	1807	90.351	31.37	22171.5	70093.4	9038.8	0.129	6.279	67850	WMa,DSO
1807	1808	90.401	31.38	22261.9	70388.1	8924.55	0.1268	6.28	68120	WMa,DSO
1808	1809	90.451	31.38	22353.2	70634.8	9139.57	0.1294	6.282	68400	WMa,DSO
1809	1810	90.501	31.39	22445.5	70932.6	9021.32	0.1272	6.283	68680	WMa,DSO
1810	1811	90.551	31.4	22528	71154.3	9225.43	0.1297	6.285	68940	WMa,DSO
1811	1812	90.601	31.4	22626.1	71471.8	9115.65	0.1275	6.286	69240	WMa,DSO
1812	1813	90.651	31.41	22710.5	71697.3	9327.16	0.1301	6.287	69490	WMa,DSO
1813	1814	90.701	31.42	22810.4	72017.2	9213.27	0.1279	6.289	69800	WMa,DSO
1814	1815	90.751	31.43	22900.7	72261.9	9422.57	0.1304	6.29	70080	WMa,DSO
1815	1816	90.801	31.43	22991.9	72557.7	9308.12	0.1283	6.291	70360	WMa,DSO
1816	1817	90.851	31.44	23084.2	72806.2	9525.27	0.1308	6.293	70640	WMa,DSO
1817	1818	90.901	31.44	23177	73104.3	9407.14	0.1287	6.294	70920	WMa,DSO
1818	1819	90.951	31.45	23268	73350.5	9617.59	0.1311	6.296	71200	WMa,DSO
1819	1820	91.001	31.46	23359.5	73646.7	9503.76	0.129	6.297	71480	WMa,DSO
1820	1821	91.051	31.47	23444.9	73873.5	9717.03	0.1315	6.298	71740	WMa,DSO
1821	1822	91.101	31.47	23545.4	74194.1	9603.29	0.1294	6.3	72050	WMa,DSO
1822	1823	91.151	31.48	23629.6	74418.8	9810.38	0.1318	6.301	72310	WMa,DSO
1823	1824	91.201	31.49	23728.6	74737.4	9700.99	0.1298	6.302	72610	WMa,DSO
1824	1825	91.251	31.49	23822	74987.6	9919.15	0.1323	6.304	72900	WMa,DSO
1825	1826	91.301	31.5	23915.3	75286	9801.18	0.1302	6.305	73180	WMa,DSO
1826	1827	91.351	31.51	24007.3	75533.8	10013.8	0.1326	6.307	73460	WMa,DSO
1827	1828	91.401	31.51	24099.3	75830.7	9899.41	0.1305	6.308	73740	WMa,DSO
1828	1829	91.451	31.52	24193.1	76081.6	10119.2	0.133	6.309	74030	WMa,DSO
1829	1830	91.501	31.53	24286.8	76380	10001.8	0.1309	6.311	74320	WMa,DSO
1830	1831	91.551	31.54	24371.8	76606.6	10210.6	0.1333	6.312	74580	WMa,DSO
1831	1832	91.601	31.54	24471.5	76925.7	10101.5	0.1313	6.313	74880	WMa,DSO
1832	1833	91.651	31.55	24558.3	77155	10317	0.1337	6.315	75150	WMa,DSO
1833	1834	91.701	31.56	24659.6	77475.4	10204	0.1317	6.316	75460	WMa,DSO
1834	1835	91.751	31.56	24752.5	77724.8	10417.9	0.134	6.318	75740	WMa,DSO
1835	1836	91.801	31.57	24844.9	78021.9	10303.9	0.1321	6.319	76030	WMa,DSO
1836	1837	91.852	31.58	24939.7	78273.7	10525.3	0.1345	6.321	76320	WMa,DSO
1837	1838	91.902	31.58	25033.7	78571.9	10408.1	0.1325	6.322	76600	WMa,DSO
1838	1839	91.952	31.59	25123.4	78811	10621.3	0.1348	6.324	76880	WMa,DSO
1839	1840	92.002	31.6	25219.8	79119.2	10511.1	0.1329	6.325	77170	WMa,DSO
1840	1841	92.052	31.61	25311.2	79360.4	10729.2	0.1352	6.326	77450	WMa,DSO
1841	1842	92.102	31.61	25409.1	79669.5	10615.5	0.1332	6.328	77750	WMa,DSO
1842	1843	92.152	31.62	25506.7	79932	10832.1	0.1355	6.329	78050	WMa,DSO
1843	1844	92.202	31.63	25595.8	80217.6	10717.1	0.1336	6.331	78320	WMa,DSO
1844	1845	92.252	31.64	25695.1	80482	10940.6	0.1359	6.332	78630	WMa,DSO
1845	1846	92.302	31.64	25785.4	80768	10822.7	0.134	6.334	78900	WMa,DSO
1846	1847	92.352	31.65	25883.6	81030.9	11041.2	0.1363	6.335	79200	WMa,DSO
1847	1848	92.402	31.66	25972.9	81316.5	10928	0.1344	6.336	79480	WMa,DSO
1848	1849	92.452	31.66	26065	81558.5	11146.8	0.1367	6.338	79760	WMa,DSO
1849	1850	92.502	31.67	26163	81866.4	11034	0.1348	6.34	80060	WMa,DSO
1850	1851	92.552	31.68	26254	82107.5	11248.5	0.137	6.341	80340	WMa,DSO
1851	1852	92.602	31.69	26351	82415.5	11139.1	0.1352	6.342	80630	WMa,DSO
1852	1853	92.652	31.69	26451	82680.5	11361.9	0.1374	6.344	80940	WMa,DSO
1853	1854	92.702	31.7	26541.4	82965.5	11245.1	0.1355	6.345	81220	WMa,DSO
1854	1855	92.752	31.71	26640.4	83229.7	11464.9	0.1377	6.347	81520	WMa,DSO
1855	1856	92.802	31.71	26729.9	83514.8	11350.5	0.1359	6.348	81790	WMa,DSO
1856	1857	92.852	31.72	26830.3	83779.6	11575.2	0.1382	6.35	82100	WMa,DSO
1857	1858	92.902	31.73	26920.8	84063.8	11460.3	0.1363	6.351	82380	WMa,DSO
1858	1859	92.952	31.74	27012.5	84305.9	11675.6	0.1385	6.353	82660	WMa,DSO
1859	1860	93.002	31.74	27109.7	84613.3	11567	0.1367	6.354	82960	WMa,DSO
1860	1861	93.052	31.75	27202.7	84856.3	11786.9	0.1389	6.356	83240	WMa,DSO
1861	1862	93.102	31.76	27300.8	85161.7	11675.8	0.1371	6.357	83540	WMa,DSO
1862	1863	93.152	31.77	27400.5	85427.3	11895.5	0.1392	6.359	83850	WMa,DSO
1863	1864	93.202	31.77	27490.1	85711.5	11782.2	0.1375	6.36	84120	WMa,DSO
1864	1865	93.252	31.78	27591.1	85976.5	12007.1	0.1397	6.362	84430	WMa,DSO
1865	1866	93.302	31.79	27681.5	86259	11891.9	0.1379	6.363	84710	WMa,DSO
1866	1867	93.352	31.8	27781.5	86524.7	12113.5	0.14	6.365	85010	WMa,DSO
1867	1868	93.402	31.8	27871.3	86808.1	12002.2	0.1383	6.366	85290	WMa,DSO
1868	1869	93.452	31.81	27964.8	87051.4	12222.5	0.1404	6.368	85570	WMa,DSO
1869	1870	93.502	31.82	28062.8	87355.4	12112.9	0.1387	6.369	85870	WMa,DSO
1870	1871	93.552	31.83	28155.6	87598.1	12329.7	0.1408	6.371	86160	WMa,DSO
1871	1872	93.602	31.83	28252.9	87903.8	12222.5	0.139	6.372	86450	WMa,DSO
1872	1873	93.652	31.84	28354.2	88169.6	12446.3	0.1412	6.374	86760	WMa,DSO
1873	1874	93.702	31.85	28444.6	88450.5	12332.4	0.1394	6.375	87040	WMa,DSO
1874	1875	93.752	31.86	28544.4	88714.1	12554.6	0.1415	6.377	87350	WMa,DSO
1875	1876	93.802	31.86	28634.8	88998.3	12442.8	0.1398	6.378	87620	WMa,DSO
1876	1877	93.852	31.87	28736.5	89263.6	12668.4	0.1419	6.38	87930	WMa,DSO
1877	1878	93.902	31.88	28826.7	89543.5	12557	0.1402	6.381	88210	WMa,DSO
1878	1879	93.952	31.89	28920	89786.3	12774.6	0.1423	6.383	88500	WMa,DSO
1879	1880	94.002	31.9	29017.2	90090.5	12668.2	0.1406	6.384	88790	WMa,DSO
1880	1881	94.052	31.9	29111.3	90333.5	12888.9	0.1427	6.386	89080	WMa,DSO
1881	1882	94.102	31.91	29209.1	90634.5	12781.8	0.141	6.388	89380	WMa,DSO
1882	1883	94.152	31.92	29310.1	90899.9	13002.8	0.143	6.389	89690	WMa,DSO
1883	1884	94.202	31.93	29399.7	91181.1	12892	0.1414	6.39	89960	WMa,DSO
1884	1885	94.252	31.93	29501.7	91445.9	13117.6	0.1434	6.392	90280	WMa,DSO
1885	1886	94.302	31.94	29591.6	91723	13006.1	0.1418	6.394	90550	WMa,DSO
1886	1887	94.352	31.95	29692.9	91988.9	13229.4	0.1438	6.395	90860	WMa,DSO
1887	1888	94.402	31.96	29782.4	92268.5	13121.2	0.1422	6.397	91130	WMa,DSO
1888	1889	94.452	31.96	29876.8	92510.6	13341.1	0.1442	6.398	91420	WMa,DSO
1889	1890	94.502	31.97	29974.2	92808.9	13235.6	0.1426	6.4	91720	WMa,DSO
1890	1891	94.552	31.98	30068.1	93052.2	13454	0.1446	6.401	92010	WMa,DSO
1891	1892	94.602	31.99	30165.1	93353.4	13349.8	0.143	6.403	92310	WMa,DSO
1892	1893	94.652	32	30267.2	93617.6	13572.9	0.145	6.404	92620	WMa,DSO
1893	1894	94.702	32	30356.7	93892.3	13463.2	0.1434	6.406	92890	WMa,DSO
1894	1895	94.752	32.01	30458.4	94158	13687.2	0.1454	6.408	93200	WMa,DSO
1895	1896	94.802	32.02	30547.7	94435.9	13578.1	0.1438	6.409	93480	WMa,DSO
1896	1897	94.852	32.03	30649.9	94699.4	13802.8	0.1458	6.411	93790	WMa,DSO
1897	1898	94.902	32.04	30739.2	94972.2	13696.7	0.1442	6.412	94060	WMa,DSO
1898	1899	94.952	32.04	30833.4	95214.8	13915.5	0.1461	6.414	94350	WMa,DSO
1899	1900	95.002	32.05	30930.3	95515.2	13812.1	0.1446	6.415	94650	WMa,DSO
1900	1901	95.052	32.06	31024.7	95755.9	14031.1	0.1465	6.417	94940	WMa,DSO
1901	1902	95.102	32.07	31121.3	96048.3	13929.7	0.145	6.419	95230	WMa,DSO
1902	1903	95.152	32.07	31223.4	96313.9	14152.6	0.1469	6.42	95540	WMa,DSO
1903	1904	95.202	32.08	31312.5	96591.5	14044.2	0.1454	6.421	95820	WMa,DSO
1904	1905	95.252	32.09	31414.5	96852.7	14267.4	0.1473	6.423	96130	WMa,DSO
1905	1906	95.302	32.1	31503	97121.2	14161.8	0.1458	6.425	96400	WMa,DSO
1906	1907	95.352	32.1	31605.4	97387.1	14387.6	0.1477	6.426	96710	WMa,DSO
1907	1908	95.402	32.11	31694.6	97663.6	14281.8	0.1462	6.428	96990	WMa,DSO
1908	1909	95.452	32.12	31788.8	97901.9	14498.4	0.1481	6.429	97270	WMa,DSO
1909	1910	95.502	32.13	31884.4	98190.3	14399.8	0.1467	6.431	97570	WMa,DSO
1910	1911	95.552	32.14	31979.4	98433.9	14620.2	0.1485	6.432	97860	WMa,DSO
1911	1912	95.602	32.14	32076.1	98731.7	14518.3	0.147	6.434	98150	WMa,DSO
1912	1913	95.652	32.15	32177.7	98991.5	14737.6	0.1489	6.436	98460	WMa,DSO
1913	1914	95.702	32.16	32265.3	99255.9	14634.5	0.1474	6.437	98730	WMa,DSO
1914	1915	95.752	32.17	32368.1	99521.6	14860.8	0.1493	6.439	99050	WMa,DSO
1915	1916	95.802	32.17	32456.9	99795.8	14753.9	0.1478	6.44	99320	WMa,DSO
1916	1917	95.852	32.18	32558.5	100054	14974.8	0.1497	6.442	99630	WMa,DSO
1917	1918	95.902	32.19	32645.8	100317	14875.4	0.1483	6.443	99900	WMa,DSO
1918	1919	95.952	32.2	32740.9	100560	15095.7	0.1501	6.445	100200	WMa,DSO
1919	1920	96.002	32.2	32837.2	100855	14995.2	0.1487	6.446	100500	WMa,DSO
1920	1921	96.052	32.21	32931.1	101092	15210.2	0.1505	6.448	100800	WMa,DSO
1921	1922	96.102	32.22	33025.5	101374	15114.9	0.1491	6.45	101100	WMa,DSO
1922	1923	96.152	32.23	33128.3	101639	15338.6	0.1509	6.451	101400	WMa,DSO
1923	1924	96.202	32.24	33216.7	101910	15233.4	0.1495	6.452	101600	WMa,DSO
1924	1925	96.252	32.24	33318	102167	15453.1	0.1513	6.454	102000	WMa,DSO
1925	1926	96.302	32.25	33404.4	102426	15353.5	0.1499	6.456	102200	WMa,DSO
1926	1927	96.352	32.26	33507.3	102690	15579.1	0.1517	6.457	102500	WMa,DSO
1927	1928	96.402	32.27	33595.4	102960	15477.2	0.1503	6.459	102800	WMa,DSO
1928	1929	96.452	32.28	33689.1	103195	15691	0.1521	6.46	103100	WMa,DSO
1929	1930	96.502	32.28	33782.6	103473	15598.1	0.1507	6.462	103400	WMa,DSO
1930	1931	96.552	32.29	33877.8	103714	15817.5	0.1525	6.464	103700	WMa,DSO
1931	1932	96.602	32.3	33973.1	104004	15720.2	0.1511	6.465	104000	WMa,DSO
1932	1933	96.652	32.31	34074.1	104259	15936.3	0.1529	6.467	104300	WMa,DSO
1933	1934	96.702	32.32	34159.7	104515	15838.9	0.1515	6.468	104500	WMa,DSO
1934	1935	96.752	32.32	34262.4	104777	16063.8	0.1533	6.47	104800	WMa,DSO
1935	1936	96.802	32.33	34349.8	105044	15961.7	0.152	6.471	105100	WMa,DSO
1936	1937	96.852	32.34	34450.7	105297	16179.6	0.1537	6.473	105400	WMa,DSO
1937	1938	96.902	32.35	34535.9	105551	16086	0.1524	6.475	105700	WMa,DSO
1938	1939	96.952	32.35	34630.9	105790	16304.4	0.1541	6.476	106000	WMa,DSO
1939	1940	97.002	32.36	34725.4	106077	16208.8	0.1528	6.477	106300	WMa,DSO
1940	1941	97.052	32.37	34818.7	106309	16420.8	0.1545	6.479	106500	WMa,DSO
1941	1942	97.102	32.38	34910.9	106581	16331.7	0.1532	6.481	106800	WMa,DSO
1942	1943	97.152	32.38	35013.3	106842	16552.9	0.1549	6.482	107100	WMa,DSO
1943	1944	97.202	32.39	35099.8	107106	16452.8	0.1536	6.484	107400	WMa,DSO
1944	1945	97.252	32.4	35200.4	107357	16669.4	0.1553	6.485	107700	WMa,DSO
1945	1946	97.302	32.41	35284.7	107607	16575.5	0.154	6.487	108000	WMa,DSO
1946	1947	97.352	32.42	35386.9	107867	16799.2	0.1557	6.488	108300	WMa,DSO
1947	1948	97.402	32.42	35473.1	108127	16702.6	0.1545	6.49	108500	WMa,DSO
1948	1949	97.452	32.43	35566	108357	16912.7	0.1561	6.491	108800	WMa,DSO
1949	1950	97.502	32.44	35657.2	108625	16826.1	0.1549	6.493	109100	WMa,DSO
1950	1951	97.552	32.45	35751.8	108862	17043.2	0.1566	6.495	109400	WMa,DSO
1951	1952	97.602	32.45	35845	109144	16950.7	0.1553	6.496	109700	WMa,DSO
1952	1953	97.652	32.46	35945	109392	17163.3	0.1569	6.498	110000	WMa,DSO
1953	1954	97.702	32.47	36028.2	109638	17072.1	0.1557	6.499	110200	WMa,DSO
1954	1955	97.752	32.48	36130.2	109895	17294.8	0.1574	6.501	110600	WMa,DSO
1955	1956	97.802	32.48	36215.5	110154	17197.9	0.1561	6.502	110800	WMa,DSO
1956	1957	97.852	32.49	36315.2	110401	17411.6	0.1577	6.504	111100	WMa,DSO
1957	1958	97.902	32.5	36398	110644	17324.9	0.1566	6.505	111400	WMa,DSO
1958	1959	97.952	32.51	36492.2	110879	17540.9	0.1582	6.507	111700	WMa,DSO
1959	1960	98.002	32.51	36584.5	111156	17450.5	0.157	6.508	111900	WMa,DSO
1960	1961	98.052	32.52	36676.6	111383	17658	0.1585	6.51	112200	WMa,DSO
1961	1962	98.102	32.53	36766.1	111643	17575.7	0.1574	6.512	112500	WMa,DSO
1962	1963	98.152	32.54	36867.6	111899	17794.2	0.159	6.513	112800	WMa,DSO
1963	1964	98.202	32.54	36952	112154	17699.3	0.1578	6.514	113100	WMa,DSO
1964	1965	98.252	32.55	37050.3	112397	17911	0.1594	6.516	113400	WMa,DSO
1965	1966	98.302	32.56	37132.6	112637	17824.1	0.1582	6.518	113600	WMa,DSO
1966	1967	98.352	32.57	37233.9	112891	18045.4	0.1598	6.519	113900	WMa,DSO
1967	1968	98.402	32.58	37317.9	113143	17954.2	0.1587	6.52	114200	WMa,DSO
1968	1969	98.452	32.58	37409.3	113366	18159.1	0.1602	6.522	114500	WMa,DSO
1969	1970	98.502	32.59	37497.5	113622	18079.3	0.1591	6.524	114700	WMa,DSO
1970	1971	98.552	32.6	37591.2	113854	18293.9	0.1607	6.525	115000	WMa,DSO
1971	1972	98.602	32.61	37682.1	114126	18207.1	0.1595	6.526	115300	WMa,DSO
1972	1973	98.652	32.61	37780.3	114368	18413.9	0.161	6.528	115600	WMa,DSO
1973	1974	98.702	32.62	37860.6	114602	18329.7	0.1599	6.53	115900	WMa,DSO
1974	1975	98.752	32.63	37961.4	114854	18549.9	0.1615	6.531	116200	WMa,DSO
1975	1976	98.802	32.64	38044.4	115102	18457.8	0.1604	6.533	116400	WMa,DSO
1976	1977	98.852	32.64	38142.2	115342	18666.3	0.1618	6.534	116700	WMa,DSO
1977	1978	98.902	32.65	38222	115573	18587	0.1608	6.536	117000	WMa,DSO
1978	1979	98.952	32.66	38315.2	115803	18800.2	0.1623	6.537	117200	WMa,DSO
1979	1980	99.002	32.67	38405.1	116071	18715.3	0.1612	6.539	117500	WMa,DSO
1980	1981	99.052	32.67	38495.3	116290	18916.6	0.1627	6.54	117800	WMa,DSO
1981	1982	99.102	32.68	38581.5	116537	18842	0.1617	6.542	118100	WMa,DSO
1982	1983	99.152	32.69	38681.7	116788	19057.6	0.1632	6.543	118400	WMa,DSO
1983	1984	99.202	32.7	38763.7	117032	18967.7	0.1621	6.544	118600	WMa,DSO
1984	1985	99.252	32.7	38859.9	117267	19173.4	0.1635	6.546	118900	WMa,DSO
1985	1986	99.302	32.71	38938.9	117495	19094.2	0.1625	6.548	119200	WMa,DSO
1986	1987	99.352	32.72	39039	117744	19312.5	0.164	6.549	119500	WMa,DSO
1987	1988	99.402	32.73	39120.6	117987	19226.6	0.163	6.55	119700	WMa,DSO
1988	1989	99.452	32.73	39210	118203	19425.4	0.1643	6.552	120000	WMa,DSO
1989	1990	99.502	32.74	39294.6	118444	19353.6	0.1634	6.554	120200	WMa,DSO
1990	1991	99.552	32.75	39387.1	118672	19564.9	0.1649	6.555	120500	WMa,DSO
1991	1992	99.602	32.75	39475.3	118933	19483.3	0.1638	6.556	120800	WMa,DSO
1992	1993	99.652	32.76	39571.2	119167	19683.5	0.1652	6.558	121100	WMa,DSO
1993	1994	99.702	32.77	39648.1	119387	19607.1	0.1642	6.56	121300	WMa,DSO
1994	1995	99.752	32.78	39747.5	119633	19824.2	0.1657	6.561	121600	WMa,DSO
1995	1996	99.802	32.78	39828	119873	19737.5	0.1647	6.562	121900	WMa,DSO
1996	1997	99.852	32.79	39923.4	120104	19939.4	0.166	6.564	122200	WMa,DSO
1997	1998	99.902	32.8	39999.6	120321	19868.2	0.1651	6.565	122400	WMa,DSO
1998	1999	99.952	32.81	40091.6	120546	20077.9	0.1666	6.567	122700	WMa,DSO

## Sheet: Fig4c_UVVis_Mat1
	Wavelength (nm)	%Transmittance	Abs	Abs. coeff
0	700	93.7549	0.0280059	0.0644861
1	699	93.5708	0.0288598	0.0664523
2	698	93.2899	0.0301656	0.0694589
3	697	93.7361	0.028093	0.0646866
4	696	93.5934	0.0287546	0.0662099
5	695	94.154	0.0261612	0.0602383
6	694	93.4611	0.0293693	0.0676254
7	693	93.9697	0.0270122	0.0621979
8	692	93.3884	0.0297069	0.0684028
9	691	93.3587	0.0298454	0.0687216
10	690	93.6611	0.028441	0.0654877
11	689	93.8205	0.0277021	0.0637865
12	688	93.79	0.0278434	0.0641118
13	687	93.5496	0.0289579	0.0666779
14	686	93.3613	0.0298331	0.0686933
15	685	93.4844	0.0292609	0.0673756
16	684	93.4136	0.0295898	0.0681329
17	683	93.2272	0.0304574	0.0701308
18	682	93.4517	0.0294127	0.0677253
19	681	93.3316	0.0299713	0.0690114
20	680	93.6007	0.0287209	0.0661324
21	679	93.111	0.0309989	0.0713776
22	678	93.5561	0.0289278	0.0666087
23	677	93.2543	0.0303312	0.0698403
24	676	92.5192	0.0337682	0.077754
25	675	93.2981	0.0301271	0.0693702
26	674	93.5451	0.028979	0.0667267
27	673	93.1177	0.0309679	0.0713062
28	672	93.1406	0.030861	0.07106
29	671	93.7613	0.0279764	0.064418
30	670	92.0816	0.0358273	0.0824954
31	669	92.204	0.0352502	0.0811666
32	668	92.677	0.033028	0.0760498
33	667	92.8188	0.0323639	0.0745206
34	666	93.0104	0.0314686	0.0724592
35	665	93.0339	0.031359	0.0722067
36	664	92.2263	0.0351454	0.0809252
37	663	93.9566	0.0270727	0.0623373
38	662	93.0492	0.0312876	0.0720423
39	661	92.6984	0.0329278	0.075819
40	660	93.0816	0.0311359	0.0716931
41	659	93.1884	0.0306382	0.070547
42	658	92.2457	0.0350537	0.0807142
43	657	93.1204	0.0309549	0.0712764
44	656	93.0099	0.0314706	0.0724637
45	655	93.152	0.0308077	0.0709374
46	654	92.8151	0.0323813	0.0745607
47	653	93.2754	0.0302327	0.0696133
48	652	93.2383	0.0304056	0.0700115
49	651	92.6011	0.033384	0.0768694
50	650	92.5009	0.0338539	0.0779515
51	649	92.2611	0.0349814	0.0805476
52	648	92.4143	0.0342607	0.0788882
53	647	92.8238	0.0323406	0.0744669
54	646	92.1086	0.0356999	0.0822021
55	645	91.6553	0.0378422	0.087135
56	644	92.5738	0.0335119	0.0771641
57	643	92.4711	0.0339938	0.0782737
58	642	92.1623	0.0354467	0.0816191
59	641	92.6314	0.033242	0.0765424
60	640	92.3845	0.0344009	0.079211
61	639	92.3065	0.0347676	0.0800554
62	638	92.0336	0.0360534	0.0830161
63	637	92.5204	0.0337623	0.0777405
64	636	91.6235	0.0379929	0.087482
65	635	91.6273	0.0379749	0.0874405
66	634	92.3704	0.034467	0.0793631
67	633	91.2234	0.0398937	0.0918587
68	632	91.3268	0.0394016	0.0907256
69	631	91.2533	0.0397514	0.0915309
70	630	92.2765	0.0349087	0.0803802
71	629	91.6575	0.037832	0.0871113
72	628	92.0511	0.0359712	0.0828268
73	627	91.2922	0.0395661	0.0911044
74	626	90.6143	0.0428032	0.098558
75	625	91.4738	0.0387032	0.0891175
76	624	91.6688	0.0377785	0.0869881
77	623	91.0574	0.0406847	0.09368
78	622	90.8215	0.0418113	0.0962741
79	621	90.64	0.0426801	0.0982746
80	620	91.2254	0.0398843	0.0918371
81	619	90.1877	0.0448527	0.103277
82	618	90.2033	0.0447774	0.103104
83	617	89.2974	0.0491611	0.113198
84	616	88.7978	0.0515977	0.118808
85	615	89.1966	0.0496518	0.114328
86	614	88.3715	0.0536879	0.123621
87	613	88.3914	0.0535902	0.123396
88	612	87.912	0.0559518	0.128834
89	611	87.765	0.0566787	0.130508
90	610	86.7845	0.0615578	0.141742
91	609	86.6124	0.0624199	0.143727
92	608	85.6987	0.0670257	0.154332
93	607	84.5483	0.0728952	0.167847
94	606	83.6109	0.0777373	0.178997
95	605	82.541	0.0833302	0.191875
96	604	80.8098	0.0925361	0.213072
97	603	79.2878	0.100794	0.232087
98	602	78.7213	0.103907	0.239256
99	601	75.2964	0.123226	0.283738
100	600	73.475	0.13386	0.308225
101	599	70.031	0.154709	0.356232
102	598	67.0563	0.173561	0.399638
103	597	63.9486	0.194169	0.44709
104	596	59.9929	0.2219	0.510944
105	595	56.6469	0.246824	0.568334
106	594	51.8098	0.285588	0.657591
107	593	46.0287	0.336971	0.775905
108	592	41.9841	0.376915	0.867879
109	591	35.6135	0.448385	1.03245
110	590	30.5861	0.514476	1.18463
111	589	25.7868	0.588602	1.35531
112	588	20.3623	0.691173	1.59149
113	587	16.0653	0.794111	1.82851
114	586	12.4963	0.90322	2.07974
115	585	8.92599	1.04934	2.4162
116	584	6.38248	1.19501	2.75161
117	583	4.30326	1.3662	3.1458
118	582	2.68491	1.57107	3.61752
119	581	1.85058	1.73269	3.98967
120	580	1.19504	1.92262	4.42699
121	579	0.460716	2.33657	5.38014
122	578	0.709171	2.14925	4.94883
123	577	0.24812	2.60534	5.99901
124	576	0.267286	2.57302	5.92461
125	575	0.419175	2.3776	5.47464
126	574	0.306672	2.51333	5.78715
127	573	0.393349	2.40522	5.53823
128	572	0.381879	2.41807	5.56782
129	571	0.387164	2.41211	5.55408
130	570	0.523931	2.28073	5.25157
131	569	0.322287	2.49176	5.73748
132	568	0.474114	2.32412	5.35148
133	567	0.282143	2.54953	5.87051
134	566	0.251621	2.59925	5.985
135	565	0.474579	2.32369	5.3505
136	564	0.128173	2.8922	6.65954
137	563	0.217352	2.66284	6.13141
138	562	0.41636	2.38053	5.48138
139	561	0.281703	2.55021	5.87207
140	560	0.287413	2.54149	5.85201
141	559	0.647271	2.18891	5.04016
142	558	-0.012719
143	557	0.211467	2.67476	6.15886
144	556	0.352334	2.45305	5.64835
145	555	0.360145	2.44352	5.62642
146	554	0.34486	2.46236	5.66979
147	553	0.097032	3.01309	6.93788
148	552	0.18159	2.74091	6.31117
149	551	0.223915	2.64992	6.10166
150	550	0.335434	2.47439	5.6975
151	549	0.291093	2.53597	5.83928
152	548	0.260511	2.58417	5.95028
153	547	0.067031	3.17372	7.30777
154	546	0.308653	2.51053	5.78071
155	545	0.371756	2.42974	5.59469
156	544	0.142927	2.84489	6.55059
157	543	0.195733	2.70834	6.23617
158	542	0.222324	2.65301	6.10879
159	541	0.225085	2.64765	6.09645
160	540	0.29359	2.53226	5.83074
161	539	0.14617	2.83514	6.52816
162	538	0.386674	2.41266	5.55534
163	537	0.315406	2.50113	5.75906
164	536	0.366915	2.43543	5.6078
165	535	0.462237	2.33514	5.37685
166	534	0.335457	2.47436	5.69743
167	533	0.414316	2.38267	5.4863
168	532	0.291795	2.53492	5.83687
169	531	0.227077	2.64383	6.08764
170	530	0.217701	2.66214	6.1298
171	529	0.284936	2.54525	5.86066
172	528	0.357171	2.44712	5.63471
173	527	0.21978	2.65801	6.1203
174	526	0.324792	2.48839	5.72974
175	525	0.229916	2.63843	6.07521
176	524	0.07232	3.14074	7.23182
177	523	0.225882	2.64612	6.09291
178	522	0.361919	2.44139	5.62151
179	521	0.399743	2.39822	5.5221
180	520	0.172293	2.76373	6.36373
181	519	0.304085	2.51701	5.79562
182	518	0.435863	2.36065	5.4356
183	517	0.167506	2.77597	6.39191
184	516	0.338848	2.47	5.68737
185	515	0.423689	2.37295	5.46393
186	514	0.213512	2.67058	6.14923
187	513	0.418492	2.37831	5.47627
188	512	0.119133	2.92397	6.73268
189	511	0.52318	2.28135	5.253
190	510	0.396525	2.40173	5.53019
191	509	0.289728	2.53801	5.84398
192	508	0.433369	2.36314	5.44134
193	507	0.455733	2.34129	5.39102
194	506	0.479324	2.31937	5.34055
195	505	0.13992	2.85412	6.57185
196	504	0.645792	2.18991	5.04245
197	503	0.432876	2.36364	5.44247
198	502	0.782751	2.10638	4.85011
199	501	0.875527	2.05773	4.7381
200	500	1.14538	1.94105	4.46943
201	499	1.06605	1.97222	4.54121
202	498	1.31038	1.8826	4.33485
203	497	1.62806	1.78833	4.11778
204	496	2.05425	1.68735	3.88526
205	495	1.96006	1.70773	3.93219
206	494	2.64608	1.5774	3.63209
207	493	2.69761	1.56902	3.6128
208	492	3.07776	1.51177	3.48097
209	491	3.35255	1.47462	3.39545
210	490	3.65643	1.43694	3.30868
211	489	3.85121	1.4144	3.25678
212	488	4.11667	1.38545	3.19012
213	487	4.47051	1.34964	3.10767
214	486	4.63649	1.33381	3.07121
215	485	5.00976	1.30018	2.99378
216	484	5.29547	1.2761	2.93832
217	483	5.69172	1.24476	2.86616
218	482	6.11296	1.21375	2.79476
219	481	6.42819	1.19191	2.74448
220	480	6.95946	1.15742	2.66507
221	479	7.39996	1.13077	2.6037
222	478	7.93506	1.10045	2.53388
223	477	8.36589	1.07749	2.48101
224	476	9.48938	1.02276	2.355
225	475	9.89208	1.00471	2.31344
226	474	10.3246	0.986126	2.27064
227	473	11.1669	0.952066	2.19221
228	472	11.9091	0.924122	2.12787
229	471	12.5809	0.900289	2.07299
230	470	13.4606	0.870937	2.00541
231	469	14.3111	0.844327	1.94413
232	468	15.2982	0.815359	1.87743
233	467	16.1836	0.790926	1.82117
234	466	17.0728	0.767695	1.76768
235	465	18.1835	0.740322	1.70465
236	464	19.1767	0.717227	1.65148
237	463	20.1212	0.696346	1.6034
238	462	21.1777	0.674121	1.55222
239	461	22.0803	0.655996	1.51049
240	460	22.7517	0.642987	1.48053
241	459	23.4391	0.63006	1.45077
242	458	24.3673	0.613193	1.41193
243	457	25.0056	0.601963	1.38607
244	456	25.6469	0.590966	1.36075
245	455	26.1112	0.583173	1.34281
246	454	26.6022	0.575082	1.32418
247	453	27.2293	0.564963	1.30088
248	452	27.9611	0.553445	1.27435
249	451	28.6258	0.543242	1.25086
250	450	29.1922	0.534733	1.23127
251	449	29.7248	0.526881	1.21319
252	448	30.3456	0.517905	1.19252
253	447	30.7983	0.511474	1.17771
254	446	31.0637	0.507746	1.16913
255	445	31.4504	0.502374	1.15676
256	444	31.8863	0.496396	1.14299
257	443	31.9365	0.495713	1.14142
258	442	32.1976	0.492177	1.13328
259	441	32.0898	0.493633	1.13663
260	440	31.9217	0.495915	1.14189
261	439	31.634	0.499846	1.15094
262	438	31.7754	0.497909	1.14648
263	437	31.4515	0.502359	1.15672
264	436	31.0124	0.508465	1.17078
265	435	30.476	0.516042	1.18823
266	434	30.055	0.522083	1.20214
267	433	29.6227	0.528375	1.21663
268	432	28.9757	0.537966	1.23871
269	431	28.3974	0.546722	1.25887
270	430	27.5277	0.56023	1.28998
271	429	27.1236	0.566653	1.30477
272	428	26.3344	0.579477	1.3343
273	427	25.7828	0.58867	1.35546
274	426	25.6301	0.59125	1.3614
275	425	25.1026	0.600281	1.3822
276	424	24.6757	0.607731	1.39935
277	423	24.6474	0.608228	1.4005
278	422	24.1438	0.617195	1.42114
279	421	24.0823	0.618302	1.42369
280	420	23.8401	0.622692	1.4338
281	419	23.8229	0.623004	1.43452
282	418	23.6887	0.625458	1.44017
283	417	23.6585	0.626013	1.44145
284	416	23.5374	0.628241	1.44658
285	415	23.3346	0.631999	1.45523
286	414	23.5364	0.628261	1.44662
287	413	23.4184	0.630443	1.45165
288	412	22.9837	0.63858	1.47038
289	411	22.944	0.639331	1.47211
290	410	22.6429	0.645068	1.48533
291	409	22.2366	0.652932	1.50343
292	408	22.223	0.653198	1.50404
293	407	22.302	0.651656	1.50049
294	406	21.9486	0.658592	1.51647
295	405	21.1831	0.67401	1.55196
296	404	20.7247	0.683511	1.57384
297	403	20.739	0.683213	1.57316
298	402	20.4334	0.689659	1.588
299	401	20.0519	0.697844	1.60685
300	400	19.5205	0.70951	1.63371

## Sheet: Fig4c_UVVis_Mat2
	Wavelength (nm)	%Transmittance	Abs	Abs. coeff
0	700	95.0058	0.0222497	0.0512319
1	699	94.8917	0.0227716	0.0524334
2	698	93.9617	0.0270493	0.0622834
3	697	93.6673	0.0284122	0.0654215
4	696	94.127	0.0262859	0.0605255
5	695	94.39	0.0250741	0.0577353
6	694	93.2824	0.0302002	0.0695386
7	693	93.5018	0.0291802	0.0671898
8	692	92.7207	0.0328232	0.0755783
9	691	91.9891	0.0362636	0.0835001
10	690	93.5647	0.0288879	0.0665168
11	689	93.1008	0.0310468	0.0714879
12	688	92.2189	0.0351803	0.0810056
13	687	92.2889	0.0348504	0.080246
14	686	92.4222	0.0342237	0.078803
15	685	92.3159	0.0347237	0.0799543
16	684	91.577	0.0382137	0.0879904
17	683	92.3857	0.0343951	0.0791976
18	682	92.0784	0.0358424	0.0825302
19	681	92.1612	0.0354518	0.0816308
20	680	92.323	0.03469	0.0798766
21	679	92.3123	0.0347407	0.0799933
22	678	92.3274	0.0346695	0.0798296
23	677	92.745	0.0327095	0.0753163
24	676	92.6554	0.0331292	0.0762828
25	675	91.7107	0.0375799	0.0865308
26	674	91.4101	0.0390056	0.0898138
27	673	92.173	0.0353964	0.0815032
28	672	91.512	0.0385221	0.0887004
29	671	91.9119	0.0366284	0.0843399
30	670	92.1601	0.0354569	0.0816424
31	669	91.8887	0.0367377	0.0845916
32	668	92.8006	0.0324492	0.074717
33	667	91.6632	0.0378048	0.0870487
34	666	91.5122	0.0385208	0.0886974
35	665	91.9008	0.0366809	0.084461
36	664	91.2346	0.0398403	0.0917357
37	663	91.1881	0.0400616	0.0922452
38	662	90.8629	0.0416136	0.0958188
39	661	92.1903	0.0353149	0.0813156
40	660	92.3177	0.0347148	0.0799338
41	659	92.5712	0.0335242	0.0771923
42	658	91.9689	0.036359	0.0837197
43	657	92.8549	0.0321952	0.0741323
44	656	91.8854	0.0367537	0.0846285
45	655	91.1903	0.0400513	0.0922216
46	654	91.062	0.0406627	0.0936294
47	653	91.9137	0.0366199	0.0843205
48	652	91.2056	0.0399786	0.0920542
49	651	91.1517	0.0402353	0.0926451
50	650	91.2137	0.03994	0.0919652
51	649	92.0273	0.0360831	0.0830845
52	648	91.8929	0.0367181	0.0845465
53	647	92.1306	0.035596	0.0819629
54	646	91.1827	0.0400877	0.0923053
55	645	90.531	0.0432026	0.0994778
56	644	91.4351	0.0388869	0.0895403
57	643	92.2928	0.034832	0.0802035
58	642	91.0424	0.0407565	0.0938454
59	641	92.2355	0.0351018	0.0808249
60	640	91.17	0.040148	0.0924442
61	639	91.3867	0.0391172	0.0900708
62	638	91.8176	0.0370742	0.0853665
63	637	92.2482	0.0350419	0.080687
64	636	92.0156	0.0361383	0.0832115
65	635	91.6884	0.0376857	0.0867744
66	634	92.3033	0.0347828	0.0800904
67	633	91.6811	0.0377202	0.0868539
68	632	90.9375	0.0412569	0.0949976
69	631	91.8676	0.0368378	0.0848222
70	630	92.4287	0.0341933	0.078733
71	629	92.4922	0.0338948	0.0780456
72	628	92.4978	0.0338688	0.0779857
73	627	92.7611	0.0326339	0.0751423
74	626	93.1145	0.0309826	0.07134
75	625	91.894	0.0367129	0.0845345
76	624	91.466	0.0387404	0.0892031
77	623	92.2104	0.03522	0.081097
78	622	91.8003	0.0371557	0.0855543
79	621	91.4931	0.0386117	0.0889067
80	620	90.8516	0.0416674	0.0959427
81	619	92.184	0.0353444	0.0813834
82	618	91.7877	0.0372154	0.0856915
83	617	92.3705	0.0344665	0.0793621
84	616	92.6417	0.0331936	0.0764311
85	615	92.3448	0.0345873	0.0796403
86	614	92.2835	0.0348761	0.0803052
87	613	92.0933	0.0357718	0.0823676
88	612	92.9282	0.0318527	0.0733435
89	611	92.414	0.034262	0.0788912
90	610	93.2296	0.0304461	0.0701046
91	609	92.7176	0.0328377	0.0756117
92	608	92.9631	0.0316894	0.0729676
93	607	92.5421	0.0336608	0.0775068
94	606	92.5396	0.0336725	0.0775338
95	605	92.9095	0.0319398	0.0735442
96	604	93.0236	0.0314069	0.0723171
97	603	92.3343	0.0346371	0.0797549
98	602	92.0886	0.0357941	0.082419
99	601	92.0245	0.0360968	0.0831159
100	600	91.6741	0.0377531	0.0869298
101	599	92.8133	0.0323896	0.0745798
102	598	92.641	0.0331966	0.0764381
103	597	92.2871	0.0348591	0.0802662
104	596	91.5924	0.0381404	0.0878216
105	595	92.0574	0.0359415	0.0827584
106	594	91.4598	0.0387697	0.0892705
107	593	91.8134	0.0370939	0.0854118
108	592	91.8207	0.0370593	0.0853322
109	591	91.3228	0.0394209	0.0907699
110	590	91.5154	0.0385059	0.0886631
111	589	91.9358	0.0365152	0.0840794
112	588	91.9563	0.0364186	0.0838569
113	587	91.2694	0.0396746	0.0913542
114	586	91.1438	0.0402729	0.0927318
115	585	91.6005	0.0381024	0.0877339
116	584	90.8948	0.0414612	0.0954679
117	583	91.2211	0.0399047	0.0918839
118	582	91.1315	0.0403314	0.0928665
119	581	91.2319	0.0398534	0.0917657
120	580	90.7755	0.0420313	0.0967806
121	579	91.5301	0.038436	0.0885021
122	578	90.3703	0.0439741	0.101254
123	577	91.4736	0.0387041	0.0891195
124	576	91.3255	0.0394082	0.0907407
125	575	90.9588	0.0411554	0.0947637
126	574	90.8154	0.0418405	0.0963412
127	573	91.0637	0.0406545	0.0936104
128	572	90.8977	0.041447	0.0954352
129	571	90.6715	0.0425294	0.0979275
130	570	90.6759	0.0425081	0.0978786
131	569	90.1404	0.0450806	0.103802
132	568	90.7607	0.0421023	0.0969442
133	567	90.9811	0.0410488	0.0945184
134	566	90.5247	0.043233	0.0995478
135	565	90.5501	0.0431109	0.0992665
136	564	90.7605	0.0421032	0.0969462
137	563	90.4252	0.0437107	0.100648
138	562	89.6301	0.0475463	0.109479
139	561	90.1326	0.045118	0.103888
140	560	90.1962	0.044812	0.103183
141	559	89.5653	0.0478604	0.110203
142	558	90.6054	0.0428462	0.0986569
143	557	89.6378	0.0475088	0.109393
144	556	89.9258	0.0461159	0.106186
145	555	89.6649	0.0473774	0.109091
146	554	90.0631	0.045453	0.104659
147	553	90.7647	0.0420829	0.0968996
148	552	90.4847	0.0434251	0.0999899
149	551	89.9432	0.0460318	0.105992
150	550	90.0168	0.0456766	0.105174
151	549	90.0131	0.0456944	0.105215
152	548	90.2914	0.0443536	0.102128
153	547	90.1586	0.0449927	0.103599
154	546	90.7864	0.0419794	0.0966611
155	545	90.2188	0.0447028	0.102932
156	544	90.1695	0.0449402	0.103479
157	543	90.4813	0.043441	0.100027
158	542	90.9224	0.0413293	0.0951642
159	541	90.0446	0.0455422	0.104865
160	540	89.6588	0.0474071	0.109159
161	539	90.1681	0.0449472	0.103495
162	538	89.8769	0.0463518	0.106729
163	537	90.1279	0.0451409	0.103941
164	536	89.6915	0.0472486	0.108794
165	535	89.7074	0.0471719	0.108617
166	534	90.0116	0.0457016	0.105232
167	533	90.4192	0.0437393	0.100713
168	532	90.5541	0.0430921	0.0992232
169	531	89.2637	0.0493253	0.113576
170	530	90.1352	0.0451058	0.10386
171	529	90.3296	0.0441698	0.101705
172	528	90.0886	0.0453304	0.104377
173	527	89.5554	0.0479081	0.110312
174	526	89.5255	0.0480534	0.110647
175	525	89.0842	0.0501995	0.115589
176	524	89.1077	0.0500848	0.115324
177	523	88.7909	0.0516317	0.118886
178	522	88.8643	0.0512729	0.11806
179	521	88.5254	0.0529323	0.121881
180	520	88.9777	0.0507187	0.116784
181	519	88.9591	0.0508098	0.116994
182	518	88.5211	0.0529534	0.12193
183	517	88.6183	0.0524764	0.120831
184	516	88.2429	0.0543202	0.125077
185	515	88.3414	0.0538357	0.123961
186	514	88.2596	0.0542379	0.124887
187	513	88.2384	0.0543423	0.125128
188	512	88.0317	0.055361	0.127473
189	511	87.6359	0.0573179	0.131979
190	510	88.1544	0.0547559	0.12608
191	509	87.5534	0.057727	0.132921
192	508	88.1779	0.0546401	0.125813
193	507	87.9955	0.0555396	0.127885
194	506	87.4635	0.058173	0.133948
195	505	87.2752	0.0591092	0.136104
196	504	87.3493	0.0587403	0.135255
197	503	87.0352	0.0603052	0.138858
198	502	87.7877	0.0565661	0.130248
199	501	88.3415	0.0538353	0.12396
200	500	87.606	0.0574661	0.132321
201	499	87.6914	0.0570431	0.131347
202	498	87.5043	0.0579706	0.133482
203	497	88.015	0.0554434	0.127663
204	496	87.664	0.0571786	0.131659
205	495	86.7687	0.0616367	0.141924
206	494	87.091	0.0600268	0.138217
207	493	87.6678	0.0571598	0.131615
208	492	87.8471	0.0562727	0.129573
209	491	87.7022	0.0569894	0.131223
210	490	87.6928	0.0570362	0.131331
211	489	88.407	0.0535132	0.123219
212	488	87.9175	0.0559245	0.128771
213	487	87.8691	0.056164	0.129322
214	486	87.8178	0.0564173	0.129906
215	485	88.1358	0.0548476	0.126291
216	484	87.5901	0.0575451	0.132502
217	483	87.3758	0.0586088	0.134952
218	482	87.0072	0.0604447	0.139179
219	481	86.9323	0.0608189	0.140041
220	480	87.316	0.0589064	0.135637
221	479	86.8123	0.0614188	0.141422
222	478	87.1556	0.0597048	0.137475
223	477	86.7414	0.0617736	0.142239
224	476	86.3025	0.0639767	0.147312
225	475	86.3035	0.0639718	0.147301
226	474	86.0161	0.0654202	0.150636
227	473	85.9225	0.0658931	0.151724
228	472	86.4414	0.063278	0.145703
229	471	86.2438	0.0642722	0.147992
230	470	85.9406	0.0658019	0.151514
231	469	86.0731	0.0651325	0.149973
232	468	85.6168	0.0674409	0.155288
233	467	85.7144	0.0669463	0.154149
234	466	85.9529	0.0657394	0.151371
235	465	85.6584	0.0672301	0.154803
236	464	85.3288	0.0689042	0.158658
237	463	85.3043	0.0690292	0.158946
238	462	85.6555	0.0672449	0.154837
239	461	85.7117	0.0669599	0.154181
240	460	85.6151	0.0674497	0.155309
241	459	84.9262	0.0709584	0.163388
242	458	84.0151	0.0756429	0.174174
243	457	84.0875	0.0752687	0.173313
244	456	82.8856	0.0815207	0.187708
245	455	82.9948	0.0809489	0.186392
246	454	82.1347	0.0854735	0.19681
247	453	81.4041	0.0893535	0.205744
248	452	79.6915	0.0985879	0.227007
249	451	77.9462	0.108205	0.249152
250	450	76.2908	0.117528	0.270617
251	449	74.7699	0.126273	0.290754
252	448	72.8555	0.137538	0.316693
253	447	70.2994	0.153049	0.352407
254	446	66.9993	0.17393	0.400488
255	445	63.8451	0.194873	0.448711
256	444	60.1981	0.220417	0.50753
257	443	56.4625	0.24824	0.571594
258	442	52.2762	0.281696	0.648629
259	441	47.5695	0.322671	0.742978
260	440	43.0781	0.365743	0.842155
261	439	38.0091	0.420113	0.967345
262	438	33.4286	0.475881	1.09576
263	437	29.3694	0.532105	1.22522
264	436	24.8886	0.603999	1.39076
265	435	20.4569	0.68916	1.58685
266	434	16.8946	0.772253	1.77818
267	433	13.2644	0.877311	2.02008
268	432	10.5514	0.976691	2.24892
269	431	8.54743	1.06816	2.45954
270	430	6.619	1.17921	2.71523
271	429	5.24781	1.28002	2.94736
272	428	4.31876	1.36464	3.1422
273	427	3.55581	1.44906	3.33659
274	426	2.90522	1.53682	3.53866
275	425	2.60119	1.58483	3.6492
276	424	2.11586	1.67451	3.85571
277	423	1.79169	1.74674	4.02201
278	422	1.88332	1.72508	3.97214
279	421	1.66052	1.77976	4.09804
280	420	1.54695	1.81053	4.16889
281	419	1.57068	1.80391	4.15366
282	418	1.8401	1.73516	3.99535
283	417	1.30527	1.8843	4.33876
284	416	1.37685	1.86111	4.28537
285	415	1.3948	1.85549	4.27242
286	414	1.20332	1.91962	4.42009
287	413	1.79629	1.74562	4.01945
288	412	1.1384	1.9437	4.47554
289	411	1.53266	1.81456	4.17817
290	410	1.72617	1.76292	4.05927
291	409	1.15452	1.9376	4.46148
292	408	1.71169	1.76657	4.06769
293	407	1.16945	1.93202	4.44864
294	406	1.57373	1.80307	4.15172
295	405	1.51893	1.81846	4.18716
296	404	1.44356	1.84057	4.23806
297	403	1.72229	1.76389	4.06152
298	402	1.62356	1.78953	4.12055
299	401	1.62042	1.79037	4.12249
300	400	1.3469	1.87066	4.30736

## Sheet: Fig4d_RecoveryTime_Mat1
	Meas. Pts.	Time	Strain	Shear Stress	Storage Modulus	Loss Modulus	Damping Factor	Deflection Angle	Status
0	1	0.1	49.23	118.82	16.3759	138.043	63.14	3.942	ME-,WMa
1	2	0.2	49.7	54.341	16.9394	124.898	5.362	3.979	WMa,DSO
2	3	0.3	49.89	40.3685	17.5028	111.753	3.35	3.994	WMa,DSO
3	4	0.4	49.97	32.5298	18.0663	98.6075	2.855	4.001	WMa,DSO
4	5	0.5	50.02	29.1915	18.6297	85.4622	2.477	4.005	WMa,DSO
5	6	0.6	50.05	26.1805	19.1932	72.3168	2.288	4.007	WMa,DSO
6	7	0.701	50.07	24.9494	20.5821	53.7594	2.168	4.009	WMa,DSO
7	8	0.801	50.09	23.3964	20.4518	47.3764	2.096	4.01	WMa,DSO
8	9	0.901	50.1	22.7458	20.0431	43.6301	2.036	4.01	WMa,DSO
9	10	1.001	50.1	21.8829	19.7719	41.3832	1.999	4.011	WMa,DSO
10	11	1.101	50.1	21.5369	19.4565	39.7368	1.995	4.011	WMa,DSO
11	12	1.201	50.11	20.9514	19.2148	38.6742	1.947	4.012	WMa,DSO
12	13	1.301	50.11	20.8765	18.9786	37.7922	2.002	4.011	WMa,DSO
13	14	1.401	50.09	20.4549	18.8147	37.2102	1.948	4.009	WMa,DSO
14	15	1.501	50.06	20.5931	18.6457	36.7416	1.981	4.008	WMa,DSO
15	16	1.601	50.05	20.2295	18.5246	36.4246	1.959	4.007	WMa,DSO
16	17	1.701	50.04	20.3111	18.4125	36.1547	1.982	4.005	WMa,DSO
17	18	1.801	50.03	19.9971	18.3302	35.9784	1.946	4.005	WMa,DSO
18	19	1.901	50.02	20.0966	18.2873	35.7973	1.952	4.004	WMa,DSO
19	20	2.001	50.03	19.9903	18.2525	35.6859	1.961	4.005	WMa,DSO
20	21	2.101	50.01	19.9872	18.2175	35.5483	1.954	4.004	WMa,DSO
21	22	2.2	50.02	19.896	18.1977	35.4608	1.967	4.004	WMa,DSO
22	23	2.3	50.01	19.8423	18.1771	35.3454	1.938	4.003	WMa,DSO
23	24	2.4	50.01	19.8393	18.1712	35.2648	1.945	4.004	WMa,DSO
24	25	2.5	50	19.7885	18.1475	35.1662	1.922	4.003	WMa,DSO
25	26	2.6	50.01	19.8101	18.142	35.0662	1.94	4.003	WMa,DSO
26	27	2.7	50.01	19.7355	18.1227	34.952	1.929	4.003	WMa,DSO
27	28	2.8	50	19.6805	18.1138	34.8399	1.936	4.003	WMa,DSO
28	29	2.9	50	19.575	18.0796	34.7326	1.904	4.002	WMa,DSO
29	30	3	50	19.5455	18.041	34.6247	1.92	4.003	WMa,DSO
30	31	3.1	50	19.4763	17.9755	34.5318	1.907	4.003	WMa,DSO
31	32	3.2	50	19.3752	17.918	34.4267	1.907	4.003	WMa,DSO
32	33	3.3	50	19.3192	17.8505	34.3338	1.909	4.003	WMa,DSO
33	34	3.4	50.01	19.229	17.7942	34.2428	1.912	4.003	WMa,DSO
34	35	3.5	50.01	19.2143	17.714	34.1832	1.925	4.003	WMa,DSO
35	36	3.6	50.01	19.1717	17.6485	34.122	1.942	4.004	WMa,DSO
36	37	3.7	50.01	19.1505	17.5697	34.0812	1.944	4.003	WMa,DSO
37	38	3.8	50.01	19.1142	17.5007	34.054	1.953	4.004	WMa,DSO
38	39	3.9	50.01	19.095	17.4309	34.0341	1.948	4.003	WMa,DSO
39	40	4	50.01	19.0848	17.3744	34.0224	1.963	4.003	WMa,DSO
40	41	4.1	50.01	19.0841	17.317	34.0139	1.961	4.003	WMa,DSO
41	42	4.2	50.01	19.0844	17.2797	34.0041	1.977	4.004	WMa,DSO
42	43	4.3	50.01	19.0721	17.2365	34.0007	1.973	4.003	WMa,DSO
43	44	4.4	50.01	19.0494	17.2057	33.9971	1.982	4.004	WMa,DSO
44	45	4.5	50.01	19.0314	17.1663	34.002	1.974	4.003	WMa,DSO
45	46	4.6	50.01	19.0316	17.144	33.9991	1.99	4.004	WMa,DSO
46	47	4.7	50.01	19.0287	17.1089	34.0049	1.983	4.003	WMa,DSO
47	48	4.8	50.01	19.0259	17.0891	33.9976	1.996	4.003	WMa,DSO
48	49	4.9	50.01	19.0178	17.0623	33.9987	1.99	4.004	WMa,DSO
49	50	5	50.01	19.0224	17.0477	33.995	2	4.003	WMa,DSO
50	51	5.1	50.01	19.0146	17.0193	34.0006	1.99	4.003	WMa,DSO
51	52	5.2	50.01	19.0274	17.0081	33.9934	2.01	4.004	WMa,DSO
52	53	5.3	50.01	18.9991	16.9853	33.998	1.997	4.003	WMa,DSO
53	54	5.4	50.01	19.0106	16.9747	33.9905	2.009	4.004	WMa,DSO
54	55	5.5	50.01	18.9956	16.9548	33.993	1.998	4.003	WMa,DSO
55	56	5.6	50.02	18.9909	16.9481	33.9828	2.014	4.003	WMa,DSO
56	57	5.7	50.01	18.9681	16.9271	33.9903	2	4.004	WMa,DSO
57	58	5.8	50.01	18.9964	16.921	33.9798	2.015	4.004	WMa,DSO
58	59	5.9	50.01	18.9634	16.9048	33.9879	2.004	4.003	WMa,DSO
59	60	6	50.01	18.982	16.8972	33.9773	2.017	4.004	WMa,DSO
60	61	6.1	50.01	18.9542	16.883	33.9809	2.003	4.003	WMa,DSO
61	62	6.2	50.01	19.0021	16.8828	33.9731	2.022	4.003	WMa,DSO
62	63	6.3	50.01	18.9594	16.8699	33.9834	2.011	4.003	WMa,DSO
63	64	6.4	50.01	18.9999	16.8659	33.9729	2.024	4.004	WMa,DSO
64	65	6.5	50.01	18.9412	16.8559	33.98	2.012	4.004	WMa,DSO
65	66	6.6	50.01	18.9777	16.8528	33.9702	2.019	4.003	WMa,DSO
66	67	6.7	50	18.948	16.8424	33.9769	2.009	4.003	WMa,DSO
67	68	6.8	50.01	18.9873	16.8406	33.9623	2.024	4.004	WMa,DSO
68	69	6.9	50.01	18.9351	16.8347	33.9653	2.014	4.004	WMa,DSO
69	70	7	50.01	18.9722	16.8322	33.9522	2.022	4.003	WMa,DSO
70	71	7.1	50.01	18.9264	16.8255	33.9571	2.015	4.003	WMa,DSO
71	72	7.2	50.01	18.9638	16.8201	33.9461	2.021	4.004	WMa,DSO
72	73	7.3	50.01	18.9234	16.8116	33.9479	2.015	4.003	WMa,DSO
73	74	7.4	50.01	18.9593	16.808	33.9335	2.021	4.003	WMa,DSO
74	75	7.5	50.01	18.9273	16.8024	33.9349	2.019	4.004	WMa,DSO
75	76	7.6	50.01	18.9483	16.7986	33.9224	2.024	4.003	WMa,DSO
76	77	7.7	50.01	18.9103	16.793	33.924	2.019	4.003	WMa,DSO
77	78	7.8	50.01	18.9373	16.7883	33.9119	2.022	4.003	WMa,DSO
78	79	7.9	50.01	18.9074	16.7826	33.9125	2.019	4.004	WMa,DSO
79	80	8	50.01	18.9277	16.7767	33.9006	2.022	4.003	WMa,DSO
80	81	8.1	50.01	18.902	16.7725	33.8987	2.019	4.003	WMa,DSO
81	82	8.2	50.01	18.9186	16.7685	33.8887	2.023	4.003	WMa,DSO
82	83	8.3	50.01	18.8905	16.7635	33.8891	2.019	4.003	WMa,DSO
83	84	8.4	50.01	18.9125	16.7576	33.8802	2.023	4.003	WMa,DSO
84	85	8.5	50.01	18.8876	16.7526	33.8795	2.021	4.003	WMa,DSO
85	86	8.6	50.01	18.9077	16.7465	33.8709	2.023	4.003	WMa,DSO
86	87	8.7	50.01	18.8882	16.7407	33.8696	2.022	4.003	WMa,DSO
87	88	8.8	50.01	18.901	16.7357	33.8606	2.026	4.003	WMa,DSO
88	89	8.9	50.01	18.8796	16.7301	33.8625	2.024	4.003	WMa,DSO
89	90	9	50.01	18.8895	16.723	33.8568	2.025	4.003	WMa,DSO
90	91	9.1	50.01	18.8706	16.7157	33.8584	2.024	4.003	WMa,DSO
91	92	9.2	50.01	18.8825	16.7076	33.8519	2.026	4.003	WMa,DSO
92	93	9.3	50.01	18.8646	16.701	33.8515	2.024	4.004	WMa,DSO
93	94	9.4	50.01	18.8859	16.6929	33.8458	2.028	4.003	WMa,DSO
94	95	9.5	50.01	18.8683	16.686	33.8448	2.028	4.004	WMa,DSO
95	96	9.6	50.01	18.8783	16.6783	33.8388	2.031	4.004	WMa,DSO
96	97	9.701	50.01	18.8578	16.6717	33.8373	2.029	4.004	WMa,DSO
97	98	9.801	50.01	18.8717	16.6647	33.8322	2.031	4.003	WMa,DSO
98	99	9.901	50.01	18.8551	16.6569	33.8328	2.033	4.004	WMa,DSO
99	100	10.001	50.01	18.8583	16.6476	33.8258	2.032	4.004	WMa,DSO
100	101	10.101	50.02	18.8449	16.6405	33.8229	2.031	4.004	WMa,DSO
101	102	10.201	50.01	18.849	16.6339	33.8146	2.032	4.004	WMa,DSO
102	103	10.301	50.01	18.8419	16.628	33.8113	2.032	4.004	WMa,DSO
103	104	10.401	50.01	18.8478	16.6228	33.8031	2.034	4.004	WMa,DSO
104	105	10.501	50.01	18.8311	16.6196	33.8006	2.036	4.004	WMa,DSO
105	106	10.601	50.01	18.8385	16.6149	33.7944	2.036	4.004	WMa,DSO
106	107	10.701	50.01	18.8218	16.6115	33.7918	2.035	4.004	WMa,DSO
107	108	10.801	50.01	18.8273	16.6074	33.7865	2.035	4.004	WMa,DSO
108	109	10.901	50.01	18.8183	16.6044	33.7844	2.033	4.004	WMa,DSO
109	110	11.001	50.01	18.833	16.5997	33.7801	2.035	4.004	WMa,DSO
110	111	11.101	50.01	18.8162	16.5952	33.778	2.035	4.003	WMa,DSO
111	112	11.201	50.01	18.8219	16.5913	33.7699	2.034	4.004	WMa,DSO
112	113	11.301	50.01	18.8136	16.5886	33.7677	2.034	4.004	WMa,DSO
113	114	11.401	50.01	18.8228	16.5848	33.7626	2.035	4.003	WMa,DSO
114	115	11.501	50.01	18.8167	16.5802	33.7611	2.038	4.004	WMa,DSO
115	116	11.601	50.01	18.8095	16.5749	33.7548	2.04	4.004	WMa,DSO
116	117	11.701	50.02	18.7899	16.5714	33.752	2.036	4.004	WMa,DSO
117	118	11.801	50.01	18.8038	16.5669	33.7488	2.037	4.004	WMa,DSO
118	119	11.901	50.01	18.7915	16.5605	33.749	2.037	4.004	WMa,DSO
119	120	12.001	50.01	18.8008	16.5529	33.7432	2.038	4.003	WMa,DSO
120	121	12.101	50.02	18.7915	16.5498	33.7382	2.038	4.004	WMa,DSO
121	122	12.201	50.01	18.7948	16.5489	33.7328	2.037	4.004	WMa,DSO
122	123	12.301	50.01	18.7953	16.5464	33.7348	2.038	4.004	WMa,DSO
123	124	12.401	50.02	18.8017	16.542	33.7322	2.043	4.004	WMa,DSO
124	125	12.501	50.02	18.779	16.5382	33.7321	2.041	4.004	WMa,DSO
125	126	12.601	50.01	18.7836	16.5336	33.7281	2.039	4.004	WMa,DSO
126	127	12.701	50.01	18.7801	16.5309	33.726	2.038	4.003	WMa,DSO
127	128	12.801	50.01	18.7922	16.5277	33.7223	2.04	4.004	WMa,DSO
128	129	12.901	50.01	18.7811	16.525	33.7207	2.041	4.004	WMa,DSO
129	130	13.001	50.01	18.783	16.5224	33.7165	2.042	4.004	WMa,DSO
130	131	13.101	50.02	18.7708	16.5196	33.7157	2.041	4.004	WMa,DSO
131	132	13.201	50.01	18.7728	16.5162	33.7098	2.04	4.004	WMa,DSO
132	133	13.301	50.01	18.7683	16.5148	33.7061	2.039	4.004	WMa,DSO
133	134	13.401	50.01	18.7818	16.5137	33.7024	2.041	4.003	WMa,DSO
134	135	13.501	50.02	18.7734	16.5118	33.702	2.044	4.004	WMa,DSO
135	136	13.601	50.01	18.7661	16.509	33.698	2.044	4.004	WMa,DSO
136	137	13.701	50.02	18.748	16.5075	33.6966	2.04	4.004	WMa,DSO
137	138	13.801	50.01	18.7592	16.5053	33.6942	2.037	4.004	WMa,DSO
138	139	13.901	50.01	18.769	16.502	33.695	2.039	4.003	WMa,DSO
139	140	14.001	50.01	18.773	16.4967	33.6905	2.044	4.003	WMa,DSO
140	141	14.101	50.02	18.7577	16.4951	33.6851	2.043	4.004	WMa,DSO
141	142	14.201	50.01	18.7598	16.4954	33.6796	2.042	4.004	WMa,DSO
142	143	14.301	50.01	18.7558	16.4935	33.6802	2.042	4.004	WMa,DSO
143	144	14.401	50.01	18.7635	16.4894	33.6767	2.044	4.004	WMa,DSO
144	145	14.501	50.02	18.7484	16.4865	33.6714	2.045	4.004	WMa,DSO
145	146	14.601	50.01	18.7414	16.4855	33.6635	2.042	4.004	WMa,DSO
146	147	14.701	50.01	18.7379	16.4859	33.6593	2.04	4.004	WMa,DSO
147	148	14.801	50.01	18.7446	16.4843	33.6539	2.043	4.003	WMa,DSO
148	149	14.901	50.01	18.7317	16.4826	33.6494	2.04	4.004	WMa,DSO
149	150	15.001	50.01	18.7361	16.4819	33.641	2.04	4.003	WMa,DSO
150	151	15.101	50.01	18.7305	16.483	33.6374	2.04	4.003	WMa,DSO
151	152	15.201	50.01	18.7362	16.4814	33.6357	2.04	4.004	WMa,DSO
152	153	15.301	50.01	18.729	16.478	33.6344	2.041	4.004	WMa,DSO
153	154	15.401	50.01	18.7291	16.4757	33.6301	2.041	4.003	WMa,DSO
154	155	15.501	50.01	18.7211	16.4728	33.6303	2.04	4.004	WMa,DSO
155	156	15.601	50.01	18.7304	16.4682	33.6277	2.041	4.004	WMa,DSO
156	157	15.701	50.01	18.728	16.4642	33.6265	2.043	4.004	WMa,DSO
157	158	15.801	50.02	18.7261	16.4599	33.6235	2.044	4.004	WMa,DSO
158	159	15.901	50.02	18.7199	16.4567	33.6228	2.043	4.004	WMa,DSO
159	160	16.001	50.01	18.7264	16.4522	33.6206	2.045	4.004	WMa,DSO
160	161	16.101	50.02	18.7161	16.4472	33.6208	2.044	4.004	WMa,DSO
161	162	16.201	50.02	18.718	16.4419	33.6168	2.044	4.004	WMa,DSO
162	163	16.301	50.01	18.7117	16.4379	33.6127	2.044	4.004	WMa,DSO
163	164	16.401	50.02	18.7188	16.4344	33.6064	2.045	4.004	WMa,DSO
164	165	16.501	50.02	18.7098	16.4309	33.6013	2.046	4.004	WMa,DSO
165	166	16.601	50.02	18.7117	16.4274	33.593	2.047	4.004	WMa,DSO
166	167	16.701	50.02	18.7021	16.4245	33.5868	2.046	4.004	WMa,DSO
167	168	16.801	50.02	18.7013	16.4211	33.5787	2.046	4.004	WMa,DSO
168	169	16.901	50.03	18.6895	16.4182	33.5721	2.045	4.004	WMa,DSO
169	170	17.001	50.02	18.689	16.4159	33.5634	2.044	4.005	WMa,DSO
170	171	17.101	50.02	18.6792	16.4148	33.559	2.044	4.004	WMa,DSO
171	172	17.201	50.02	18.6795	16.4127	33.5531	2.044	4.004	WMa,DSO
172	173	17.301	50.02	18.6721	16.4116	33.5497	2.044	4.005	WMa,DSO
173	174	17.401	50.02	18.6742	16.4107	33.5468	2.043	4.004	WMa,DSO
174	175	17.501	50.02	18.6721	16.4104	33.5484	2.042	4.004	WMa,DSO
175	176	17.601	50.02	18.6847	16.4087	33.5505	2.044	4.004	WMa,DSO
176	177	17.701	50.02	18.6785	16.4072	33.5547	2.045	4.004	WMa,DSO
177	178	17.801	50.02	18.6825	16.4051	33.557	2.045	4.004	WMa,DSO
178	179	17.901	50.01	18.6824	16.4045	33.5607	2.045	4.004	WMa,DSO
179	180	18.001	50.01	18.6925	16.4026	33.5638	2.046	4.004	WMa,DSO
180	181	18.101	50.01	18.6917	16.3996	33.5674	2.048	4.004	WMa,DSO
181	182	18.201	50.01	18.6941	16.3978	33.5659	2.049	4.004	WMa,DSO
182	183	18.301	50.01	18.6836	16.3978	33.5672	2.049	4.004	WMa,DSO
183	184	18.401	50.01	18.6852	16.3971	33.5669	2.047	4.004	WMa,DSO
184	185	18.501	50.02	18.6835	16.3964	33.5673	2.048	4.004	WMa,DSO
185	186	18.601	50.02	18.6815	16.3951	33.5654	2.049	4.004	WMa,DSO
186	187	18.701	50.01	18.6719	16.3946	33.5639	2.046	4.004	WMa,DSO
187	188	18.801	50.01	18.6817	16.3934	33.5619	2.046	4.004	WMa,DSO
188	189	18.901	50.01	18.6761	16.3914	33.5622	2.046	4.004	WMa,DSO
189	190	19.001	50.01	18.6812	16.3883	33.5594	2.046	4.004	WMa,DSO
190	191	19.101	50.01	18.6782	16.387	33.5578	2.047	4.004	WMa,DSO
191	192	19.201	50.01	18.6814	16.3858	33.5551	2.047	4.003	WMa,DSO
192	193	19.301	50.01	18.6796	16.3838	33.5547	2.049	4.004	WMa,DSO
193	194	19.401	50.01	18.6801	16.381	33.5508	2.051	4.004	WMa,DSO
194	195	19.501	50.02	18.666	16.3786	33.5485	2.049	4.004	WMa,DSO
195	196	19.601	50.01	18.6721	16.3752	33.5438	2.049	4.004	WMa,DSO
196	197	19.701	50.02	18.6653	16.3728	33.5401	2.049	4.004	WMa,DSO
197	198	19.801	50.02	18.6656	16.3706	33.5339	2.048	4.004	WMa,DSO
198	199	19.901	50.02	18.6589	16.3705	33.5284	2.048	4.004	WMa,DSO
199	200	20.001	50.02	18.6603	16.3715	33.5219	2.048	4.004	WMa,DSO
200	201	20.101	50.02	18.6544	16.3723	33.5195	2.048	4.004	WMa,DSO
201	202	20.201	50.02	18.6575	16.3716	33.5146	2.048	4.004	WMa,DSO
202	203	20.301	50.02	18.6489	16.3716	33.5113	2.046	4.004	WMa,DSO
203	204	20.401	50.01	18.6535	16.3714	33.507	2.045	4.004	WMa,DSO
204	205	20.501	50.02	18.6513	16.3722	33.5051	2.046	4.004	WMa,DSO
205	206	20.601	50.01	18.6531	16.3725	33.5028	2.047	4.004	WMa,DSO
206	207	20.701	50.01	18.6457	16.3735	33.502	2.046	4.004	WMa,DSO
207	208	20.801	50.01	18.6487	16.3738	33.4991	2.046	4.004	WMa,DSO
208	209	20.901	50.02	18.6434	16.374	33.4982	2.046	4.004	WMa,DSO
209	210	21.001	50.01	18.6489	16.3739	33.495	2.045	4.003	WMa,DSO
210	211	21.101	50.01	18.6474	16.3749	33.4937	2.046	4.004	WMa,DSO
211	212	21.201	50.01	18.6484	16.3759	33.4913	2.046	4.004	WMa,DSO
212	213	21.301	50.01	18.6425	16.3777	33.4907	2.045	4.004	WMa,DSO
213	214	21.401	50.01	18.6425	16.3792	33.4893	2.045	4.004	WMa,DSO
214	215	21.501	50.01	18.6365	16.38	33.4901	2.043	4.004	WMa,DSO
215	216	21.601	50.01	18.6446	16.3794	33.4885	2.043	4.003	WMa,DSO
216	217	21.701	50.01	18.642	16.3786	33.4873	2.044	4.003	WMa,DSO
217	218	21.801	50.01	18.6446	16.3774	33.4836	2.044	4.003	WMa,DSO
218	219	21.901	50.01	18.6427	16.3778	33.4816	2.043	4.003	WMa,DSO
219	220	22.001	50.01	18.646	16.378	33.4796	2.045	4.003	WMa,DSO
220	221	22.101	50.01	18.639	16.3771	33.4799	2.045	4.004	WMa,DSO
221	222	22.201	50.01	18.6402	16.3751	33.4779	2.046	4.003	WMa,DSO
222	223	22.301	50.02	18.6301	16.3727	33.4763	2.045	4.004	WMa,DSO
223	224	22.401	50.01	18.632	16.3701	33.4728	2.043	4.004	WMa,DSO
224	225	22.501	50.01	18.6332	16.368	33.4706	2.044	4.004	WMa,DSO
225	226	22.601	50.01	18.6369	16.3659	33.4671	2.045	4.004	WMa,DSO
226	227	22.701	50.01	18.6315	16.3643	33.4643	2.045	4.004	WMa,DSO
227	228	22.801	50.02	18.6318	16.3634	33.4595	2.046	4.004	WMa,DSO
228	229	22.901	50.01	18.6243	16.3632	33.4569	2.045	4.004	WMa,DSO
229	230	23.001	50.01	18.6294	16.3622	33.454	2.045	4.004	WMa,DSO
230	231	23.101	50.01	18.626	16.361	33.4534	2.045	4.004	WMa,DSO
231	232	23.201	50.02	18.6238	16.3592	33.45	2.045	4.004	WMa,DSO
232	233	23.301	50.02	18.6159	16.358	33.4478	2.044	4.004	WMa,DSO
233	234	23.401	50.02	18.6179	16.3579	33.4448	2.044	4.004	WMa,DSO
234	235	23.501	50.01	18.6166	16.3578	33.4441	2.043	4.004	WMa,DSO
235	236	23.601	50.01	18.6261	16.3572	33.4426	2.045	4.004	WMa,DSO
236	237	23.701	50.02	18.6183	16.3563	33.4421	2.045	4.004	WMa,DSO
237	238	23.801	50.02	18.6196	16.3548	33.4407	2.045	4.004	WMa,DSO
238	239	23.901	50.01	18.6162	16.3535	33.4418	2.044	4.004	WMa,DSO
239	240	24.001	50.01	18.6203	16.3518	33.4412	2.044	4.004	WMa,DSO
240	241	24.101	50.01	18.6194	16.3495	33.4418	2.045	4.004	WMa,DSO
241	242	24.201	50.02	18.6218	16.3472	33.4393	2.046	4.004	WMa,DSO
242	243	24.301	50.02	18.6146	16.3459	33.4381	2.047	4.004	WMa,DSO
243	244	24.401	50.01	18.6162	16.3441	33.4351	2.047	4.004	WMa,DSO
244	245	24.501	50.02	18.6104	16.3419	33.4331	2.046	4.004	WMa,DSO
245	246	24.601	50.02	18.6152	16.3399	33.4285	2.046	4.004	WMa,DSO
246	247	24.701	50.02	18.6097	16.34	33.4247	2.047	4.004	WMa,DSO
247	248	24.801	50.02	18.6076	16.344	33.4197	2.046	4.004	WMa,DSO
248	249	24.901	50.02	18.602	16.3514	33.418	2.045	4.005	WMa,DSO
249	250	25.001	50.02	18.6023	16.3591	33.4176	2.046	4.004	WMa,DSO
250	251	25.101	50.02	18.5958	16.3649	33.4214	2.044	4.004	WMa,DSO
251	252	25.201	50.01	18.6006	16.3679	33.423	2.042	4.004	WMa,DSO
252	253	25.301	50	18.5996	16.3699	33.4239	2.038	4.003	WMa,DSO
253	254	25.401	50	18.6151	16.3715	33.4225	2.035	4.002	WMa,DSO
254	255	25.501	49.98	18.6224	16.3734	33.4219	2.036	4.002	WMa,DSO
255	256	25.601	49.98	18.6311	16.3756	33.4207	2.04	4.001	WMa,DSO
256	257	25.701	50	18.6229	16.3763	33.4231	2.043	4.002	WMa,DSO
257	258	25.801	50.01	18.6146	16.3731	33.4224	2.044	4.003	WMa,DSO
258	259	25.901	50.01	18.6034	16.3678	33.4213	2.043	4.003	WMa,DSO
259	260	26.001	50.01	18.6013	16.362	33.42	2.042	4.004	WMa,DSO
260	261	26.101	50.01	18.5998	16.3532	33.4216	2.042	4.004	WMa,DSO
261	262	26.201	50.01	18.6069	16.3422	33.4199	2.045	4.004	WMa,DSO
262	263	26.301	50.03	18.5947	16.3325	33.4158	2.046	4.005	WMa,DSO
263	264	26.401	50.02	18.5903	16.3265	33.4081	2.044	4.005	WMa,DSO
264	265	26.501	50.01	18.5999	16.3239	33.4012	2.042	4.004	WMa,DSO
265	266	26.601	50.02	18.6213	16.3246	33.3948	2.049	4.004	WMa,DSO
266	267	26.701	50.03	18.612	16.3256	33.3918	2.054	4.004	WMa,DSO
267	268	26.801	50.02	18.5899	16.3271	33.3862	2.054	4.005	WMa,DSO
268	269	26.901	50.03	18.5704	16.3316	33.3833	2.047	4.005	WMa,DSO
269	270	27.001	50.03	18.569	16.3342	33.3817	2.042	4.005	WMa,DSO
270	271	27.101	50.02	18.572	16.3337	33.3787	2.037	4.004	WMa,DSO
271	272	27.201	50.01	18.5866	16.335	33.3709	2.039	4.003	WMa,DSO
272	273	27.301	50.01	18.5804	16.3385	33.3649	2.039	4.003	WMa,DSO
273	274	27.401	50.01	18.5843	16.3408	33.3596	2.038	4.003	WMa,DSO
274	275	27.501	50.01	18.5854	16.3417	33.3579	2.039	4.004	WMa,DSO
275	276	27.601	50.01	18.5858	16.3407	33.3563	2.041	4.004	WMa,DSO
276	277	27.701	50.01	18.5844	16.3375	33.3555	2.042	4.004	WMa,DSO
277	278	27.801	50.02	18.5871	16.3337	33.3515	2.045	4.004	WMa,DSO
278	279	27.901	50.03	18.5722	16.3298	33.3492	2.047	4.005	WMa,DSO
279	280	28.001	50.03	18.5637	16.3257	33.345	2.045	4.005	WMa,DSO
280	281	28.101	50.03	18.5581	16.323	33.3421	2.042	4.005	WMa,DSO
281	282	28.201	50.02	18.5631	16.321	33.339	2.041	4.005	WMa,DSO
282	283	28.301	50.02	18.5632	16.3191	33.337	2.041	4.005	WMa,DSO
283	284	28.401	50.02	18.5642	16.3179	33.3327	2.042	4.004	WMa,DSO
284	285	28.501	50.02	18.5595	16.3195	33.3311	2.041	4.004	WMa,DSO
285	286	28.601	50.02	18.567	16.3206	33.3303	2.041	4.004	WMa,DSO
286	287	28.701	50.02	18.5663	16.3206	33.3323	2.042	4.004	WMa,DSO
287	288	28.801	50.01	18.5704	16.3193	33.3334	2.043	4.004	WMa,DSO
288	289	28.901	50.02	18.5631	16.3171	33.3356	2.044	4.004	WMa,DSO
289	290	29.001	50.02	18.5625	16.3148	33.3356	2.044	4.004	WMa,DSO
290	291	29.101	50.02	18.5589	16.3119	33.3376	2.043	4.004	WMa,DSO
291	292	29.201	50.02	18.564	16.3083	33.3373	2.043	4.004	WMa,DSO
292	293	29.301	50.02	18.5622	16.3047	33.3374	2.044	4.004	WMa,DSO
293	294	29.401	50.01	18.5652	16.3008	33.3357	2.046	4.004	WMa,DSO
294	295	29.501	50.02	18.5574	16.2979	33.3353	2.046	4.004	WMa,DSO
295	296	29.601	50.02	18.5613	16.2947	33.3337	2.046	4.004	WMa,DSO
296	297	29.701	50.02	18.5566	16.2914	33.3337	2.046	4.004	WMa,DSO
297	298	29.801	50.02	18.5595	16.2871	33.3321	2.047	4.004	WMa,DSO
298	299	29.901	50.02	18.555	16.2823	33.3309	2.048	4.004	WMa,DSO
299	300	30.001	50.02	18.5544	16.2778	33.3265	2.048	4.004	WMa,DSO
300	301	30.101	50.02	18.55	16.2744	33.3234	2.047	4.005	WMa,DSO
301	302	30.201	50.03	18.5535	16.272	33.3191	2.048	4.005	WMa,DSO
302	303	30.301	50.02	18.5479	16.2709	33.3157	2.048	4.005	WMa,DSO
303	304	30.401	50.03	18.5477	16.2708	33.3111	2.049	4.005	WMa,DSO
304	305	30.501	50.03	18.5392	16.2717	33.3084	2.049	4.005	WMa,DSO
305	306	30.601	50.03	18.5381	16.2725	33.3052	2.048	4.005	WMa,DSO
306	307	30.701	50.02	18.5358	16.2732	33.3037	2.046	4.005	WMa,DSO
307	308	30.801	50.02	18.538	16.2735	33.3	2.045	4.004	WMa,DSO
308	309	30.901	50.02	18.537	16.2743	33.2972	2.044	4.004	WMa,DSO
309	310	31.001	50.01	18.5413	16.2758	33.293	2.044	4.004	WMa,DSO
310	311	31.101	50.01	18.5383	16.2778	33.2912	2.044	4.004	WMa,DSO
311	312	31.201	50.01	18.54	16.2795	33.2889	2.045	4.004	WMa,DSO
312	313	31.301	50.02	18.5342	16.281	33.2876	2.045	4.004	WMa,DSO
313	314	31.401	50.02	18.5343	16.2819	33.2855	2.045	4.004	WMa,DSO
314	315	31.501	50.02	18.5292	16.2831	33.2848	2.044	4.004	WMa,DSO
315	316	31.601	50.02	18.5323	16.2844	33.2843	2.045	4.005	WMa,DSO
316	317	31.701	50.02	18.5261	16.2848	33.2849	2.044	4.004	WMa,DSO
317	318	31.801	50.02	18.5298	16.285	33.2836	2.044	4.004	WMa,DSO
318	319	31.901	50.01	18.5274	16.2855	33.2835	2.043	4.004	WMa,DSO
319	320	32.001	50.01	18.5333	16.286	33.2816	2.042	4.003	WMa,DSO
320	321	32.101	50	18.5378	16.2869	33.2809	2.042	4.003	WMa,DSO
321	322	32.201	50.01	18.5397	16.2874	33.2787	2.044	4.003	WMa,DSO
322	323	32.301	50.01	18.5335	16.2877	33.2775	2.044	4.003	WMa,DSO
323	324	32.401	50.01	18.5318	16.2879	33.2749	2.044	4.004	WMa,DSO
324	325	32.501	50.01	18.5243	16.2874	33.2745	2.043	4.004	WMa,DSO
325	326	32.601	50.02	18.526	16.285	33.2718	2.043	4.004	WMa,DSO
326	327	32.701	50.02	18.5208	16.2819	33.2675	2.043	4.004	WMa,DSO
327	328	32.801	50.02	18.5208	16.2802	33.2608	2.043	4.004	WMa,DSO
328	329	32.901	50.02	18.518	16.2794	33.2561	2.041	4.004	WMa,DSO
329	330	33.001	50.01	18.5247	16.279	33.2523	2.043	4.004	WMa,DSO
330	331	33.101	50.02	18.5166	16.2781	33.2514	2.043	4.004	WMa,DSO
331	332	33.201	50.02	18.5145	16.2756	33.2503	2.044	4.004	WMa,DSO
332	333	33.301	50.02	18.5084	16.2735	33.25	2.042	4.004	WMa,DSO
333	334	33.401	50.02	18.512	16.2715	33.2486	2.042	4.004	WMa,DSO
334	335	33.501	50.02	18.5136	16.2685	33.2489	2.042	4.004	WMa,DSO
335	336	33.601	50.02	18.5201	16.2656	33.2463	2.044	4.004	WMa,DSO
336	337	33.701	50.02	18.5153	16.263	33.2456	2.045	4.004	WMa,DSO
337	338	33.801	50.02	18.5145	16.2597	33.2432	2.046	4.004	WMa,DSO
338	339	33.901	50.02	18.51	16.2569	33.2413	2.045	4.004	WMa,DSO
339	340	34.001	50.02	18.5139	16.2545	33.2385	2.046	4.004	WMa,DSO
340	341	34.101	50.02	18.5073	16.2519	33.2365	2.045	4.004	WMa,DSO
341	342	34.201	50.02	18.5079	16.249	33.2321	2.046	4.004	WMa,DSO
342	343	34.301	50.03	18.4992	16.247	33.2282	2.046	4.005	WMa,DSO
343	344	34.401	50.03	18.495	16.2457	33.223	2.045	4.005	WMa,DSO
344	345	34.501	50.03	18.4941	16.2448	33.2199	2.043	4.005	WMa,DSO
345	346	34.601	50.02	18.4996	16.2438	33.2153	2.044	4.005	WMa,DSO
346	347	34.701	50.03	18.4953	16.2425	33.2125	2.045	4.005	WMa,DSO
347	348	34.801	50.02	18.4933	16.2416	33.2082	2.046	4.004	WMa,DSO
348	349	34.901	50.02	18.4878	16.2424	33.2061	2.044	4.005	WMa,DSO
349	350	35.001	50.02	18.4935	16.2427	33.2057	2.044	4.004	WMa,DSO
350	351	35.101	50.03	18.4906	16.241	33.207	2.044	4.005	WMa,DSO
351	352	35.201	50.02	18.4907	16.2379	33.2052	2.045	4.004	WMa,DSO
352	353	35.301	50.02	18.4859	16.2358	33.2038	2.044	4.005	WMa,DSO
353	354	35.401	50.02	18.4875	16.2344	33.2012	2.044	4.005	WMa,DSO
354	355	35.501	50.02	18.4893	16.2322	33.2011	2.044	4.004	WMa,DSO
355	356	35.601	50.02	18.4935	16.2288	33.1986	2.047	4.004	WMa,DSO
356	357	35.701	50.02	18.4838	16.2254	33.1973	2.047	4.004	WMa,DSO
357	358	35.801	50.02	18.4813	16.2217	33.1933	2.047	4.005	WMa,DSO
358	359	35.901	50.03	18.4775	16.2181	33.19	2.046	4.005	WMa,DSO
359	360	36.001	50.02	18.4819	16.2145	33.1855	2.047	4.004	WMa,DSO
360	361	36.101	50.03	18.4758	16.2113	33.1818	2.047	4.005	WMa,DSO
361	362	36.201	50.03	18.4775	16.2086	33.1768	2.048	4.005	WMa,DSO
362	363	36.301	50.04	18.4677	16.2063	33.1741	2.048	4.005	WMa,DSO
363	364	36.401	50.04	18.4654	16.2033	33.1706	2.047	4.005	WMa,DSO
364	365	36.501	50.04	18.4621	16.1996	33.1677	2.046	4.006	WMa,DSO
365	366	36.601	50.03	18.4676	16.1971	33.1621	2.046	4.005	WMa,DSO
366	367	36.701	50.03	18.4665	16.195	33.159	2.047	4.005	WMa,DSO
367	368	36.801	50.03	18.4662	16.1937	33.1547	2.049	4.005	WMa,DSO
368	369	36.901	50.03	18.4591	16.1931	33.1539	2.049	4.005	WMa,DSO
369	370	37.001	50.03	18.4563	16.1909	33.1532	2.049	4.006	WMa,DSO
370	371	37.101	50.03	18.4503	16.1879	33.1536	2.047	4.005	WMa,DSO
371	372	37.201	50.03	18.4559	16.1843	33.151	2.048	4.005	WMa,DSO
372	373	37.301	50.03	18.4516	16.1816	33.149	2.047	4.005	WMa,DSO
373	374	37.4	50.02	18.4579	16.18	33.1457	2.048	4.005	WMa,DSO
374	375	37.5	50.03	18.4544	16.179	33.1444	2.05	4.005	WMa,DSO
375	376	37.6	50.03	18.4529	16.1775	33.1429	2.05	4.005	WMa,DSO
376	377	37.7	50.03	18.4458	16.1747	33.1428	2.049	4.005	WMa,DSO
377	378	37.8	50.03	18.4496	16.1726	33.1401	2.049	4.005	WMa,DSO
378	379	37.9	50.03	18.4455	16.1709	33.1387	2.049	4.005	WMa,DSO
379	380	38	50.02	18.448	16.1695	33.1362	2.049	4.005	WMa,DSO
380	381	38.1	50.03	18.4436	16.1671	33.1372	2.05	4.005	WMa,DSO
381	382	38.2	50.03	18.4423	16.1622	33.1359	2.05	4.005	WMa,DSO
382	383	38.3	50.03	18.4373	16.1572	33.1352	2.049	4.005	WMa,DSO
383	384	38.4	50.03	18.4394	16.1525	33.1312	2.048	4.005	WMa,DSO
384	385	38.5	50.02	18.442	16.1501	33.1269	2.048	4.005	WMa,DSO
385	386	38.6	50.02	18.4513	16.1497	33.1235	2.054	4.004	WMa,DSO
386	387	38.7	50.04	18.4382	16.1497	33.1224	2.056	4.005	WMa,DSO
387	388	38.8	50.03	18.4316	16.1501	33.1207	2.056	4.006	WMa,DSO
388	389	38.9	50.04	18.4215	16.1502	33.1213	2.053	4.006	WMa,DSO
389	390	39	50.04	18.4229	16.1495	33.1207	2.049	4.005	WMa,DSO
390	391	39.1	50.02	18.4284	16.1484	33.1213	2.048	4.004	WMa,DSO
391	392	39.2	50.02	18.4341	16.1478	33.1188	2.049	4.004	WMa,DSO
392	393	39.3	50.01	18.4303	16.1485	33.1182	2.049	4.004	WMa,DSO
393	394	39.4	50.01	18.4337	16.1494	33.1145	2.049	4.004	WMa,DSO
394	395	39.5	50.01	18.4308	16.1508	33.1132	2.049	4.004	WMa,DSO
395	396	39.6	50.01	18.4384	16.15	33.1125	2.05	4.004	WMa,DSO
396	397	39.7	50.02	18.4348	16.1473	33.1117	2.053	4.004	WMa,DSO
397	398	39.8	50.02	18.4303	16.1442	33.1097	2.055	4.004	WMa,DSO
398	399	39.9	50.03	18.4139	16.1404	33.1083	2.052	4.005	WMa,DSO
399	400	40	50.03	18.416	16.1367	33.1058	2.05	4.005	WMa,DSO
400	401	40.1	50.03	18.4153	16.1329	33.1056	2.05	4.005	WMa,DSO
401	402	40.2	50.03	18.42	16.1272	33.1038	2.051	4.005	WMa,DSO
402	403	40.3	50.02	18.4195	16.1228	33.1009	2.052	4.005	WMa,DSO
403	404	40.4	50.03	18.4193	16.121	33.0956	2.053	4.005	WMa,DSO
404	405	40.5	50.03	18.4166	16.1202	33.0942	2.053	4.005	WMa,DSO
405	406	40.6	50.02	18.4233	16.1196	33.0939	2.054	4.004	WMa,DSO
406	407	40.7	50.02	18.4196	16.1177	33.0959	2.057	4.005	WMa,DSO
407	408	40.8	50.02	18.413	16.1143	33.0963	2.057	4.005	WMa,DSO
408	409	40.9	50.03	18.4031	16.1113	33.0958	2.054	4.005	WMa,DSO
409	410	41	50.03	18.4054	16.1094	33.0942	2.052	4.005	WMa,DSO
410	411	41.1	50.02	18.4083	16.1078	33.0942	2.051	4.004	WMa,DSO
411	412	41.2	50.02	18.4165	16.1061	33.0917	2.054	4.004	WMa,DSO
412	413	41.3	50.02	18.4113	16.1066	33.0896	2.056	4.004	WMa,DSO
413	414	41.4	50.02	18.4086	16.108	33.0874	2.056	4.004	WMa,DSO
414	415	41.5	50.02	18.4051	16.1089	33.0886	2.055	4.005	WMa,DSO
415	416	41.6	50.02	18.4099	16.1093	33.0891	2.055	4.004	WMa,DSO
416	417	41.7	50.02	18.4056	16.1084	33.0902	2.055	4.004	WMa,DSO
417	418	41.8	50.02	18.4084	16.1082	33.0887	2.055	4.004	WMa,DSO
418	419	41.9	50.02	18.4036	16.1097	33.0879	2.054	4.004	WMa,DSO
419	420	42	50.01	18.4064	16.1117	33.087	2.054	4.004	WMa,DSO
420	421	42.1	50.01	18.4033	16.1134	33.0869	2.052	4.004	WMa,DSO
421	422	42.2	50.01	18.4096	16.1154	33.0848	2.053	4.004	WMa,DSO
422	423	42.3	50.01	18.4062	16.1177	33.085	2.053	4.003	WMa,DSO
423	424	42.4	50.01	18.4072	16.1197	33.0834	2.053	4.004	WMa,DSO
424	425	42.5	50.01	18.4052	16.1218	33.0836	2.053	4.004	WMa,DSO
425	426	42.6	50.01	18.4052	16.1238	33.083	2.052	4.003	WMa,DSO
426	427	42.7	50.01	18.4029	16.1247	33.0843	2.051	4.004	WMa,DSO
427	428	42.8	50.01	18.408	16.125	33.0839	2.051	4.003	WMa,DSO
428	429	42.9	50.01	18.4028	16.1254	33.0844	2.051	4.003	WMa,DSO
429	430	43	50.01	18.407	16.1256	33.0834	2.051	4.004	WMa,DSO
430	431	43.1	50.01	18.4052	16.1257	33.0831	2.05	4.003	WMa,DSO
431	432	43.2	50.01	18.41	16.1256	33.0819	2.052	4.003	WMa,DSO
432	433	43.3	50.01	18.4072	16.1255	33.0822	2.052	4.004	WMa,DSO
433	434	43.4	50.01	18.4078	16.1256	33.08	2.053	4.003	WMa,DSO
434	435	43.5	50.01	18.4034	16.126	33.0799	2.052	4.004	WMa,DSO
435	436	43.6	50.01	18.4039	16.126	33.0788	2.052	4.003	WMa,DSO
436	437	43.7	50.01	18.3993	16.1259	33.0788	2.052	4.004	WMa,DSO
437	438	43.8	50.01	18.4017	16.1259	33.0773	2.051	4.004	WMa,DSO
438	439	43.9	50.01	18.3983	16.1265	33.077	2.05	4.003	WMa,DSO
439	440	44	50.01	18.404	16.1263	33.0749	2.05	4.003	WMa,DSO
440	441	44.1	50.01	18.4006	16.1266	33.0741	2.05	4.003	WMa,DSO
441	442	44.2	50.01	18.4044	16.1269	33.0722	2.05	4.003	WMa,DSO
442	443	44.3	50.01	18.4025	16.1273	33.0718	2.051	4.004	WMa,DSO
443	444	44.4	50.01	18.4049	16.1267	33.07	2.051	4.003	WMa,DSO
444	445	44.5	50.01	18.4001	16.1263	33.0697	2.052	4.004	WMa,DSO
445	446	44.6	50.01	18.3997	16.1259	33.068	2.051	4.004	WMa,DSO
446	447	44.7	50.01	18.3957	16.1257	33.0678	2.05	4.003	WMa,DSO
447	448	44.8	50.01	18.3986	16.125	33.0666	2.051	4.003	WMa,DSO
448	449	44.9	50.01	18.3933	16.1248	33.0661	2.05	4.004	WMa,DSO
449	450	45	50.01	18.3974	16.1243	33.0648	2.05	4.004	WMa,DSO
450	451	45.1	50.01	18.3941	16.1245	33.065	2.05	4.003	WMa,DSO
451	452	45.2	50.01	18.3991	16.1244	33.0645	2.05	4.003	WMa,DSO
452	453	45.3	50.01	18.3975	16.124	33.0657	2.05	4.003	WMa,DSO
453	454	45.4	50.01	18.4003	16.1237	33.0656	2.051	4.003	WMa,DSO
454	455	45.5	50.01	18.3979	16.1237	33.0676	2.051	4.003	WMa,DSO
455	456	45.6	50.01	18.3994	16.1231	33.0678	2.051	4.003	WMa,DSO
456	457	45.7	50.01	18.396	16.1227	33.0687	2.051	4.003	WMa,DSO
457	458	45.8	50.01	18.3992	16.1225	33.068	2.052	4.004	WMa,DSO
458	459	45.9	50.01	18.3953	16.123	33.068	2.051	4.003	WMa,DSO
459	460	46	50.01	18.3998	16.1234	33.0671	2.052	4.003	WMa,DSO
460	461	46.1	50.01	18.395	16.1244	33.0669	2.051	4.003	WMa,DSO
461	462	46.2	50.01	18.3964	16.1257	33.0659	2.051	4.003	WMa,DSO
462	463	46.3	50.01	18.3951	16.1269	33.0667	2.05	4.003	WMa,DSO
463	464	46.4	50	18.3971	16.1283	33.0666	2.05	4.003	WMa,DSO
464	465	46.5	50.01	18.3964	16.1288	33.0682	2.05	4.003	WMa,DSO
465	466	46.6	50.01	18.3982	16.1291	33.0671	2.049	4.003	WMa,DSO
466	467	46.7	50	18.3962	16.1294	33.0675	2.049	4.003	WMa,DSO
467	468	46.8	50.01	18.402	16.1289	33.0665	2.05	4.003	WMa,DSO
468	469	46.9	50	18.4	16.1286	33.0657	2.05	4.003	WMa,DSO
469	470	47	50	18.4018	16.1283	33.0639	2.051	4.003	WMa,DSO
470	471	47.1	50.01	18.3955	16.1292	33.0637	2.05	4.003	WMa,DSO
471	472	47.2	50.01	18.3975	16.1299	33.0645	2.051	4.003	WMa,DSO
472	473	47.3	50.01	18.3923	16.1293	33.0672	2.051	4.004	WMa,DSO
473	474	47.4	50.01	18.3906	16.127	33.0669	2.05	4.004	WMa,DSO
474	475	47.5	50.01	18.3898	16.124	33.0659	2.049	4.003	WMa,DSO
475	476	47.6	50.01	18.3976	16.1228	33.0619	2.048	4.003	WMa,DSO
476	477	47.7	50	18.4005	16.1219	33.0603	2.049	4.003	WMa,DSO
477	478	47.8	50	18.4054	16.1212	33.0581	2.052	4.002	WMa,DSO
478	479	47.9	50.01	18.3974	16.121	33.0588	2.053	4.003	WMa,DSO
479	480	48	50.02	18.3929	16.119	33.0594	2.053	4.004	WMa,DSO
480	481	48.1	50.02	18.3856	16.1165	33.0589	2.051	4.004	WMa,DSO
481	482	48.2	50.02	18.3896	16.114	33.0562	2.051	4.004	WMa,DSO
482	483	48.3	50.02	18.3895	16.1109	33.054	2.05	4.004	WMa,DSO
483	484	48.4	50.01	18.3928	16.1082	33.0485	2.052	4.004	WMa,DSO
484	485	48.5	50.01	18.3896	16.1074	33.0455	2.053	4.003	WMa,DSO
485	486	48.6	50.02	18.3839	16.1071	33.0426	2.052	4.004	WMa,DSO
486	487	48.7	50.02	18.3817	16.1059	33.0424	2.05	4.004	WMa,DSO
487	488	48.8	50.01	18.3876	16.1044	33.0418	2.052	4.004	WMa,DSO
488	489	48.9	50.02	18.3798	16.102	33.0414	2.052	4.004	WMa,DSO
489	490	49	50.02	18.3825	16.1	33.0391	2.052	4.004	WMa,DSO
490	491	49.1	50.02	18.3785	16.099	33.0382	2.052	4.004	WMa,DSO
491	492	49.2	50.02	18.3814	16.0974	33.0381	2.052	4.004	WMa,DSO
492	493	49.3	50.01	18.3811	16.0941	33.0393	2.052	4.003	WMa,DSO
493	494	49.4	50.02	18.3827	16.091	33.0376	2.054	4.004	WMa,DSO
494	495	49.5	50.02	18.3798	16.0882	33.0375	2.053	4.004	WMa,DSO
495	496	49.6	50.01	18.3833	16.085	33.0354	2.054	4.004	WMa,DSO
496	497	49.7	50.02	18.379	16.082	33.0343	2.054	4.004	WMa,DSO
497	498	49.8	50.02	18.3801	16.0789	33.0317	2.055	4.004	WMa,DSO
498	499	49.9	50.02	18.3739	16.0761	33.0298	2.055	4.004	WMa,DSO
499	500	50	50.02	18.374	16.0737	33.0264	2.056	4.004	WMa,DSO
500	501	50.1	50.03	18.3688	16.0717	33.0234	2.055	4.005	WMa,DSO
501	502	50.2	50.03	18.3695	16.0698	33.019	2.055	4.005	WMa,DSO
502	503	50.3	50.03	18.366	16.0683	33.0162	2.055	4.005	WMa,DSO
503	504	50.4	50.02	18.3683	16.0674	33.0118	2.055	4.005	WMa,DSO
504	505	50.5	50.03	18.3626	16.0663	33.0096	2.055	4.005	WMa,DSO
505	506	50.6	50.03	18.3637	16.0653	33.0062	2.054	4.005	WMa,DSO
506	507	50.7	50.03	18.3618	16.0647	33.0047	2.053	4.005	WMa,DSO
507	508	50.8	50.02	18.3639	16.0636	33.0024	2.054	4.005	WMa,DSO
508	509	50.9	50.02	18.3586	16.0629	33.0003	2.054	4.005	WMa,DSO
509	510	51	50.02	18.3623	16.0627	32.9966	2.055	4.005	WMa,DSO
510	511	51.1	50.03	18.3564	16.0634	32.9949	2.055	4.005	WMa,DSO
511	512	51.2	50.02	18.3577	16.0637	32.9926	2.055	4.005	WMa,DSO
512	513	51.3	50.02	18.3533	16.0641	32.9921	2.055	4.005	WMa,DSO
513	514	51.4	50.02	18.3518	16.0641	32.9896	2.054	4.005	WMa,DSO
514	515	51.5	50.02	18.3496	16.0643	32.989	2.053	4.004	WMa,DSO
515	516	51.6	50.02	18.3527	16.0648	32.9869	2.052	4.004	WMa,DSO
516	517	51.7	50.02	18.3496	16.0658	32.9863	2.052	4.004	WMa,DSO
517	518	51.8	50.02	18.3559	16.0665	32.9846	2.053	4.004	WMa,DSO
518	519	51.9	50.02	18.3511	16.0672	32.9839	2.053	4.004	WMa,DSO
519	520	52	50.02	18.3538	16.0674	32.9828	2.053	4.004	WMa,DSO
520	521	52.1	50.02	18.3502	16.0673	32.9824	2.053	4.004	WMa,DSO
521	522	52.2	50.02	18.3519	16.0669	32.9798	2.053	4.004	WMa,DSO
522	523	52.3	50.02	18.3493	16.0666	32.9787	2.053	4.004	WMa,DSO
523	524	52.4	50.02	18.3503	16.0665	32.9758	2.054	4.004	WMa,DSO
524	525	52.5	50.02	18.3449	16.0678	32.975	2.053	4.004	WMa,DSO
525	526	52.6	50.02	18.3447	16.069	32.9731	2.053	4.004	WMa,DSO
526	527	52.7	50.02	18.3409	16.0702	32.9728	2.051	4.005	WMa,DSO
527	528	52.8	50.02	18.3452	16.0712	32.9715	2.051	4.004	WMa,DSO
528	529	52.9	50.02	18.3414	16.0724	32.971	2.051	4.004	WMa,DSO
529	530	53	50.01	18.3464	16.0739	32.9697	2.05	4.004	WMa,DSO
530	531	53.1	50.01	18.3454	16.075	32.9699	2.05	4.004	WMa,DSO
531	532	53.2	50.01	18.3493	16.0753	32.9687	2.051	4.004	WMa,DSO
532	533	53.3	50.01	18.3454	16.0756	32.9692	2.051	4.004	WMa,DSO
533	534	53.4	50.01	18.3469	16.0759	32.9677	2.051	4.004	WMa,DSO
534	535	53.5	50.01	18.3439	16.0761	32.9677	2.051	4.004	WMa,DSO
535	536	53.6	50.01	18.346	16.0755	32.966	2.052	4.004	WMa,DSO
536	537	53.7	50.02	18.3402	16.0747	32.9656	2.051	4.004	WMa,DSO
537	538	53.8	50.01	18.3405	16.0737	32.9639	2.051	4.004	WMa,DSO
538	539	53.9	50.02	18.3369	16.0725	32.9635	2.05	4.004	WMa,DSO
539	540	54	50.01	18.3415	16.0703	32.9619	2.05	4.004	WMa,DSO
540	541	54.1	50.02	18.339	16.068	32.9604	2.05	4.004	WMa,DSO
541	542	54.2	50.01	18.3417	16.067	32.9573	2.051	4.004	WMa,DSO
542	543	54.3	50.01	18.3391	16.0669	32.9562	2.051	4.004	WMa,DSO
543	544	54.4	50.01	18.3417	16.0668	32.9544	2.052	4.004	WMa,DSO
544	545	54.5	50.02	18.3365	16.0668	32.9548	2.053	4.004	WMa,DSO
545	546	54.6	50.02	18.3348	16.0666	32.9529	2.053	4.004	WMa,DSO
546	547	54.7	50.02	18.3311	16.0669	32.952	2.051	4.004	WMa,DSO
547	548	54.8	50.02	18.3347	16.068	32.9495	2.051	4.004	WMa,DSO
548	549	54.9	50.01	18.3318	16.0698	32.9478	2.05	4.004	WMa,DSO
549	550	55	50.01	18.3365	16.0723	32.9453	2.05	4.003	WMa,DSO
550	551	55.1	50.02	18.332	16.076	32.9444	2.049	4.004	WMa,DSO
551	552	55.2	50.01	18.333	16.0798	32.9427	2.049	4.004	WMa,DSO
552	553	55.3	50.01	18.3311	16.0839	32.9423	2.048	4.003	WMa,DSO
553	554	55.4	50.01	18.3342	16.0879	32.942	2.047	4.003	WMa,DSO
554	555	55.5	50.01	18.3333	16.0911	32.943	2.047	4.003	WMa,DSO
555	556	55.6	50.01	18.3366	16.0944	32.9422	2.047	4.003	WMa,DSO
556	557	55.7	50.01	18.3314	16.0974	32.944	2.046	4.003	WMa,DSO
557	558	55.8	50.01	18.3357	16.0993	32.945	2.045	4.003	WMa,DSO
558	559	55.9	50	18.3363	16.1005	32.9469	2.045	4.003	WMa,DSO
559	560	56	50	18.3395	16.1006	32.9474	2.046	4.003	WMa,DSO
560	561	56.1	50	18.337	16.1006	32.9479	2.045	4.003	WMa,DSO
561	562	56.2	50	18.3419	16.1001	32.947	2.046	4.003	WMa,DSO
562	563	56.3	50	18.3385	16.0999	32.947	2.047	4.003	WMa,DSO
563	564	56.4	50	18.3408	16.0996	32.9453	2.047	4.003	WMa,DSO
564	565	56.5	50.01	18.336	16.0996	32.9441	2.047	4.003	WMa,DSO
565	566	56.6	50.01	18.3363	16.1006	32.9422	2.047	4.003	WMa,DSO
566	567	56.7	50.01	18.3328	16.1005	32.9422	2.047	4.004	WMa,DSO
567	568	56.8	50.01	18.3311	16.1008	32.9397	2.047	4.004	WMa,DSO
568	569	56.9	50.01	18.3268	16.1019	32.9379	2.044	4.003	WMa,DSO
569	570	57	50.01	18.3331	16.1027	32.9359	2.044	4.003	WMa,DSO
570	571	57.1	50	18.3333	16.1033	32.9355	2.044	4.003	WMa,DSO
571	572	57.2	50	18.3369	16.1033	32.9337	2.045	4.003	WMa,DSO
572	573	57.3	50	18.3326	16.1036	32.933	2.044	4.003	WMa,DSO
573	574	57.4	50.01	18.3344	16.1036	32.9326	2.044	4.003	WMa,DSO
574	575	57.5	50	18.3341	16.1018	32.9339	2.045	4.003	WMa,DSO
575	576	57.6	50.01	18.3354	16.0989	32.9329	2.046	4.003	WMa,DSO
576	577	57.7	50.01	18.329	16.0955	32.9325	2.046	4.003	WMa,DSO
577	578	57.8	50.01	18.3307	16.0918	32.9306	2.046	4.004	WMa,DSO
578	579	57.9	50.01	18.3293	16.0876	32.9298	2.046	4.004	WMa,DSO
579	580	58	50.01	18.3296	16.0828	32.9277	2.048	4.004	WMa,DSO
580	581	58.1	50.02	18.3253	16.0787	32.925	2.047	4.004	WMa,DSO
581	582	58.2	50.02	18.3284	16.0756	32.9214	2.049	4.004	WMa,DSO
582	583	58.3	50.02	18.324	16.0729	32.9196	2.049	4.004	WMa,DSO
583	584	58.4	50.02	18.3238	16.0703	32.9162	2.05	4.004	WMa,DSO
584	585	58.5	50.02	18.3179	16.0683	32.9134	2.049	4.004	WMa,DSO
585	586	58.6	50.02	18.3168	16.0673	32.9101	2.049	4.004	WMa,DSO
586	587	58.7	50.02	18.3148	16.0663	32.9092	2.048	4.004	WMa,DSO
587	588	58.8	50.02	18.3169	16.0653	32.9066	2.049	4.004	WMa,DSO
588	589	58.9	50.03	18.311	16.0647	32.905	2.047	4.005	WMa,DSO
589	590	59	50.02	18.3137	16.0648	32.9033	2.047	4.004	WMa,DSO
590	591	59.1	50.02	18.3135	16.0647	32.9038	2.047	4.004	WMa,DSO
591	592	59.2	50.02	18.3164	16.0635	32.9036	2.048	4.004	WMa,DSO
592	593	59.3	50.02	18.3138	16.0617	32.9042	2.048	4.004	WMa,DSO
593	594	59.4	50.02	18.3148	16.0599	32.903	2.049	4.004	WMa,DSO
594	595	59.5	50.01	18.3141	16.0578	32.904	2.048	4.004	WMa,DSO
595	596	59.6	50.01	18.3161	15.7753	32.5261	2.05	4.004	WMa,DSO
596	597	59.7	50.02	18.3117	15.754	31.8554	2.05	4.004	WMa,DSO
597	598	59.8	50.02	18.3123	15.8007	30.9945	2.051	4.004	WMa,DSO
598	599	59.9	50.02	18.306	15.8893	30.1034	2.05	4.004	WMa,DSO
599	600	60	50.02	18.3083	16.0726	29.2415	2.051	4.004	WMa,DSO
612	1	60.101	48.63	15.3336	16.1624	28.3601	2.217	3.893	WMa,DSO
613	2	60.201	46.26	13.8948	16.3785	27.5082	1.611	3.703	WMa,DSO
614	3	60.301	42.08	12.0812	16.4509	26.6267	1.413	3.368	WMa,DSO
615	4	60.401	37.58	10.7868	16.6906	25.7827	1.356	3.008	WMa,DSO
616	5	60.501	32.86	9.72367	16.7498	24.9028	1.296	2.631	WMa,DSO
617	6	60.601	28.54	8.22047	17.0034	24.0653	1.361	2.285	WMa,DSO
618	7	60.702	24.53	7.33435	17.3368	23.5771	1.277	1.963	WMa,DSO
619	8	60.802	21.03	6.0319	17.6066	23.4415	1.378	1.684	WMa,DSO
620	9	60.902	17.92	5.3961	17.5865	23.4443	1.265	1.434	WMa,DSO
621	10	61.002	15.31	4.37733	17.7462	23.5577	1.391	1.225	WMa,DSO
622	11	61.102	13.04	3.94548	17.5873	23.5765	1.258	1.044	WMa,DSO
623	12	61.202	11.17	3.20247	17.7676	23.6918	1.405	0.8937	WMa,DSO
624	13	61.302	9.554	2.91522	17.568	23.7342	1.278	0.7648	WMa,DSO
625	14	61.402	8.244	2.35845	17.7625	23.8642	1.434	0.66	WMa,DSO
626	15	61.502	7.101	2.18419	17.5634	23.8942	1.295	0.5684	WMa,DSO
627	16	61.602	6.172	1.77294	17.8032	24.0802	1.447	0.494	WMa,DSO
628	17	61.702	5.351	1.65945	17.5933	24.1569	1.286	0.4284	WMa,DSO
629	18	61.802	4.692	1.36002	17.8598	24.3499	1.479	0.3756	WMa,DSO
630	19	61.902	4.108	1.27787	17.7029	24.4232	1.298	0.3289	WMa,DSO
631	20	62.002	3.629	1.05541	18.0376	24.6687	1.453	0.2905	WMa,DSO
632	21	62.102	3.198	1.01724	17.928	24.7781	1.307	0.256	WMa,DSO
633	22	62.201	2.849	0.842541	18.3062	25.0631	1.485	0.228	WMa,DSO
634	23	62.301	2.529	0.812732	18.2376	25.1834	1.303	0.2025	WMa,DSO
635	24	62.401	2.266	0.682911	18.7315	25.4962	1.454	0.1814	WMa,DSO
636	25	62.501	2.023	0.666707	18.7355	25.7276	1.306	0.1619	WMa,DSO
637	26	62.601	1.823	0.56557	19.2646	26.0972	1.453	0.146	WMa,DSO
638	27	62.701	1.639	0.55257	19.3333	26.3432	1.306	0.1312	WMa,DSO
639	28	62.801	1.487	0.470105	19.9609	26.7716	1.411	0.119	WMa,DSO
640	29	62.901	1.34	0.468581	20.1167	27.0886	1.267	0.1073	WMa,DSO
641	30	63.001	1.221	0.405143	20.7904	27.6056	1.429	0.09773	WMa,DSO
642	31	63.101	1.108	0.396807	21.0241	27.9696	1.256	0.08869	WMa,DSO
643	32	63.201	1.014	0.349119	21.7978	28.5098	1.392	0.08116	WMa,DSO
644	33	63.301	0.9226	0.345692	22.1463	28.9926	1.248	0.07386	WMa,DSO
645	34	63.401	0.8485	0.30504	22.9514	29.6724	1.362	0.06792	WMa,DSO
646	35	63.501	0.7754	0.303449	23.3567	30.1619	1.246	0.06208	WMa,DSO
647	36	63.601	0.716	0.269982	24.3148	30.8037	1.334	0.05732	WMa,DSO
648	37	63.701	0.6568	0.268664	24.8644	31.3678	1.207	0.05258	WMa,DSO
649	38	63.801	0.6073	0.244467	25.956	32.069	1.319	0.04861	WMa,DSO
650	39	63.901	0.5606	0.240749	26.6991	32.6969	1.226	0.04488	WMa,DSO
651	40	64.001	0.5211	0.218676	27.9387	33.476	1.257	0.04171	WMa,DSO
652	41	64.101	0.481	0.217621	28.918	34.1531	1.158	0.0385	WMa,DSO
653	42	64.201	0.4486	0.199389	30.4125	35.0287	1.207	0.03591	WMa,DSO
654	43	64.301	0.4153	0.199314	31.6427	35.8072	1.112	0.03324	WMa,DSO
655	44	64.401	0.3876	0.186115	33.4573	36.7594	1.144	0.03103	WMa,DSO
656	45	64.501	0.3605	0.184836	35.0681	37.7226	1.076	0.02886	WMa,DSO
657	46	64.601	0.3366	0.174405	37.0567	38.9014	1.077	0.02694	WMa,DSO
658	47	64.701	0.3129	0.174502	38.8757	40.0288	1.019	0.02505	WMa,DSO
659	48	64.801	0.2933	0.165281	41.2133	41.2411	1.011	0.02348	WMa,DSO
660	49	64.901	0.2725	0.167356	43.4112	42.5144	0.9609	0.02181	WMa,DSO
661	50	65.001	0.2558	0.160501	45.9579	43.9118	0.9781	0.02048	WMa,DSO
662	51	65.101	0.2399	0.159189	48.508	45.1678	0.9542	0.01921	WMa,DSO
663	52	65.201	0.2266	0.154276	51.5191	46.4743	0.9408	0.01814	WMa,DSO
664	53	65.301	0.2129	0.153285	54.5564	47.5325	0.8796	0.01704	WMa,DSO
665	54	65.401	0.2008	0.150752	58.1897	48.8506	0.883	0.01608	WMa,DSO
666	55	65.501	0.1897	0.149468	61.748	50.066	0.8643	0.01519	WMa,DSO
667	56	65.601	0.1802	0.146446	65.7203	51.1316	0.8159	0.01443	WMa,DSO
668	57	65.701	0.1703	0.146645	69.9613	52.1974	0.7654	0.01363	WMa,DSO
669	58	65.801	0.1622	0.144102	74.7626	53.4249	0.71	0.01298	WMa,DSO
670	59	65.901	0.1526	0.147235	79.5831	54.5753	0.6854	0.01221	WMa,DSO
671	60	66.001	0.1457	0.146305	84.8308	55.4463	0.6703	0.01166	WMa,DSO
672	61	66.101	0.1392	0.14555	90.6356	56.2618	0.6278	0.01114	WMa,DSO
673	62	66.201	0.1329	0.147175	96.9141	56.9857	0.6078	0.01064	WMa,DSO
674	63	66.301	0.1262	0.14984	103.479	57.76	0.5874	0.0101	WMa,DSO
675	64	66.401	0.1217	0.149469	110.405	58.8657	0.5623	0.009739	WMa,DSO
676	65	66.501	0.117	0.15036	117.526	59.4351	0.5199	0.009368	WMa,DSO
677	66	66.601	0.1121	0.154126	125.236	60.1371	0.4899	0.008974	WMa,DSO
678	67	66.701	0.1079	0.156124	132.998	60.8428	0.4494	0.008634	WMa,DSO
679	68	66.801	0.1041	0.159531	140.674	61.6708	0.4329	0.008336	WMa,DSO
680	69	66.901	0.1006	0.162656	148.464	61.6024	0.4279	0.008053	WMa,DSO
681	70	67.001	0.09793	0.165725	156.698	61.4104	0.3851	0.00784	WMa,DSO
682	71	67.101	0.09476	0.17045	164.934	61.7718	0.3783	0.007586	WMa,DSO
683	72	67.201	0.09338	0.172864	172.981	61.1068	0.3642	0.007475	WMa,DSO
684	73	67.301	0.09181	0.175441	181.775	60.2935	0.3721	0.00735	WMa,DSO
685	74	67.401	0.09079	0.179075	190.539	60.0248	0.3158	0.007269	WMa,DSO
686	75	67.501	0.08894	0.183244	199.34	59.2081	0.2939	0.00712	WMa,DSO
687	76	67.601	0.08787	0.188169	207.857	58.8947	0.3091	0.007034	WMa,DSO
688	77	67.701	0.08721	0.190585	216.02	57.5891	0.2509	0.006981	WMa,DSO
689	78	67.801	0.08514	0.199427	224.811	56.4966	0.2202	0.006816	WMa,DSO
690	79	67.901	0.08379	0.204412	233.743	55.8965	0.2443	0.006708	WMa,DSO
691	80	68.001	0.08345	0.209854	241.835	56.1474	0.2225	0.006681	WMa,DSO
692	81	68.101	0.08311	0.214495	249.689	55.98	0.228	0.006654	WMa,DSO
693	82	68.201	0.08332	0.218883	257.569	55.7603	0.191	0.006671	WMa,DSO
694	83	68.301	0.0823	0.226714	264.873	56.5331	0.1897	0.006589	WMa,DSO
695	84	68.401	0.08219	0.233219	270.916	57.6168	0.2165	0.00658	WMa,DSO
696	85	68.501	0.08311	0.236023	277.007	57.4652	0.2243	0.006654	WMa,DSO
697	86	68.601	0.08344	0.241623	282.817	57.5823	0.1981	0.00668	WMa,DSO
698	87	68.701	0.08324	0.247688	288.098	58.0158	0.2088	0.006664	WMa,DSO
699	88	68.801	0.08407	0.251168	292.692	59.3933	0.211	0.006731	WMa,DSO
700	89	68.901	0.08452	0.255036	296.598	59.8238	0.211	0.006767	WMa,DSO
701	90	69.001	0.08457	0.261465	300.605	58.9496	0.185	0.006771	WMa,DSO
702	91	69.101	0.08479	0.266555	305.022	58.7694	0.1807	0.006788	WMa,DSO
703	92	69.201	0.08557	0.270307	308.356	58.8517	0.2006	0.006851	WMa,DSO
704	93	69.301	0.08641	0.27238	312.024	57.0963	0.2088	0.006918	WMa,DSO
705	94	69.401	0.08687	0.276775	316.023	56.1094	0.1788	0.006956	WMa,DSO
706	95	69.501	0.08674	0.282198	320.06	55.777	0.1569	0.006944	WMa,DSO
707	96	69.601	0.08696	0.288023	323.608	55.4129	0.1848	0.006962	WMa,DSO
708	97	69.702	0.08816	0.287217	326.677	55.2699	0.1782	0.007058	WMa,DSO
709	98	69.802	0.08797	0.29398	330.739	54.4869	0.1252	0.007043	WMa,DSO
710	99	69.902	0.08798	0.299246	334.553	54.2966	0.1511	0.007044	WMa,DSO
711	100	70.002	0.08835	0.304501	337.651	54.5804	0.1727	0.007073	WMa,DSO
712	101	70.102	0.08882	0.308206	340.396	55.6576	0.1523	0.007111	WMa,DSO
713	102	70.202	0.0895	0.310921	342.512	55.29	0.1584	0.007165	WMa,DSO
714	103	70.302	0.08904	0.319115	345.469	55.9672	0.151	0.007128	WMa,DSO
715	104	70.402	0.09005	0.320603	347.187	57.569	0.1779	0.007209	WMa,DSO
716	105	70.502	0.09094	0.320744	348.593	58.4622	0.1703	0.00728	WMa,DSO
717	106	70.602	0.09125	0.325819	350.354	57.9525	0.1771	0.007305	WMa,DSO
718	107	70.702	0.09194	0.32497	352.094	58.1825	0.1608	0.007361	WMa,DSO
719	108	70.802	0.09209	0.330722	353.49	58.9455	0.1829	0.007373	WMa,DSO
720	109	70.902	0.09281	0.3299	353.992	59.3147	0.1687	0.00743	WMa,DSO
721	110	71.002	0.09318	0.332608	355.489	58.1469	0.1724	0.00746	WMa,DSO
722	111	71.102	0.09284	0.336914	357.584	58.0335	0.1478	0.007433	WMa,DSO
723	112	71.202	0.09306	0.340872	359.017	58.2392	0.1512	0.00745	WMa,DSO
724	113	71.302	0.09369	0.34096	360.972	58.6165	0.175	0.0075	WMa,DSO
725	114	71.402	0.09404	0.342752	362.845	58.2026	0.16	0.007529	WMa,DSO
726	115	71.502	0.0938	0.347357	364.827	58.1567	0.1349	0.00751	WMa,DSO
727	116	71.602	0.09395	0.352554	366.48	57.786	0.1563	0.007522	WMa,DSO
728	117	71.702	0.0945	0.352461	367.067	58.977	0.1757	0.007565	WMa,DSO
729	118	71.802	0.09464	0.355201	367.771	58.8914	0.1627	0.007577	WMa,DSO
730	119	71.902	0.09474	0.358758	369.314	58.0906	0.1606	0.007585	WMa,DSO
731	120	72.002	0.0951	0.358428	370.593	58.615	0.1575	0.007614	WMa,DSO
732	121	72.102	0.09562	0.357869	371.466	59.6794	0.1529	0.007656	WMa,DSO
733	122	72.202	0.09617	0.357162	371.665	60.5707	0.181	0.007699	WMa,DSO
734	123	72.302	0.09606	0.359073	372	60.4491	0.1455	0.00769	WMa,DSO
735	124	72.402	0.09589	0.363743	372.428	60.2224	0.1436	0.007677	WMa,DSO
736	125	72.502	0.09622	0.364944	371.913	61.226	0.1694	0.007703	WMa,DSO
737	126	72.602	0.09639	0.367742	371.801	61.5869	0.1625	0.007717	WMa,DSO
738	127	72.702	0.09681	0.366946	371.96	62.4437	0.1817	0.007751	WMa,DSO
739	128	72.802	0.09722	0.365934	372.14	62.1936	0.1703	0.007784	WMa,DSO
740	129	72.902	0.09712	0.368652	372.638	62.6947	0.154	0.007775	WMa,DSO
741	130	73.002	0.09777	0.366628	372.302	62.7256	0.1931	0.007827	WMa,DSO
742	131	73.102	0.09771	0.367688	372.016	61.7666	0.1687	0.007822	WMa,DSO
743	132	73.202	0.09779	0.36919	372.193	61.4861	0.1775	0.007829	WMa,DSO
744	133	73.302	0.09821	0.36619	372.595	60.3357	0.1725	0.007862	WMa,DSO
745	134	73.402	0.09769	0.371271	373.102	59.8551	0.158	0.00782	WMa,DSO
746	135	73.502	0.09805	0.368381	373.499	60.0595	0.146	0.00785	WMa,DSO
747	136	73.602	0.0982	0.367816	374.823	58.1103	0.1424	0.007861	WMa,DSO
748	137	73.702	0.09769	0.37412	376.157	57.7058	0.1535	0.007821	WMa,DSO
749	138	73.802	0.09803	0.373845	377.034	57.4498	0.146	0.007848	WMa,DSO
750	139	73.902	0.09818	0.374099	378.132	57.7565	0.1537	0.00786	WMa,DSO
751	140	74.002	0.09816	0.377174	378.832	58.1967	0.1582	0.007858	WMa,DSO
752	141	74.102	0.09806	0.378503	380.065	58.9425	0.1297	0.007851	WMa,DSO
753	142	74.202	0.09793	0.382018	380.931	60.3877	0.1508	0.00784	WMa,DSO
754	143	74.302	0.09839	0.380346	381.485	61.4855	0.1657	0.007877	WMa,DSO
755	144	74.402	0.09867	0.380214	381.708	62.7295	0.1759	0.007899	WMa,DSO
756	145	74.502	0.09855	0.382799	381.776	62.8302	0.1675	0.00789	WMa,DSO
757	146	74.602	0.09854	0.384648	381.955	63.0814	0.1621	0.007889	WMa,DSO
758	147	74.702	0.09884	0.382012	381.618	64.6159	0.1806	0.007913	WMa,DSO
759	148	74.802	0.09863	0.385634	380.788	64.7457	0.1825	0.007897	WMa,DSO
760	149	74.902	0.09899	0.382111	380.718	64.4727	0.1811	0.007925	WMa,DSO
761	150	75.002	0.09922	0.378994	380.343	63.5971	0.1564	0.007944	WMa,DSO
762	151	75.102	0.09892	0.382482	380.45	63.1833	0.1646	0.00792	WMa,DSO
763	152	75.202	0.09921	0.381807	380.057	63.8069	0.1755	0.007942	WMa,DSO
764	153	75.302	0.0994	0.379023	379.686	62.4823	0.1582	0.007958	WMa,DSO
765	154	75.402	0.09922	0.382316	379.614	60.5553	0.1581	0.007944	WMa,DSO
766	155	75.502	0.09948	0.377735	380.195	59.8496	0.1522	0.007964	WMa,DSO
767	156	75.602	0.09892	0.38468	381.18	59.2941	0.1551	0.00792	WMa,DSO
768	157	75.702	0.09917	0.384062	382.033	58.4437	0.182	0.00794	WMa,DSO
769	158	75.802	0.09955	0.378429	382.482	57.0743	0.1439	0.00797	WMa,DSO
770	159	75.902	0.09906	0.383312	383.857	55.7212	0.1276	0.00793	WMa,DSO
771	160	76.002	0.09894	0.386861	384.572	55.5715	0.158	0.007921	WMa,DSO
772	161	76.102	0.09894	0.387638	385.957	54.882	0.1363	0.007921	WMa,DSO
773	162	76.202	0.09891	0.390237	386.442	53.9106	0.1367	0.007918	WMa,DSO
774	163	76.302	0.09928	0.384657	387.396	52.7159	0.1341	0.007948	WMa,DSO
775	164	76.402	0.09882	0.389631	388.324	53.183	0.1141	0.007911	WMa,DSO
776	165	76.502	0.09901	0.388941	388.193	53.5684	0.1507	0.007927	WMa,DSO
777	166	76.602	0.09915	0.390396	387.786	52.461	0.1268	0.007937	WMa,DSO
778	167	76.702	0.09918	0.389444	387.109	52.3163	0.1256	0.007941	WMa,DSO
779	168	76.802	0.09917	0.392212	386.288	52.3605	0.1435	0.007939	WMa,DSO
780	169	76.902	0.09961	0.389478	385.765	52.8772	0.1534	0.007975	WMa,DSO
781	170	77.002	0.09989	0.385676	384.635	53.8627	0.1392	0.007997	WMa,DSO
782	171	77.102	0.0998	0.384052	384.139	53.7689	0.1279	0.00799	WMa,DSO
783	172	77.202	0.09988	0.383733	383.838	54.5094	0.1348	0.007997	WMa,DSO
784	173	77.302	0.09979	0.384843	383.498	55.8201	0.1412	0.007989	WMa,DSO
785	174	77.402	0.1001	0.382777	382.848	55.9967	0.1511	0.008011	WMa,DSO
786	175	77.502	0.1001	0.383569	383.117	55.9406	0.1464	0.00801	WMa,DSO
787	176	77.602	0.09982	0.386604	383.645	56.5912	0.1501	0.007992	WMa,DSO
788	177	77.702	0.09964	0.390164	384.288	57.2998	0.149	0.007977	WMa,DSO
789	178	77.802	0.09983	0.390366	384.885	58.1076	0.1642	0.007991	WMa,DSO
790	179	77.902	0.09987	0.388209	385.588	58.4905	0.1512	0.007996	WMa,DSO
791	180	78.002	0.09951	0.391913	387.388	58.0456	0.1506	0.007967	WMa,DSO
792	181	78.102	0.09964	0.391448	389.19	58.1943	0.1556	0.007976	WMa,DSO
793	182	78.202	0.09973	0.391836	390.009	58.6683	0.1457	0.007984	WMa,DSO
794	183	78.302	0.09975	0.391008	390.468	58.6098	0.1554	0.007987	WMa,DSO
795	184	78.402	0.09958	0.392253	391.231	58.7305	0.1492	0.007973	WMa,DSO
796	185	78.502	0.09905	0.397646	392.017	59.1485	0.1313	0.007929	WMa,DSO
797	186	78.602	0.09911	0.399625	392.62	59.1975	0.1433	0.007935	WMa,DSO
798	187	78.702	0.09964	0.395567	393.034	59.806	0.16	0.007977	WMa,DSO
799	188	78.802	0.09972	0.395382	393.091	60.4446	0.1454	0.007984	WMa,DSO
800	189	78.902	0.09951	0.397597	393.139	60.7382	0.164	0.007967	WMa,DSO
801	190	79.002	0.09961	0.396409	392.896	60.9984	0.1596	0.007975	WMa,DSO
802	191	79.102	0.09953	0.398572	392.182	61.2072	0.1495	0.007968	WMa,DSO
803	192	79.202	0.09977	0.397547	391.59	61.4146	0.1708	0.007988	WMa,DSO
804	193	79.302	0.09996	0.394426	391.601	61.4677	0.1635	0.008003	WMa,DSO
805	194	79.402	0.1001	0.393381	391.015	62.6816	0.1635	0.008014	WMa,DSO
806	195	79.502	0.1001	0.392083	390.147	62.4412	0.1577	0.008014	WMa,DSO
807	196	79.602	0.09991	0.393631	389.666	61.518	0.1398	0.007999	WMa,DSO
808	197	79.702	0.09974	0.396078	389.202	61.4395	0.1514	0.007986	WMa,DSO
809	198	79.802	0.09985	0.396612	389.208	60.3557	0.1614	0.007994	WMa,DSO
810	199	79.902	0.1002	0.393007	389.29	60.3823	0.1824	0.008021	WMa,DSO
811	200	80.002	0.1003	0.390832	389.742	60.0969	0.1612	0.008029	WMa,DSO
812	201	80.102	0.09999	0.391197	390.079	60.0952	0.1356	0.008006	WMa,DSO
813	202	80.202	0.09977	0.394389	389.947	60.5715	0.1492	0.007988	WMa,DSO
814	203	80.302	0.09974	0.395677	389.783	60.6739	0.1404	0.007986	WMa,DSO
815	204	80.402	0.09988	0.39507	389.47	60.1209	0.1638	0.007997	WMa,DSO
816	205	80.502	0.09972	0.396311	389.622	58.4282	0.1535	0.007984	WMa,DSO
817	206	80.602	0.09988	0.394908	390.22	57.6791	0.1561	0.007997	WMa,DSO
818	207	80.702	0.09999	0.393262	390.636	57.6897	0.1538	0.008005	WMa,DSO
819	208	80.802	0.09984	0.394825	391.208	57.1721	0.155	0.007993	WMa,DSO
820	209	80.902	0.09995	0.392662	391.258	57.4701	0.1472	0.008002	WMa,DSO
821	210	81.002	0.09996	0.390916	391.441	56.7979	0.1336	0.008003	WMa,DSO
822	211	81.102	0.0997	0.393791	391.722	56.0703	0.1375	0.007983	WMa,DSO
823	212	81.202	0.09967	0.394503	392.55	54.9528	0.1343	0.00798	WMa,DSO
824	213	81.302	0.09943	0.398435	393.431	54.6602	0.1325	0.007961	WMa,DSO
825	214	81.402	0.09969	0.396465	393.851	55.0183	0.1486	0.007981	WMa,DSO
826	215	81.502	0.09978	0.39552	394.11	54.8396	0.1442	0.007989	WMa,DSO
827	216	81.602	0.09953	0.397495	394.817	54.4966	0.1321	0.007969	WMa,DSO
828	217	81.702	0.09942	0.400337	395.452	53.7958	0.1218	0.00796	WMa,DSO
829	218	81.802	0.09959	0.400787	396.191	53.8225	0.142	0.007973	WMa,DSO
830	219	81.902	0.09977	0.399746	395.962	54.971	0.1632	0.007988	WMa,DSO
831	220	82.002	0.09997	0.39529	395.672	55.285	0.1411	0.008004	WMa,DSO
832	221	82.102	0.09967	0.396961	395.354	55.5614	0.1214	0.007979	WMa,DSO
833	222	82.202	0.09945	0.398746	395.201	55.7744	0.1157	0.007963	WMa,DSO
834	223	82.302	0.09948	0.401794	394.766	56.3026	0.1323	0.007965	WMa,DSO
835	224	82.402	0.0999	0.399667	394.407	56.8555	0.1654	0.007998	WMa,DSO
836	225	82.502	0.1002	0.395725	394.253	57.5425	0.1586	0.008019	WMa,DSO
837	226	82.602	0.1003	0.394715	394.214	58.3395	0.1533	0.008033	WMa,DSO
838	227	82.702	0.09994	0.397764	393.788	60.0038	0.1386	0.008002	WMa,DSO
839	228	82.802	0.09994	0.398442	393.559	61.0019	0.138	0.008001	WMa,DSO
840	229	82.902	0.09997	0.399318	393.843	61.7314	0.1589	0.008004	WMa,DSO
841	230	83.002	0.1001	0.400599	393.908	62.5463	0.1831	0.008012	WMa,DSO
842	231	83.102	0.1004	0.39786	394.307	63.4058	0.1637	0.008037	WMa,DSO
843	232	83.202	0.1003	0.397529	394.401	63.8374	0.1698	0.008031	WMa,DSO
844	233	83.302	0.09991	0.399474	394.289	63.0982	0.1442	0.007998	WMa,DSO
845	234	83.402	0.09952	0.406176	394.515	63.4299	0.1512	0.007968	WMa,DSO
846	235	83.502	0.1001	0.402933	394.254	63.4431	0.1877	0.008018	WMa,DSO
847	236	83.602	0.1002	0.4016	393.941	61.929	0.1808	0.008018	WMa,DSO
848	237	83.702	0.1003	0.396514	393.577	61.9681	0.165	0.008035	WMa,DSO
849	238	83.802	0.1	0.395834	393.062	60.9837	0.1183	0.008009	WMa,DSO
850	239	83.902	0.09956	0.399895	391.995	59.9884	0.1463	0.007971	WMa,DSO
851	240	84.002	0.09997	0.3965	390.312	58.7709	0.1604	0.008004	WMa,DSO
852	241	84.102	0.1002	0.394893	390.312	57.0075	0.142	0.008021	WMa,DSO
853	242	84.202	0.1003	0.393735	390.775	55.6664	0.1665	0.008033	WMa,DSO
854	243	84.302	0.1003	0.390247	390.549	55.634	0.1441	0.008032	WMa,DSO
855	244	84.402	0.1003	0.387792	389.682	56.7818	0.1201	0.008027	WMa,DSO
856	245	84.502	0.1001	0.388297	388.714	57.1304	0.1237	0.008012	WMa,DSO
857	246	84.602	0.09954	0.397407	388.088	56.0906	0.1387	0.00797	WMa,DSO
858	247	84.702	0.09951	0.401696	388.119	56.6602	0.1416	0.007967	WMa,DSO
859	248	84.802	0.1004	0.394132	388.038	57.0357	0.1652	0.008037	WMa,DSO
860	249	84.902	0.1006	0.390218	388.378	56.6931	0.1542	0.008052	WMa,DSO
861	250	85.002	0.1004	0.3932	388.856	57.2608	0.1603	0.008036	WMa,DSO
862	251	85.102	0.1005	0.390122	389.428	57.825	0.1335	0.008047	WMa,DSO
863	252	85.202	0.1001	0.396021	389.082	58.393	0.1579	0.008017	WMa,DSO
864	253	85.302	0.1003	0.393609	388.903	58.1007	0.1775	0.008033	WMa,DSO
865	254	85.402	0.1002	0.392929	389.878	57.6042	0.1331	0.008022	WMa,DSO
866	255	85.502	0.09998	0.39273	390.984	57.8064	0.1345	0.008006	WMa,DSO
867	256	85.602	0.09986	0.394427	391.812	56.334	0.1375	0.007995	WMa,DSO
868	257	85.702	0.09981	0.395638	393.6	55.5469	0.156	0.007991	WMa,DSO
869	258	85.802	0.09959	0.399617	394.679	53.903	0.1342	0.007973	WMa,DSO
870	259	85.902	0.09949	0.40036	396.137	51.5106	0.147	0.007966	WMa,DSO
871	260	86.002	0.09966	0.398983	396.973	51.0784	0.1551	0.007978	WMa,DSO
872	261	86.102	0.09967	0.39725	397.404	50.0416	0.1157	0.00798	WMa,DSO
873	262	86.202	0.09909	0.402933	397.644	48.4702	0.1056	0.007933	WMa,DSO
874	263	86.302	0.09909	0.401155	398.011	46.0119	0.1083	0.007933	WMa,DSO
875	264	86.402	0.09907	0.400704	397.477	45.114	0.105	0.007931	WMa,DSO
876	265	86.502	0.09929	0.397885	396.904	43.8585	0.118	0.007949	WMa,DSO
877	266	86.602	0.0997	0.394958	397.27	42.3166	0.1039	0.007982	WMa,DSO
878	267	86.702	0.09961	0.394114	397.115	43.1841	0.09273	0.007975	WMa,DSO
879	268	86.802	0.09952	0.395242	395.917	43.9786	0.08604	0.007968	WMa,DSO
880	269	86.902	0.09991	0.39391	394.879	44.6026	0.111	0.007999	WMa,DSO
881	270	87.002	0.1001	0.394724	393.476	45.1004	0.1141	0.008013	WMa,DSO
882	271	87.102	0.09967	0.400758	393.032	44.4162	0.1111	0.007979	WMa,DSO
883	272	87.202	0.1001	0.398495	394.071	44.3649	0.1404	0.008015	WMa,DSO
884	273	87.302	0.1003	0.395569	394.902	45.8672	0.1315	0.008027	WMa,DSO
885	274	87.402	0.1002	0.395005	396.038	46.5073	0.1291	0.00802	WMa,DSO
886	275	87.502	0.1003	0.391091	397.824	46.5607	0.1234	0.008033	WMa,DSO
887	276	87.602	0.09984	0.394423	398.762	47.8396	0.1003	0.007993	WMa,DSO
888	277	87.702	0.09929	0.404565	398.841	47.9932	0.09962	0.007949	WMa,DSO
889	278	87.802	0.0995	0.404527	399.834	47.3803	0.1316	0.007966	WMa,DSO
890	279	87.902	0.09913	0.406684	400.587	47.6883	0.1007	0.007936	WMa,DSO
891	280	88.002	0.09897	0.409577	400.979	47.2676	0.1072	0.007924	WMa,DSO
892	281	88.102	0.09961	0.404851	401.173	47.1761	0.1462	0.007975	WMa,DSO
893	282	88.202	0.09981	0.402396	400.836	47.6618	0.115	0.007991	WMa,DSO
894	283	88.302	0.09951	0.406023	400.565	46.9114	0.1199	0.007966	WMa,DSO
895	284	88.402	0.09977	0.402324	401.027	46.0523	0.1373	0.007988	WMa,DSO
896	285	88.502	0.1	0.398064	400.133	47.5065	0.1159	0.008006	WMa,DSO
897	286	88.602	0.1004	0.3935	398.439	48.4374	0.1201	0.008041	WMa,DSO
898	287	88.702	0.1003	0.393146	398.192	47.46	0.115	0.008031	WMa,DSO
899	288	88.802	0.09959	0.402095	398.566	47.2691	0.07985	0.007974	WMa,DSO
900	289	88.902	0.09927	0.407494	397.891	47.4443	0.1068	0.007948	WMa,DSO
901	290	89.002	0.09999	0.402349	397.681	47.458	0.1433	0.008005	WMa,DSO
902	291	89.102	0.1003	0.39788	398.08	47.9763	0.1383	0.008032	WMa,DSO
903	292	89.202	0.0999	0.401898	398.989	47.2053	0.1203	0.007999	WMa,DSO
904	293	89.302	0.09962	0.405444	399.746	47.7235	0.1087	0.007975	WMa,DSO
905	294	89.402	0.1001	0.401405	399.181	49.6392	0.127	0.008016	WMa,DSO
906	295	89.502	0.1001	0.401516	398.378	49.2888	0.1385	0.008017	WMa,DSO
907	296	89.602	0.0999	0.402672	399.053	47.6556	0.1289	0.007998	WMa,DSO
908	297	89.702	0.09998	0.400719	400.215	45.7429	0.09586	0.008005	WMa,DSO
909	298	89.802	0.1	0.40088	400.957	45.0459	0.1269	0.008005	WMa,DSO
910	299	89.902	0.09999	0.39977	400.887	45.6318	0.1343	0.008005	WMa,DSO
911	300	90.002	0.0998	0.400506	400.696	45.408	0.09955	0.00799	WMa,DSO
912	301	90.102	0.09936	0.40502	400.748	43.5664	0.09641	0.007954	WMa,DSO
913	302	90.202	0.09951	0.404993	401.25	40.6214	0.08208	0.007967	WMa,DSO
914	303	90.302	0.09941	0.407176	402.4	38.8572	0.09905	0.007959	WMa,DSO
915	304	90.402	0.09976	0.405993	404.251	37.033	0.1248	0.007986	WMa,DSO
916	305	90.502	0.1004	0.399913	406.336	35.5377	0.1215	0.008035	WMa,DSO
917	306	90.602	0.0999	0.398851	407.572	34.9607	0.08733	0.007998	WMa,DSO
918	307	90.702	0.09918	0.402445	407.939	33.7299	0.04725	0.007941	WMa,DSO
919	308	90.802	0.09888	0.407409	409.382	32.6231	0.04576	0.007916	WMa,DSO
920	309	90.902	0.09862	0.413395	410.36	30.9701	0.07277	0.007896	WMa,DSO
921	310	91.002	0.09877	0.415644	411.318	27.8652	0.08769	0.007908	WMa,DSO
922	311	91.102	0.0992	0.410949	413.344	23.6876	0.0809	0.007942	WMa,DSO
923	312	91.202	0.09925	0.407521	414.678	21.6728	0.06242	0.007945	WMa,DSO
924	313	91.302	0.09856	0.415954	415.702	20.8641	0.0501	0.00789	WMa,DSO
925	314	91.402	0.09875	0.413724	416.006	20.2419	0.05303	0.007907	WMa,DSO
926	315	91.502	0.09881	0.409767	415.815	18.685	0.03924	0.007911	WMa,DSO
927	316	91.602	0.09863	0.41218	415.118	17.3072	0.005037	0.007897	WMa,DSO
928	317	91.702	0.09888	0.407976	415.1	16.1494	0.03048	0.007916	WMa,DSO
929	318	91.802	0.09882	0.411777	415.105	16.586	0.02462	0.007912	WMa,DSO
930	319	91.902	0.09911	0.411452	414.237	17.4064	0.0289	0.007935	WMa,DSO
931	320	92.002	0.09913	0.412559	414.069	17.7557	0.03196	0.007937	WMa,DSO
932	321	92.102	0.09943	0.409744	413.903	19.2492	0.0525	0.007961	WMa,DSO
933	322	92.202	0.09959	0.411559	413.312	22.0308	0.05008	0.007973	WMa,DSO
934	323	92.302	0.09982	0.410228	413.395	23.0685	0.07413	0.007991	WMa,DSO
935	324	92.402	0.09978	0.412148	413.333	24.8315	0.07317	0.007989	WMa,DSO
936	325	92.502	0.0996	0.415636	413.195	27.0204	0.06249	0.007974	WMa,DSO
937	326	92.602	0.09993	0.41356	413.078	28.859	0.07924	0.008	WMa,DSO
938	327	92.702	0.1001	0.412927	413.11	29.8244	0.07949	0.008011	WMa,DSO
939	328	92.802	0.09987	0.413491	412.666	30.7649	0.05803	0.007996	WMa,DSO
940	329	92.902	0.0997	0.415697	413.072	30.3541	0.07129	0.007982	WMa,DSO
941	330	93.002	0.09988	0.414492	413.37	31.229	0.08725	0.007996	WMa,DSO
942	331	93.102	0.09993	0.415739	412.663	31.8266	0.08084	0.008	WMa,DSO
943	332	93.202	0.1001	0.413603	412.232	32.0401	0.07824	0.008015	WMa,DSO
944	333	93.302	0.1003	0.410129	412.215	32.2445	0.07605	0.008027	WMa,DSO
945	334	93.402	0.09986	0.414562	411.831	32.9405	0.06242	0.007995	WMa,DSO
946	335	93.502	0.09979	0.416264	411.397	32.8751	0.09577	0.007989	WMa,DSO
947	336	93.602	0.1003	0.411426	411.519	33.0293	0.07976	0.008033	WMa,DSO
948	337	93.702	0.1004	0.410965	411.65	34.0538	0.08592	0.008038	WMa,DSO
949	338	93.802	0.1001	0.413224	411.84	35.0245	0.085	0.008016	WMa,DSO
950	339	93.902	0.1001	0.410944	411.89	36.4746	0.07735	0.008018	WMa,DSO
951	340	94.002	0.1	0.412262	411.724	37.8103	0.07036	0.008008	WMa,DSO
952	341	94.102	0.09992	0.416141	411.315	38.4742	0.09106	0.007998	WMa,DSO
953	342	94.202	0.09991	0.418139	410.897	39.9452	0.1076	0.007998	WMa,DSO
954	343	94.302	0.1002	0.416839	410.473	40.5559	0.1036	0.008019	WMa,DSO
955	344	94.402	0.1005	0.413162	410.624	40.6156	0.115	0.008047	WMa,DSO
956	345	94.502	0.1002	0.415426	410.842	41.4395	0.09832	0.008023	WMa,DSO
957	346	94.602	0.1002	0.414369	410.972	42.4058	0.1146	0.008024	WMa,DSO
958	347	94.702	0.1006	0.409664	410.746	43.0717	0.1207	0.008058	WMa,DSO
959	348	94.802	0.1007	0.408002	410.601	41.9623	0.1036	0.008059	WMa,DSO
960	349	94.902	0.1001	0.41477	411.06	41.2202	0.08625	0.008012	WMa,DSO
961	350	95.002	0.1002	0.41433	411.94	41.8144	0.09892	0.008021	WMa,DSO
962	351	95.102	0.1002	0.415102	412.472	42.6421	0.09589	0.008019	WMa,DSO
963	352	95.202	0.1001	0.415361	412.183	42.9889	0.1094	0.008018	WMa,DSO
964	353	95.302	0.09992	0.415473	412.823	42.7526	0.07861	0.008	WMa,DSO
965	354	95.402	0.09978	0.419556	414.057	43.3835	0.0829	0.007989	WMa,DSO
966	355	95.502	0.09987	0.420921	413.699	45.9961	0.128	0.007996	WMa,DSO
967	356	95.602	0.09995	0.421085	413.159	47.1005	0.1187	0.008001	WMa,DSO
968	357	95.702	0.1006	0.413223	412.719	48.3689	0.1249	0.008055	WMa,DSO
969	358	95.802	0.1003	0.415173	411.904	49.3155	0.1123	0.008034	WMa,DSO
970	359	95.902	0.1	0.419576	411.047	50.7474	0.1168	0.008006	WMa,DSO
971	360	96.002	0.1005	0.415887	409.904	52.6445	0.1574	0.008043	WMa,DSO
972	361	96.102	0.1006	0.411639	409.054	52.8142	0.1303	0.008058	WMa,DSO
973	362	96.202	0.1004	0.41297	408.435	53.0339	0.1312	0.008041	WMa,DSO
974	363	96.302	0.1006	0.409771	409.424	53.1733	0.1376	0.008058	WMa,DSO
975	364	96.402	0.1006	0.410308	409.117	54.8006	0.1193	0.008052	WMa,DSO
976	365	96.502	0.1006	0.412513	408.405	55.3694	0.1368	0.00805	WMa,DSO
977	366	96.602	0.1004	0.414173	408.751	54.6541	0.1355	0.008039	WMa,DSO
978	367	96.702	0.1002	0.415669	409.299	54.7279	0.1265	0.008022	WMa,DSO
979	368	96.802	0.09988	0.421184	409.782	54.9374	0.1253	0.007996	WMa,DSO
980	369	96.902	0.1004	0.414384	411.266	54.3842	0.1571	0.008037	WMa,DSO
981	370	97.002	0.1003	0.413696	413.005	54.4753	0.1344	0.008028	WMa,DSO
982	371	97.102	0.1001	0.416806	414.125	54.7258	0.1368	0.008011	WMa,DSO
983	372	97.202	0.1001	0.41542	414.809	55.0304	0.1304	0.008013	WMa,DSO
984	373	97.302	0.09987	0.416215	414.865	55.7745	0.1351	0.007996	WMa,DSO
985	374	97.401	0.0996	0.420851	414.515	55.8866	0.1178	0.007974	WMa,DSO
986	375	97.501	0.09937	0.424359	415.068	55.3605	0.1163	0.007955	WMa,DSO
987	376	97.601	0.09972	0.42163	415.099	55.7139	0.1394	0.007984	WMa,DSO
988	377	97.701	0.09991	0.419991	414.95	55.7497	0.1411	0.007999	WMa,DSO
989	378	97.801	0.1001	0.416947	415.309	55.1886	0.1462	0.008014	WMa,DSO
990	379	97.901	0.09996	0.417884	415.405	55.0943	0.1294	0.008003	WMa,DSO
991	380	98.001	0.1	0.418124	414.894	55.2532	0.1409	0.008009	WMa,DSO
992	381	98.101	0.1003	0.414758	414.422	55.6226	0.1438	0.008031	WMa,DSO
993	382	98.201	0.1001	0.415567	414.537	54.9705	0.1383	0.008017	WMa,DSO
994	383	98.301	0.09983	0.41753	414.978	54.4566	0.1143	0.007992	WMa,DSO
995	384	98.401	0.0999	0.417281	415.535	54.3967	0.1323	0.007998	WMa,DSO
996	385	98.501	0.09989	0.41672	415.844	54.7361	0.1236	0.007997	WMa,DSO
997	386	98.601	0.09957	0.420573	416.962	53.8274	0.1274	0.007972	WMa,DSO
998	387	98.701	0.09961	0.421511	418.271	53.5975	0.1219	0.007975	WMa,DSO
999	388	98.801	0.09963	0.422857	418.797	53.765	0.126	0.007976	WMa,DSO
1000	389	98.901	0.09985	0.421885	419.018	54.2517	0.1425	0.007994	WMa,DSO
1001	390	99.001	0.0999	0.421488	419.134	54.1303	0.1373	0.007999	WMa,DSO
1002	391	99.101	0.09947	0.426619	419.1	54.1354	0.1133	0.007963	WMa,DSO
1003	392	99.201	0.09971	0.426118	418.574	54.7025	0.1329	0.007982	WMa,DSO
1004	393	99.301	0.1001	0.421254	418.064	55.0856	0.1408	0.008011	WMa,DSO
1005	394	99.401	0.09992	0.420974	417.42	55.1474	0.1264	0.008	WMa,DSO
1006	395	99.501	0.1	0.418828	417.156	54.8508	0.1287	0.008007	WMa,DSO
1007	396	99.601	0.1002	0.417726	416.655	55.1749	0.1238	0.008023	WMa,DSO
1008	397	99.701	0.1002	0.418294	415.362	55.6433	0.1443	0.008021	WMa,DSO
1009	398	99.801	0.1002	0.418869	414.53	54.6643	0.1337	0.008021	WMa,DSO
1010	399	99.901	0.1001	0.418105	414.578	53.8638	0.1298	0.008018	WMa,DSO
1011	400	100.001	0.1	0.419252	414.647	53.4954	0.1356	0.008008	WMa,DSO
1012	401	100.101	0.1002	0.417751	415.234	52.8935	0.1478	0.008021	WMa,DSO
1013	402	100.201	0.1002	0.416086	415.961	52.6306	0.1298	0.008019	WMa,DSO
1014	403	100.301	0.1	0.417034	416.948	51.6936	0.1099	0.008007	WMa,DSO
1015	404	100.401	0.09983	0.419684	417.57	51.7747	0.1196	0.007993	WMa,DSO
1016	405	100.501	0.09979	0.420667	417.986	51.568	0.1165	0.007989	WMa,DSO
1017	406	100.601	0.09962	0.422795	417.216	51.0923	0.111	0.007975	WMa,DSO
1018	407	100.701	0.09966	0.422975	417.922	47.971	0.1146	0.007979	WMa,DSO
1019	408	100.801	0.09956	0.425071	419.239	47.3285	0.1163	0.007971	WMa,DSO
1020	409	100.901	0.09979	0.424149	419.525	48.6749	0.1336	0.007989	WMa,DSO
1021	410	101.001	0.09989	0.421293	419.209	48.8327	0.123	0.007998	WMa,DSO
1022	411	101.101	0.1004	0.41176	418.242	49.459	0.1256	0.008038	WMa,DSO
1023	412	101.201	0.0996	0.419413	416.871	49.9452	0.06334	0.007974	WMa,DSO
1024	413	101.301	0.09928	0.425872	415.79	51.4255	0.1088	0.007949	WMa,DSO
1025	414	101.401	0.09999	0.421931	415.149	51.9854	0.1445	0.008004	WMa,DSO
1026	415	101.501	0.1003	0.418296	415.627	52.2881	0.1248	0.008028	WMa,DSO
1027	416	101.601	0.1005	0.414069	415.488	53.2057	0.1365	0.008049	WMa,DSO
1028	417	101.701	0.1005	0.412305	416.629	54.1936	0.1283	0.008049	WMa,DSO
1029	418	101.801	0.1004	0.416541	416.352	57.2993	0.1577	0.008039	WMa,DSO
1030	419	101.901	0.1003	0.421892	415.444	58.5988	0.1331	0.008028	WMa,DSO
1031	420	102.001	0.0997	0.429381	415.57	58.4519	0.1398	0.007981	WMa,DSO
1032	421	102.101	0.1003	0.422658	416.191	58.8613	0.1476	0.008026	WMa,DSO
1033	422	102.201	0.1001	0.424263	417.67	59.0407	0.1477	0.00801	WMa,DSO
1034	423	102.301	0.1002	0.422361	418.962	59.8375	0.1457	0.00802	WMa,DSO
1035	424	102.401	0.1002	0.421657	420.549	59.0407	0.1457	0.008021	WMa,DSO
1036	425	102.501	0.1	0.423277	421.714	59.1882	0.1402	0.008009	WMa,DSO
1037	426	102.601	0.09997	0.424371	421.192	59.644	0.1334	0.008003	WMa,DSO
1038	427	102.701	0.09974	0.427142	421.045	60.0582	0.1359	0.007985	WMa,DSO
1039	428	102.801	0.09993	0.425036	420.897	61.1016	0.1448	0.008	WMa,DSO
1040	429	102.901	0.09951	0.428746	420.433	62.3743	0.1307	0.007966	WMa,DSO
1041	430	103.001	0.09938	0.430956	420.763	62.6444	0.1329	0.007956	WMa,DSO
1042	431	103.101	0.1	0.425781	420.814	63.3622	0.1536	0.008007	WMa,DSO
1043	432	103.201	0.1005	0.42262	420.201	64.0448	0.1592	0.008043	WMa,DSO
1044	433	103.301	0.1004	0.426096	420.167	63.5309	0.1758	0.008041	WMa,DSO
1045	434	103.401	0.1008	0.422094	420.456	63.2504	0.1815	0.008069	WMa,DSO
1046	435	103.501	0.1002	0.425595	419.975	63.706	0.1515	0.00802	WMa,DSO
1047	436	103.601	0.1002	0.425681	418.684	64.444	0.1588	0.008021	WMa,DSO
1048	437	103.701	0.1003	0.420234	417.815	64.3532	0.1538	0.008031	WMa,DSO
1049	438	103.801	0.09969	0.425831	417.141	62.6431	0.1227	0.007982	WMa,DSO
1050	439	103.901	0.09964	0.426507	417.285	58.5023	0.1364	0.007976	WMa,DSO
1051	440	104.001	0.09986	0.425706	418.561	55.257	0.1442	0.007994	WMa,DSO
1052	441	104.101	0.1001	0.421371	419.038	53.553	0.1569	0.008018	WMa,DSO
1053	442	104.201	0.1004	0.417688	419.862	53.3532	0.1548	0.008036	WMa,DSO
1054	443	104.301	0.1003	0.4122	420.488	53.0936	0.116	0.008034	WMa,DSO
1055	444	104.401	0.09929	0.417353	419.498	52.9821	0.06653	0.007949	WMa,DSO
1056	445	104.501	0.09896	0.423485	418.82	51.9141	0.09171	0.007923	WMa,DSO
1057	446	104.601	0.09927	0.424567	418.179	51.492	0.1056	0.007947	WMa,DSO
1058	447	104.701	0.09932	0.430528	417.911	49.9027	0.1503	0.007952	WMa,DSO
1059	448	104.801	0.1	0.425404	417.689	48.3802	0.1445	0.008008	WMa,DSO
1060	449	104.901	0.1002	0.417114	418.162	47.6708	0.1229	0.008024	WMa,DSO
1061	450	105.001	0.09983	0.418487	418.461	47.6617	0.1106	0.007992	WMa,DSO
1062	451	105.101	0.1	0.418786	418.87	47.4947	0.1355	0.008008	WMa,DSO
1063	452	105.201	0.1002	0.416447	418.509	47.5219	0.1157	0.008025	WMa,DSO
1064	453	105.301	0.1002	0.412229	417.575	44.3271	0.1147	0.008021	WMa,DSO
1065	454	105.401	0.09994	0.414882	416.794	41.588	0.09561	0.008002	WMa,DSO
1066	455	105.501	0.09949	0.42144	416.656	40.1042	0.06577	0.007965	WMa,DSO
1067	456	105.601	0.09904	0.42809	416.256	38.6759	0.08649	0.007929	WMa,DSO
1068	457	105.701	0.0996	0.422081	416.511	36.8986	0.1073	0.007974	WMa,DSO
1069	458	105.801	0.09974	0.418299	415.905	36.8906	0.07001	0.007986	WMa,DSO
1070	459	105.901	0.09989	0.413	415.596	36.7957	0.07439	0.007997	WMa,DSO
1071	460	106.001	0.09991	0.412614	415.366	36.5996	0.08373	0.007999	WMa,DSO
1072	461	106.101	0.09991	0.412997	414.593	37.8867	0.07371	0.008	WMa,DSO
1073	462	106.201	0.09974	0.418209	412.8	38.8158	0.0878	0.007985	WMa,DSO
1074	463	106.301	0.1005	0.410945	412.551	38.5972	0.1174	0.008048	WMa,DSO
1075	464	106.401	0.1005	0.410133	412.265	39.6736	0.1131	0.008048	WMa,DSO
1076	465	106.501	0.1002	0.413356	412.905	40.8187	0.09095	0.008024	WMa,DSO
1077	466	106.601	0.1	0.41632	414.181	41.2146	0.1013	0.008006	WMa,DSO
1078	467	106.701	0.1002	0.414359	415.5	43.1291	0.1155	0.00802	WMa,DSO
1079	468	106.801	0.09985	0.420156	414.907	44.0046	0.1022	0.007994	WMa,DSO
1080	469	106.901	0.1001	0.417787	415.96	42.8786	0.09906	0.008016	WMa,DSO
1081	470	107.001	0.09991	0.421218	418.059	42.1122	0.1032	0.007998	WMa,DSO
1082	471	107.101	0.09967	0.425957	419.396	42.9445	0.0912	0.007979	WMa,DSO
1083	472	107.201	0.09955	0.427926	420.297	43.9322	0.1205	0.007969	WMa,DSO
1084	473	107.301	0.1004	0.41545	420.357	45.8291	0.1126	0.008039	WMa,DSO
1085	474	107.401	0.09995	0.418894	419.676	47.2131	0.08447	0.008003	WMa,DSO
1086	475	107.501	0.09947	0.427823	419.895	48.2739	0.08732	0.007963	WMa,DSO
1087	476	107.601	0.09972	0.426746	419.953	49.6549	0.1093	0.007983	WMa,DSO
1088	477	107.701	0.09992	0.427033	418.929	52.869	0.1246	0.008001	WMa,DSO
1089	478	107.801	0.1008	0.420348	418.141	54.3059	0.166	0.008067	WMa,DSO
1090	479	107.901	0.1008	0.41845	418.85	55.8847	0.1411	0.008069	WMa,DSO
1091	480	108.001	0.1003	0.42241	419.254	58.066	0.1264	0.008034	WMa,DSO
1092	481	108.101	0.1002	0.42507	418.78	60.5244	0.1392	0.008025	WMa,DSO
1093	482	108.201	0.1005	0.423189	418.545	62.2656	0.179	0.008049	WMa,DSO
1094	483	108.301	0.1003	0.424971	418.576	63.2812	0.1608	0.008033	WMa,DSO
1095	484	108.401	0.1003	0.425192	420.091	63.1603	0.152	0.008033	WMa,DSO
1096	485	108.501	0.1002	0.426902	421.777	64.4009	0.1404	0.008019	WMa,DSO
1097	486	108.601	0.09999	0.428111	423.08	65.0932	0.1523	0.008005	WMa,DSO
1098	487	108.701	0.1001	0.428308	424.109	65.941	0.1553	0.008014	WMa,DSO
1099	488	108.801	0.1001	0.429565	425.599	65.2765	0.1508	0.008013	WMa,DSO
1100	489	108.901	0.09986	0.432822	426.52	65.3259	0.1565	0.007995	WMa,DSO
1101	490	109.001	0.09978	0.434625	427.643	65.4719	0.1668	0.007988	WMa,DSO
1102	491	109.101	0.09978	0.435225	428.394	66.6611	0.1399	0.007989	WMa,DSO
1103	492	109.201	0.09984	0.435947	429.152	67.5121	0.1571	0.007993	WMa,DSO
1104	493	109.301	0.09992	0.435527	429.383	68.4081	0.1552	0.008	WMa,DSO
1105	494	109.401	0.1	0.433622	429.591	68.7479	0.1583	0.008007	WMa,DSO
1106	495	109.501	0.09981	0.435391	429.67	68.9254	0.1513	0.007991	WMa,DSO
1107	496	109.601	0.09993	0.436092	430.134	68.0578	0.1681	0.008001	WMa,DSO
1108	497	109.701	0.09993	0.437548	430.757	68.1789	0.171	0.008001	WMa,DSO
1109	498	109.801	0.1002	0.433096	431.026	68.0108	0.1775	0.008026	WMa,DSO
1110	499	109.901	0.1001	0.432438	431.161	67.5124	0.1587	0.008013	WMa,DSO
1111	500	110.001	0.09993	0.434302	431.855	67.2839	0.1607	0.008001	WMa,DSO
1112	501	110.101	0.09959	0.437367	431.52	67.5386	0.1429	0.007973	WMa,DSO
1113	502	110.201	0.09941	0.440531	431.269	66.7799	0.1407	0.007959	WMa,DSO
1114	503	110.301	0.09971	0.437993	431.328	66.8081	0.1518	0.007983	WMa,DSO
1115	504	110.401	0.09977	0.435557	431.362	66.4283	0.142	0.007988	WMa,DSO
1116	505	110.501	0.09958	0.438891	431.07	66.0414	0.1498	0.007973	WMa,DSO
1117	506	110.601	0.1001	0.43322	430.716	65.4109	0.1592	0.00801	WMa,DSO
1118	507	110.701	0.1001	0.432768	430.11	65.3374	0.1497	0.008014	WMa,DSO
1119	508	110.801	0.09979	0.437646	429.28	65.5093	0.1715	0.00799	WMa,DSO
1120	509	110.901	0.1002	0.432654	428.45	65.4436	0.1676	0.008024	WMa,DSO
1121	510	111.001	0.1003	0.429426	427.051	65.1346	0.1499	0.008028	WMa,DSO
1122	511	111.101	0.1	0.429913	425.996	63.1964	0.1459	0.008009	WMa,DSO
1123	512	111.201	0.09987	0.431898	426.403	61.5304	0.1432	0.007996	WMa,DSO
1124	513	111.301	0.09983	0.433634	426.79	60.4657	0.1481	0.007993	WMa,DSO
1125	514	111.401	0.1002	0.430798	426.733	58.8437	0.1534	0.008018	WMa,DSO
1126	515	111.501	0.1005	0.422885	427.109	57.7636	0.1391	0.008046	WMa,DSO
1127	516	111.601	0.09991	0.42617	427.573	57.304	0.1036	0.008	WMa,DSO
1128	517	111.701	0.09942	0.432414	427.829	57.1521	0.1151	0.007959	WMa,DSO
1129	518	111.801	0.09958	0.433196	427.54	56.6337	0.1211	0.007973	WMa,DSO
1130	519	111.901	0.09966	0.433763	427.428	55.6473	0.1304	0.007979	WMa,DSO
1131	520	112.001	0.09985	0.433356	428.159	54.2872	0.1383	0.007995	WMa,DSO
1132	521	112.101	0.0999	0.432139	429.03	54.3033	0.1363	0.007999	WMa,DSO
1133	522	112.201	0.09987	0.431707	429.056	55.2285	0.141	0.007996	WMa,DSO
1134	523	112.301	0.1	0.428755	428.462	55.9112	0.1309	0.00801	WMa,DSO
1135	524	112.401	0.09977	0.430686	427.601	56.1644	0.1232	0.007988	WMa,DSO
1136	525	112.501	0.09952	0.434026	427.36	55.159	0.116	0.007968	WMa,DSO
1137	526	112.601	0.09996	0.43018	427.221	54.4778	0.1364	0.008003	WMa,DSO
1138	527	112.701	0.1001	0.428549	427.595	53.6859	0.1275	0.008017	WMa,DSO
1139	528	112.801	0.09996	0.429218	428.03	52.7202	0.1346	0.008003	WMa,DSO
1140	529	112.901	0.1001	0.426558	428.264	52.6214	0.1304	0.008018	WMa,DSO
1141	530	113.001	0.09973	0.430152	428.243	52.5826	0.1054	0.007985	WMa,DSO
1142	531	113.101	0.09968	0.430142	427.745	51.759	0.1213	0.00798	WMa,DSO
1143	532	113.201	0.09957	0.433676	428.059	50.032	0.1149	0.007971	WMa,DSO
1144	533	113.301	0.0996	0.433912	428.598	49.3751	0.1149	0.007974	WMa,DSO
1145	534	113.401	0.0999	0.430514	429.583	47.6305	0.1276	0.007998	WMa,DSO
1146	535	113.501	0.09981	0.430597	430.809	47.0974	0.1223	0.007991	WMa,DSO
1147	536	113.601	0.09978	0.428747	431.063	47.4828	0.0963	0.007988	WMa,DSO
1148	537	113.701	0.09971	0.430398	431.821	46.7747	0.0911	0.007983	WMa,DSO
1149	538	113.801	0.09963	0.431446	432.024	46.952	0.109	0.007977	WMa,DSO
1150	539	113.901	0.09936	0.435256	432.815	46.6465	0.08724	0.007955	WMa,DSO
1151	540	114.001	0.09944	0.43618	433.964	46.1983	0.1129	0.007961	WMa,DSO
1152	541	114.101	0.09975	0.433476	434.837	46.2723	0.1146	0.007986	WMa,DSO
1153	542	114.201	0.09953	0.436871	435.648	47.0939	0.1012	0.007968	WMa,DSO
1154	543	114.301	0.09956	0.436082	435.918	48.2674	0.1188	0.00797	WMa,DSO
1155	544	114.401	0.09927	0.440674	436.804	47.8951	0.105	0.007948	WMa,DSO
1156	545	114.501	0.09948	0.440638	436.403	49.1488	0.1127	0.007965	WMa,DSO
1157	546	114.601	0.0997	0.439709	435.962	49.3773	0.1215	0.007982	WMa,DSO
1158	547	114.701	0.0998	0.438637	435.846	49.7124	0.115	0.00799	WMa,DSO
1159	548	114.801	0.09998	0.435842	435.568	49.4442	0.1203	0.008005	WMa,DSO
1160	549	114.901	0.09959	0.440499	435.506	48.9591	0.09726	0.007973	WMa,DSO
1161	550	115.001	0.1001	0.435426	434.581	49.3767	0.1201	0.008012	WMa,DSO
1162	551	115.101	0.1001	0.434618	434.197	48.4171	0.12	0.008015	WMa,DSO
1163	552	115.201	0.1	0.433917	433.93	47.3893	0.1235	0.008009	WMa,DSO
1164	553	115.301	0.09989	0.435142	434.182	46.7986	0.09507	0.007997	WMa,DSO
1165	554	115.401	0.09979	0.435821	434.829	46.0732	0.1067	0.007988	WMa,DSO
1166	555	115.501	0.09988	0.433808	435.112	46.493	0.1181	0.007996	WMa,DSO
1167	556	115.601	0.09966	0.436166	435.976	46.8252	0.08958	0.007979	WMa,DSO
1168	557	115.701	0.09962	0.435253	436.842	46.5407	0.09627	0.007975	WMa,DSO
1169	558	115.801	0.09944	0.439116	437.905	45.6829	0.09952	0.007961	WMa,DSO
1170	559	115.901	0.09953	0.440082	438.647	46.3227	0.1002	0.007968	WMa,DSO
1171	560	116.001	0.09942	0.443315	439.515	46.226	0.107	0.00796	WMa,DSO
1172	561	116.101	0.09959	0.44314	440.844	46.5116	0.1257	0.007973	WMa,DSO
1173	562	116.201	0.09971	0.441914	441.353	47.9958	0.1103	0.007982	WMa,DSO
1174	563	116.301	0.09963	0.442694	441.953	48.3452	0.09887	0.007977	WMa,DSO
1175	564	116.401	0.09963	0.442801	442.668	48.9764	0.1092	0.007977	WMa,DSO
1176	565	116.501	0.09962	0.444448	442.787	50.4458	0.102	0.007975	WMa,DSO
1177	566	116.601	0.09958	0.447344	442.338	51.4854	0.1213	0.007972	WMa,DSO
1178	567	116.701	0.0999	0.444522	441.762	51.6883	0.1254	0.007998	WMa,DSO
1179	568	116.801	0.09996	0.443675	441.216	52.969	0.1035	0.008002	WMa,DSO
1180	569	116.901	0.09963	0.448449	440.335	54.1879	0.1133	0.007976	WMa,DSO
1181	570	117.001	0.09998	0.445274	439.738	54.614	0.1365	0.008005	WMa,DSO
1182	571	117.101	0.1001	0.442999	438.598	55.8884	0.1343	0.008018	WMa,DSO
1183	572	117.201	0.1004	0.440554	436.988	56.9506	0.1327	0.008035	WMa,DSO
1184	573	117.301	0.1003	0.440484	435.915	56.9808	0.1443	0.008033	WMa,DSO
1185	574	117.401	0.1004	0.438096	434.679	58.3474	0.1321	0.00804	WMa,DSO
1186	575	117.501	0.1002	0.439358	432.794	59.6448	0.1217	0.008023	WMa,DSO
1187	576	117.601	0.1004	0.437249	431.454	60.2275	0.1375	0.008041	WMa,DSO
1188	577	117.701	0.1006	0.435882	430.36	60.2824	0.1536	0.008055	WMa,DSO
1189	578	117.801	0.1005	0.435538	429.527	60.652	0.1296	0.008048	WMa,DSO
1190	579	117.901	0.1005	0.434467	428.846	59.9355	0.142	0.008048	WMa,DSO
1191	580	118.001	0.1006	0.43414	428.754	59.9846	0.1523	0.008056	WMa,DSO
1192	581	118.101	0.1006	0.434336	428.164	61.0301	0.1563	0.008055	WMa,DSO
1193	582	118.201	0.1006	0.43298	427.44	61.0057	0.1395	0.008052	WMa,DSO
1194	583	118.301	0.1005	0.432648	427.641	59.4156	0.1451	0.008048	WMa,DSO
1195	584	118.401	0.1004	0.43235	427.844	58.9648	0.1283	0.00804	WMa,DSO
1196	585	118.501	0.1002	0.436171	428.216	58.0129	0.1337	0.008022	WMa,DSO
1197	586	118.601	0.1003	0.435014	428.815	56.4587	0.1503	0.008033	WMa,DSO
1198	587	118.701	0.1006	0.429899	429.573	55.3181	0.1394	0.008053	WMa,DSO
1199	588	118.801	0.1002	0.433905	429.641	55.194	0.1122	0.00802	WMa,DSO
1200	589	118.901	0.1	0.434881	430.034	54.1448	0.1175	0.008006	WMa,DSO
1201	590	119.001	0.09997	0.434763	430.745	53.8204	0.1164	0.008003	WMa,DSO
1202	591	119.101	0.09996	0.435568	431.008	53.1781	0.1105	0.008002	WMa,DSO
1203	592	119.201	0.09989	0.437697	431.445	51.7957	0.1244	0.007997	WMa,DSO
1204	593	119.301	0.1002	0.432097	432.218	51.3374	0.136	0.008026	WMa,DSO
1205	594	119.401	0.1	0.433346	432.073	51.3246	0.1168	0.008009	WMa,DSO
1206	595	119.501	0.09971	0.436629	432.392	50.6261	0.1178	0.007984	WMa,DSO
1207	596	119.601	0.09974	0.436164	426.74	46.0557	0.1165	0.007986	WMa,DSO
1208	597	119.701	0.09993	0.436043	387.365	89.1613	0.1136	0.008	WMa,DSO
1209	598	119.801	0.1	0.435192	347.834	98.5028	0.125	0.008007	WMa,DSO
1210	599	119.901	0.1001	0.431869	311.479	100.86	0.1123	0.008012	WMa,DSO
1211	600	120.001	0.09968	0.436162	272.362	105.247	0.0989	0.007981	WMa,DSO
1224	1	120.102	8.509	31.4691	236.156	103.827	0	0.6812	ME-,WMa
1225	2	120.202	9.433	49.2434	196.669	100.249	1e+30	0.7552	ME-,MV-
1226	3	120.302	12.47	19.5655	158.071	99.1208	1e+30	0.9984	ME-,MV-
1227	4	120.402	18.23	16.1066	120.622	96.896	3.085	1.459	ME-,MV-
1228	5	120.502	21.85	21.5285	83.033	94.8528	1e+30	1.749	ME-,WMa
1229	6	120.602	24.68	12.6082	44.8999	93.8382	0.9733	1.976	ME-,MV-
1230	7	120.703	28.76	3.23072	12.8357	96.5769	1e+30	2.302	ME-,MV-
1231	8	120.803	31.93	12.1095	14.2923	51.9348	4.096	2.556	WMa,DSO
1232	9	120.903	34.29	12.1985	15.8137	40.5516	1.484	2.745	WMa,DSO
1233	10	121.003	36.77	11.006	14.837	35.7696	1.669	2.944	WMa,DSO
1234	11	121.103	38.7	13.808	16.3494	29.7367	1.997	3.098	WMa,DSO
1235	12	121.203	40.33	13.9745	14.526	29.4139	1.76	3.229	WMa,DSO
1236	13	121.303	41.76	14.5514	16.034	31.3462	1.931	3.343	WMa,DSO
1237	14	121.403	42.9	15.3625	16.7212	30.9445	1.891	3.435	WMa,DSO
1238	15	121.503	43.88	15.5809	16.4201	31.2343	1.905	3.513	WMa,DSO
1239	16	121.603	44.72	16.1904	16.5288	31.8605	1.933	3.579	WMa,DSO
1240	17	121.703	45.41	16.388	16.5838	31.9461	1.939	3.635	WMa,DSO
1241	18	121.803	46	16.7823	16.5317	32.1804	1.959	3.683	WMa,DSO
1242	19	121.903	46.49	16.9244	16.5816	32.3621	1.959	3.722	WMa,DSO
1243	20	122.003	46.93	17.1973	16.5621	32.4645	1.973	3.757	WMa,DSO
1244	21	122.103	47.28	17.2766	16.5665	32.6075	1.964	3.785	WMa,DSO
1245	22	122.202	47.6	17.5133	16.5564	32.6725	1.981	3.811	WMa,DSO
1246	23	122.302	47.86	17.5411	16.5536	32.7679	1.977	3.832	WMa,DSO
1247	24	122.402	48.1	17.7378	16.5435	32.8083	1.988	3.85	WMa,DSO
1248	25	122.502	48.3	17.7326	16.5384	32.8732	1.984	3.867	WMa,DSO
1249	26	122.602	48.48	17.9025	16.5293	32.9016	1.995	3.881	WMa,DSO
1250	27	122.702	48.63	17.8918	16.5213	32.9558	1.989	3.893	WMa,DSO
1251	28	122.802	48.77	18.0511	16.5077	32.9761	2.006	3.904	WMa,DSO
1252	29	122.902	48.89	18.0051	16.4988	33.0187	1.999	3.914	WMa,DSO
1253	30	123.002	49	18.1349	16.4834	33.0312	2.009	3.922	WMa,DSO
1254	31	123.102	49.09	18.1039	16.4746	33.0689	2.004	3.93	WMa,DSO
1255	32	123.202	49.17	18.2099	16.4593	33.0768	2.011	3.936	WMa,DSO
1256	33	123.302	49.25	18.1847	16.4476	33.1059	2.013	3.943	WMa,DSO
1257	34	123.402	49.31	18.2581	16.433	33.1056	2.017	3.948	WMa,DSO
1258	35	123.502	49.38	18.2324	16.4222	33.1291	2.017	3.953	WMa,DSO
1259	36	123.602	49.43	18.3065	16.4091	33.1271	2.021	3.957	WMa,DSO
1260	37	123.702	49.48	18.2721	16.4	33.1465	2.021	3.961	WMa,DSO
1261	38	123.802	49.52	18.3344	16.3856	33.1478	2.025	3.964	WMa,DSO
1262	39	123.902	49.56	18.3076	16.3778	33.1616	2.025	3.968	WMa,DSO
1263	40	124.002	49.6	18.3536	16.3656	33.1611	2.029	3.971	WMa,DSO
1264	41	124.102	49.63	18.3286	16.358	33.1741	2.025	3.973	WMa,DSO
1265	42	124.202	49.66	18.3882	16.3456	33.173	2.029	3.975	WMa,DSO
1266	43	124.302	49.68	18.3713	16.3375	33.1857	2.031	3.978	WMa,DSO
1267	44	124.402	49.71	18.4036	16.3246	33.1858	2.033	3.979	WMa,DSO
1268	45	124.502	49.74	18.3821	16.3172	33.1936	2.033	3.982	WMa,DSO
1269	46	124.602	49.75	18.418	16.3083	33.1941	2.036	3.983	WMa,DSO
1270	47	124.702	49.77	18.3994	16.2985	33.2062	2.037	3.985	WMa,DSO
1271	48	124.802	49.79	18.4307	16.285	33.2029	2.04	3.986	WMa,DSO
1272	49	124.902	49.81	18.4108	16.2761	33.2078	2.042	3.987	WMa,DSO
1273	50	125.002	49.82	18.4246	16.2638	33.2055	2.041	3.989	WMa,DSO
1274	51	125.102	49.84	18.4229	16.2553	33.211	2.041	3.99	WMa,DSO
1275	52	125.202	49.85	18.4438	16.2431	33.2084	2.047	3.99	WMa,DSO
1276	53	125.302	49.86	18.4139	16.2342	33.2104	2.045	3.991	WMa,DSO
1277	54	125.402	49.87	18.4433	16.2238	33.2045	2.047	3.992	WMa,DSO
1278	55	125.502	49.88	18.4259	16.2169	33.2045	2.048	3.993	WMa,DSO
1279	56	125.602	49.89	18.445	16.2079	33.2005	2.049	3.994	WMa,DSO
1280	57	125.702	49.9	18.4308	16.2004	33.2002	2.051	3.995	WMa,DSO
1281	58	125.802	49.91	18.4375	16.1935	33.1936	2.051	3.995	WMa,DSO
1282	59	125.902	49.92	18.424	16.189	33.1951	2.051	3.996	WMa,DSO
1283	60	126.002	49.92	18.435	16.1816	33.1891	2.052	3.996	WMa,DSO
1284	61	126.102	49.93	18.421	16.1773	33.1868	2.051	3.997	WMa,DSO
1285	62	126.202	49.94	18.4403	16.1718	33.1807	2.052	3.997	WMa,DSO
1286	63	126.302	49.94	18.428	16.1681	33.1799	2.052	3.998	WMa,DSO
1287	64	126.402	49.94	18.4401	16.1628	33.1751	2.053	3.998	WMa,DSO
1288	65	126.502	49.95	18.4255	16.1605	33.174	2.053	3.999	WMa,DSO
1289	66	126.602	49.95	18.4307	16.157	33.1703	2.052	3.999	WMa,DSO
1290	67	126.702	49.96	18.4267	16.1537	33.1705	2.052	3.999	WMa,DSO
1291	68	126.802	49.96	18.4391	16.1498	33.1661	2.056	3.999	WMa,DSO
1292	69	126.902	49.96	18.4217	16.1469	33.1661	2.055	4	WMa,DSO
1293	70	127.002	49.96	18.4293	16.1424	33.1621	2.053	4	WMa,DSO
1294	71	127.102	49.97	18.426	16.1406	33.1616	2.054	4	WMa,DSO
1295	72	127.202	49.97	18.4308	16.1377	33.1595	2.055	4	WMa,DSO
1296	73	127.302	49.97	18.4231	16.1356	33.1597	2.054	4	WMa,DSO
1297	74	127.402	49.97	18.4347	16.1327	33.157	2.056	4.001	WMa,DSO
1298	75	127.502	49.98	18.4233	16.1295	33.1576	2.056	4.001	WMa,DSO
1299	76	127.602	49.98	18.4294	16.1247	33.154	2.055	4.001	WMa,DSO
1300	77	127.702	49.98	18.4234	16.1223	33.1524	2.055	4.001	WMa,DSO
1301	78	127.802	49.99	18.4337	16.1198	33.1491	2.056	4.001	WMa,DSO
1302	79	127.902	49.99	18.4304	16.1177	33.1494	2.058	4.002	WMa,DSO
1303	80	128.002	49.99	18.4252	16.1141	33.1469	2.06	4.002	WMa,DSO
1304	81	128.102	49.99	18.41	16.1119	33.1467	2.058	4.002	WMa,DSO
1305	82	128.202	50	18.4219	16.1084	33.144	2.056	4.002	WMa,DSO
1306	83	128.302	49.99	18.4162	16.106	33.1427	2.057	4.002	WMa,DSO
1307	84	128.402	49.99	18.4262	16.104	33.1392	2.057	4.002	WMa,DSO
1308	85	128.502	49.99	18.4213	16.1041	33.1385	2.059	4.002	WMa,DSO
1309	86	128.602	50	18.4234	16.1024	33.1375	2.059	4.002	WMa,DSO
1310	87	128.702	50	18.4147	16.1008	33.1395	2.059	4.003	WMa,DSO
1311	88	128.802	50	18.4176	16.0983	33.1366	2.057	4.003	WMa,DSO
1312	89	128.902	50	18.4152	16.098	33.1356	2.056	4.002	WMa,DSO
1313	90	129.002	50	18.4286	16.0978	33.1329	2.058	4.002	WMa,DSO
1314	91	129.102	50	18.4209	16.0986	33.1328	2.062	4.003	WMa,DSO
1315	92	129.202	50	18.4185	16.098	33.1309	2.061	4.003	WMa,DSO
1316	93	129.302	50.01	18.4055	16.0986	33.1312	2.058	4.003	WMa,DSO
1317	94	129.402	50	18.4135	16.0976	33.1303	2.056	4.003	WMa,DSO
1318	95	129.502	50	18.4134	16.0966	33.1314	2.056	4.003	WMa,DSO
1319	96	129.602	50	18.4241	16.0952	33.1288	2.058	4.002	WMa,DSO
1320	97	129.703	50	18.4145	16.0968	33.1275	2.059	4.002	WMa,DSO
1321	98	129.803	50	18.4179	16.0965	33.1264	2.058	4.002	WMa,DSO
1322	99	129.903	50	18.4116	16.095	33.1278	2.058	4.003	WMa,DSO
1323	100	130.003	50	18.4196	16.0921	33.1255	2.058	4.003	WMa,DSO
1324	101	130.103	50	18.4134	16.0901	33.1247	2.058	4.002	WMa,DSO
1325	102	130.203	50	18.4184	16.0881	33.1212	2.058	4.003	WMa,DSO
1326	103	130.303	50	18.4135	16.0865	33.121	2.061	4.003	WMa,DSO
1327	104	130.403	50.01	18.4088	16.083	33.1192	2.061	4.003	WMa,DSO
1328	105	130.503	50.01	18.3988	16.0801	33.1188	2.059	4.003	WMa,DSO
1329	106	130.603	50	18.4079	16.0766	33.1161	2.058	4.003	WMa,DSO
1330	107	130.703	50.01	18.4051	16.0728	33.116	2.058	4.003	WMa,DSO
1331	108	130.803	50.01	18.4119	16.0679	33.1137	2.061	4.003	WMa,DSO
1332	109	130.903	50.01	18.4044	16.0643	33.1124	2.062	4.004	WMa,DSO
1333	110	131.003	50.01	18.406	16.0612	33.1097	2.062	4.004	WMa,DSO
1334	111	131.103	50.01	18.4009	16.0585	33.11	2.061	4.003	WMa,DSO
1335	112	131.203	50.01	18.4073	16.0536	33.1092	2.063	4.003	WMa,DSO
1336	113	131.303	50.01	18.4006	16.0475	33.1107	2.064	4.004	WMa,DSO
1337	114	131.403	50.01	18.401	16.0413	33.1081	2.065	4.004	WMa,DSO
1338	115	131.503	50.01	18.3908	16.0366	33.1061	2.064	4.004	WMa,DSO
1339	116	131.603	50.02	18.3967	16.0319	33.104	2.063	4.004	WMa,DSO
1340	117	131.703	50.01	18.3953	16.0261	33.1031	2.065	4.004	WMa,DSO
1341	118	131.803	50.02	18.4015	16.0197	33.1001	2.068	4.004	WMa,DSO
1342	119	131.903	50.02	18.3878	16.014	33.0974	2.068	4.004	WMa,DSO
1343	120	132.003	50.02	18.3873	16.0095	33.0927	2.067	4.004	WMa,DSO
1344	121	132.103	50.01	18.3858	16.0047	33.092	2.067	4.004	WMa,DSO
1345	122	132.203	50.02	18.3883	15.9987	33.0882	2.069	4.004	WMa,DSO
1346	123	132.303	50.02	18.3808	15.9944	33.084	2.07	4.004	WMa,DSO
1347	124	132.403	50.02	18.3776	15.9921	33.0773	2.07	4.005	WMa,DSO
1348	125	132.503	50.02	18.3702	15.9907	33.0747	2.068	4.004	WMa,DSO
1349	126	132.603	50.02	18.3774	15.9885	33.0716	2.07	4.004	WMa,DSO
1350	127	132.703	50.02	18.3648	15.9862	33.0691	2.069	4.004	WMa,DSO
1351	128	132.803	50.02	18.3663	15.9845	33.0659	2.068	4.004	WMa,DSO
1352	129	132.903	50.02	18.3645	15.983	33.0646	2.067	4.004	WMa,DSO
1353	130	133.003	50.01	18.3697	15.9818	33.0623	2.068	4.004	WMa,DSO
1354	131	133.103	50.02	18.3655	15.9803	33.0624	2.068	4.004	WMa,DSO
1355	132	133.203	50.01	18.3685	15.979	33.0595	2.069	4.004	WMa,DSO
1356	133	133.303	50.02	18.3656	15.9775	33.061	2.069	4.004	WMa,DSO
1357	134	133.403	50.02	18.369	15.9737	33.0616	2.071	4.004	WMa,DSO
1358	135	133.503	50.02	18.3608	15.9689	33.0623	2.07	4.004	WMa,DSO
1359	136	133.603	50.02	18.3654	15.9639	33.061	2.07	4.004	WMa,DSO
1360	137	133.703	50.02	18.361	15.9593	33.0607	2.07	4.004	WMa,DSO
1361	138	133.803	50.02	18.3687	15.9542	33.059	2.072	4.004	WMa,DSO
1362	139	133.903	50.02	18.3597	15.9494	33.0571	2.074	4.004	WMa,DSO
1363	140	134.003	50.03	18.3589	15.9447	33.0524	2.074	4.005	WMa,DSO
1364	141	134.103	50.02	18.3553	15.9403	33.0496	2.074	4.005	WMa,DSO
1365	142	134.203	50.03	18.3559	15.936	33.0442	2.074	4.005	WMa,DSO
1366	143	134.303	50.02	18.3504	15.9321	33.0414	2.075	4.004	WMa,DSO
1367	144	134.403	50.03	18.3495	15.9289	33.0357	2.075	4.005	WMa,DSO
1368	145	134.503	50.03	18.3402	15.9282	33.032	2.075	4.005	WMa,DSO
1369	146	134.603	50.02	18.3394	15.9273	33.0284	2.075	4.005	WMa,DSO
1370	147	134.703	50.02	18.3317	15.927	33.0266	2.073	4.004	WMa,DSO
1371	148	134.803	50.02	18.3385	15.9259	33.0233	2.073	4.004	WMa,DSO
1372	149	134.903	50.02	18.3318	15.9251	33.0213	2.073	4.004	WMa,DSO
1373	150	135.003	50.02	18.3393	15.9244	33.0189	2.072	4.004	WMa,DSO
1374	151	135.103	50.02	18.3369	15.9248	33.0189	2.073	4.004	WMa,DSO
1375	152	135.203	50.01	18.34	15.9244	33.0185	2.073	4.003	WMa,DSO
1376	153	135.303	50.02	18.3348	15.9233	33.0196	2.074	4.004	WMa,DSO
1377	154	135.403	50.02	18.3369	15.9218	33.0181	2.074	4.004	WMa,DSO
1378	155	135.503	50.02	18.3312	15.9206	33.0186	2.074	4.004	WMa,DSO
1379	156	135.603	50.02	18.3359	15.918	33.0164	2.074	4.004	WMa,DSO
1380	157	135.703	50.02	18.3335	15.9153	33.015	2.075	4.004	WMa,DSO
1381	158	135.803	50.02	18.3324	15.9124	33.0106	2.075	4.004	WMa,DSO
1382	159	135.903	50.02	18.327	15.9115	33.0079	2.075	4.004	WMa,DSO
1383	160	136.003	50.01	18.33	15.9106	33.0034	2.075	4.004	WMa,DSO
1384	161	136.103	50.02	18.3231	15.9106	33.0014	2.074	4.004	WMa,DSO
1385	162	136.203	50.02	18.3241	15.9101	32.9981	2.076	4.005	WMa,DSO
1386	163	136.303	50.02	18.3161	15.9099	32.9975	2.074	4.004	WMa,DSO
1387	164	136.403	50.01	18.3179	15.9079	32.9964	2.073	4.004	WMa,DSO
1388	165	136.503	50.02	18.3136	15.9056	32.9966	2.073	4.004	WMa,DSO
1389	166	136.603	50.01	18.3198	15.9022	32.9939	2.073	4.004	WMa,DSO
1390	167	136.703	50.02	18.3193	15.9008	32.9926	2.072	4.004	WMa,DSO
1391	168	136.803	50.01	18.3275	15.9009	32.9907	2.075	4.003	WMa,DSO
1392	169	136.903	50.02	18.3223	15.9012	32.9915	2.077	4.004	WMa,DSO
1393	170	137.003	50.02	18.3218	15.9007	32.9915	2.078	4.004	WMa,DSO
1394	171	137.103	50.02	18.313	15.9003	32.9944	2.078	4.005	WMa,DSO
1395	172	137.203	50.02	18.3129	15.8991	32.9943	2.076	4.004	WMa,DSO
1396	173	137.303	50.01	18.3122	15.8982	32.9948	2.074	4.004	WMa,DSO
1397	174	137.403	50.02	18.319	15.8985	32.9926	2.074	4.004	WMa,DSO
1398	175	137.503	50.01	18.3164	15.9011	32.9921	2.074	4.004	WMa,DSO
1399	176	137.603	50.01	18.322	15.9037	32.9916	2.075	4.003	WMa,DSO
1400	177	137.703	50.01	18.3147	15.907	32.9928	2.074	4.003	WMa,DSO
1401	178	137.803	50.01	18.3175	15.909	32.9932	2.074	4.004	WMa,DSO
1402	179	137.903	50.01	18.3158	15.9102	32.9947	2.073	4.003	WMa,DSO
1403	180	138.003	50.01	18.322	15.911	32.9928	2.073	4.003	WMa,DSO
1404	181	138.103	50.01	18.3213	15.9127	32.9928	2.074	4.003	WMa,DSO
1405	182	138.203	50.01	18.3202	15.9144	32.9898	2.074	4.003	WMa,DSO
1406	183	138.303	50.01	18.315	15.9166	32.9885	2.073	4.003	WMa,DSO
1407	184	138.403	50	18.3186	15.9186	32.9871	2.074	4.003	WMa,DSO
1408	185	138.503	50.01	18.3098	15.9198	32.9856	2.072	4.003	WMa,DSO
1409	186	138.603	50	18.3163	15.9214	32.9823	2.072	4.003	WMa,DSO
1410	187	138.703	50	18.3101	15.9238	32.98	2.071	4.003	WMa,DSO
1411	188	138.803	50	18.3124	15.9255	32.9769	2.07	4.003	WMa,DSO
1412	189	138.903	50	18.3111	15.9276	32.9746	2.07	4.003	WMa,DSO
1413	190	139.003	50.01	18.311	15.93	32.9709	2.07	4.003	WMa,DSO
1414	191	139.103	50.01	18.3089	15.9325	32.9702	2.068	4.003	WMa,DSO
1415	192	139.203	50.01	18.3151	15.934	32.9667	2.069	4.003	WMa,DSO
1416	193	139.303	50	18.3077	15.9355	32.9654	2.069	4.003	WMa,DSO
1417	194	139.403	50.01	18.3094	15.9363	32.9629	2.068	4.003	WMa,DSO
1418	195	139.503	50	18.3058	15.9374	32.9612	2.068	4.003	WMa,DSO
1419	196	139.603	50.01	18.3092	15.9381	32.9585	2.068	4.003	WMa,DSO
1420	197	139.703	50.01	18.3057	15.9385	32.9576	2.067	4.003	WMa,DSO
1421	198	139.803	50.01	18.3076	15.938	32.9548	2.068	4.003	WMa,DSO
1422	199	139.903	50.01	18.3025	15.9378	32.9538	2.067	4.003	WMa,DSO
1423	200	140.003	50	18.3063	15.9371	32.9514	2.068	4.003	WMa,DSO
1424	201	140.103	50.01	18.3016	15.9361	32.9505	2.067	4.004	WMa,DSO
1425	202	140.203	50	18.305	15.9352	32.9483	2.067	4.003	WMa,DSO
1426	203	140.303	50.01	18.3027	15.9339	32.9481	2.068	4.004	WMa,DSO
1427	204	140.403	50.01	18.3033	15.9323	32.9461	2.069	4.003	WMa,DSO
1428	205	140.503	50.01	18.2977	15.931	32.9456	2.068	4.004	WMa,DSO
1429	206	140.603	50.01	18.3014	15.9296	32.9433	2.068	4.004	WMa,DSO
1430	207	140.703	50.01	18.2978	15.9299	32.9432	2.068	4.004	WMa,DSO
1431	208	140.803	50.01	18.3028	15.93	32.9427	2.069	4.003	WMa,DSO
1432	209	140.903	50.01	18.2969	15.931	32.945	2.069	4.004	WMa,DSO
1433	210	141.003	50.01	18.2987	15.9314	32.9475	2.069	4.004	WMa,DSO
1434	211	141.103	50.01	18.2951	15.9307	32.9523	2.068	4.004	WMa,DSO
1435	212	141.203	50.01	18.2999	15.9292	32.9554	2.067	4.003	WMa,DSO
1436	213	141.303	50	18.3017	15.9264	32.9593	2.067	4.003	WMa,DSO
1437	214	141.403	50	18.3126	15.9242	32.9596	2.068	4.003	WMa,DSO
1438	215	141.503	50	18.3138	15.9226	32.9616	2.07	4.003	WMa,DSO
1439	216	141.603	50	18.3155	15.9209	32.9614	2.072	4.003	WMa,DSO
1440	217	141.703	50.01	18.3118	15.9201	32.9622	2.073	4.003	WMa,DSO
1441	218	141.803	50.01	18.309	15.918	32.9614	2.074	4.003	WMa,DSO
1442	219	141.903	50.01	18.2991	15.9157	32.9602	2.072	4.003	WMa,DSO
1443	220	142.003	50.01	18.3019	15.9133	32.9555	2.072	4.004	WMa,DSO
1444	221	142.103	50.01	18.2936	15.9123	32.9503	2.071	4.004	WMa,DSO
1445	222	142.203	50.01	18.2965	15.9127	32.944	2.07	4.003	WMa,DSO
1446	223	142.303	50.01	18.2929	15.9146	32.939	2.069	4.004	WMa,DSO
1447	224	142.403	50.01	18.2924	15.9174	32.9331	2.069	4.003	WMa,DSO
1448	225	142.503	50.02	18.2885	15.9202	32.9302	2.068	4.004	WMa,DSO
1449	226	142.603	50.02	18.293	15.9233	32.926	2.068	4.004	WMa,DSO
1450	227	142.703	50.01	18.2882	15.9266	32.9248	2.067	4.004	WMa,DSO
1451	228	142.803	50.01	18.2918	15.9283	32.9226	2.067	4.003	WMa,DSO
1452	229	142.903	50.01	18.2885	15.93	32.9222	2.066	4.004	WMa,DSO
1453	230	143.003	50.01	18.2899	15.9304	32.9212	2.066	4.003	WMa,DSO
1454	231	143.103	50.01	18.287	15.9305	32.922	2.065	4.003	WMa,DSO
1455	232	143.203	50	18.292	15.9299	32.9211	2.065	4.003	WMa,DSO
1456	233	143.303	50.01	18.2877	15.9284	32.9207	2.066	4.003	WMa,DSO
1457	234	143.403	50.01	18.2926	15.9263	32.918	2.067	4.003	WMa,DSO
1458	235	143.503	50.01	18.2893	15.9245	32.9164	2.068	4.003	WMa,DSO
1459	236	143.603	50.01	18.2904	15.9227	32.9135	2.068	4.003	WMa,DSO
1460	237	143.703	50.01	18.2849	15.9209	32.9117	2.068	4.004	WMa,DSO
1461	238	143.803	50.02	18.2856	15.9192	32.9074	2.069	4.004	WMa,DSO
1462	239	143.903	50.02	18.2786	15.9192	32.9043	2.068	4.004	WMa,DSO
1463	240	144.003	50.02	18.2783	15.9199	32.9001	2.067	4.004	WMa,DSO
1464	241	144.103	50.02	18.2746	15.9222	32.8969	2.067	4.004	WMa,DSO
1465	242	144.203	50.02	18.2772	15.9253	32.8929	2.066	4.004	WMa,DSO
1466	243	144.303	50.02	18.2723	15.9295	32.891	2.065	4.004	WMa,DSO
1467	244	144.403	50.01	18.2754	15.9342	32.8889	2.064	4.004	WMa,DSO
1468	245	144.503	50.01	18.2745	15.9393	32.8901	2.063	4.004	WMa,DSO
1469	246	144.603	50.01	18.2779	15.9428	32.8908	2.062	4.003	WMa,DSO
1470	247	144.703	50.01	18.2766	15.9467	32.8923	2.061	4.003	WMa,DSO
1471	248	144.803	50	18.2818	15.9505	32.8926	2.061	4.003	WMa,DSO
1472	249	144.903	50	18.28	15.9537	32.8954	2.061	4.003	WMa,DSO
1473	250	145.003	50	18.2882	15.9551	32.8968	2.062	4.002	WMa,DSO
1474	251	145.103	50	18.2841	15.9554	32.8986	2.063	4.003	WMa,DSO
1475	252	145.203	50	18.285	15.9551	32.8986	2.062	4.003	WMa,DSO
1476	253	145.303	50	18.2819	15.9544	32.8996	2.061	4.003	WMa,DSO
1477	254	145.403	50	18.2864	15.9528	32.899	2.062	4.002	WMa,DSO
1478	255	145.503	50	18.282	15.9514	32.8985	2.063	4.003	WMa,DSO
1479	256	145.603	50.01	18.2829	15.9501	32.8957	2.064	4.003	WMa,DSO
1480	257	145.703	50.01	18.2793	15.9505	32.8935	2.063	4.003	WMa,DSO
1481	258	145.803	50.01	18.2803	15.9507	32.8909	2.063	4.003	WMa,DSO
1482	259	145.903	50.01	18.2768	15.95	32.8902	2.063	4.004	WMa,DSO
1483	260	146.003	50.01	18.277	15.9496	32.8869	2.062	4.003	WMa,DSO
1484	261	146.103	50.01	18.2745	15.9502	32.8852	2.061	4.003	WMa,DSO
1485	262	146.203	50.01	18.2775	15.9519	32.8823	2.061	4.003	WMa,DSO
1486	263	146.303	50.01	18.2749	15.9537	32.8816	2.06	4.003	WMa,DSO
1487	264	146.403	50	18.2789	15.9552	32.8799	2.061	4.003	WMa,DSO
1488	265	146.503	50.01	18.2741	15.9567	32.8797	2.061	4.004	WMa,DSO
1489	266	146.603	50.01	18.2761	15.9575	32.8788	2.061	4.004	WMa,DSO
1490	267	146.703	50.01	18.2737	15.9584	32.8794	2.059	4.004	WMa,DSO
1491	268	146.803	50	18.2778	15.959	32.8794	2.06	4.003	WMa,DSO
1492	269	146.903	50.01	18.275	15.9588	32.8807	2.06	4.003	WMa,DSO
1493	270	147.003	50.01	18.2794	15.9584	32.8802	2.061	4.003	WMa,DSO
1494	271	147.103	50.01	18.2753	15.9578	32.8819	2.061	4.003	WMa,DSO
1495	272	147.203	50	18.2778	15.9566	32.8819	2.061	4.003	WMa,DSO
1496	273	147.303	50	18.2768	15.9549	32.8834	2.06	4.003	WMa,DSO
1497	274	147.403	50	18.2787	15.9528	32.8827	2.061	4.003	WMa,DSO
1498	275	147.503	50.01	18.276	15.9514	32.8833	2.062	4.003	WMa,DSO
1499	276	147.603	50.01	18.2792	15.9499	32.8829	2.063	4.003	WMa,DSO
1500	277	147.703	50.01	18.2743	15.9483	32.8835	2.063	4.003	WMa,DSO
1501	278	147.803	50.01	18.2768	15.9462	32.8828	2.063	4.003	WMa,DSO
1502	279	147.903	50.01	18.2714	15.9436	32.8827	2.062	4.004	WMa,DSO
1503	280	148.003	50.01	18.275	15.9409	32.8805	2.062	4.003	WMa,DSO
1504	281	148.103	50.01	18.2751	15.9388	32.8792	2.062	4.003	WMa,DSO
1505	282	148.203	50.01	18.2758	15.9372	32.8768	2.063	4.004	WMa,DSO
1506	283	148.303	50.01	18.2717	15.9363	32.8754	2.063	4.004	WMa,DSO
1507	284	148.403	50.01	18.2729	15.935	32.8731	2.064	4.003	WMa,DSO
1508	285	148.503	50.02	18.2669	15.9331	32.873	2.063	4.004	WMa,DSO
1509	286	148.603	50.02	18.2692	15.93	32.8708	2.064	4.004	WMa,DSO
1510	287	148.703	50.01	18.266	15.9273	32.8693	2.063	4.004	WMa,DSO
1511	288	148.803	50.01	18.2662	15.9244	32.8658	2.063	4.004	WMa,DSO
1512	289	148.903	50.02	18.2647	15.9219	32.8622	2.063	4.004	WMa,DSO
1513	290	149.003	50.01	18.2679	15.9203	32.8579	2.065	4.003	WMa,DSO
1514	291	149.103	50.02	18.2616	15.9188	32.8563	2.065	4.005	WMa,DSO
1515	292	149.203	50.02	18.2624	15.9167	32.8533	2.065	4.004	WMa,DSO
1516	293	149.303	50.02	18.2552	15.914	32.8504	2.065	4.004	WMa,DSO
1517	294	149.403	50.03	18.2553	15.9107	32.8457	2.064	4.004	WMa,DSO
1518	295	149.503	50.02	18.2503	15.9087	32.8419	2.063	4.005	WMa,DSO
1519	296	149.603	50.02	18.2563	15.9082	32.8374	2.065	4.004	WMa,DSO
1520	297	149.703	50.02	18.2506	15.9076	32.8351	2.064	4.004	WMa,DSO
1521	298	149.803	50.03	18.2505	15.9067	32.8309	2.065	4.005	WMa,DSO
1522	299	149.903	50.03	18.2434	15.9068	32.8294	2.064	4.004	WMa,DSO
1523	300	150.003	50.02	18.2439	15.9056	32.8279	2.063	4.004	WMa,DSO
1524	301	150.103	50.02	18.2454	15.9038	32.8274	2.062	4.004	WMa,DSO
1525	302	150.203	50.02	18.2474	15.9018	32.8246	2.064	4.004	WMa,DSO
1526	303	150.303	50.02	18.2424	15.8993	32.823	2.064	4.004	WMa,DSO
1527	304	150.403	50.02	18.2458	15.8968	32.8201	2.064	4.004	WMa,DSO
1528	305	150.503	50.02	18.2425	15.8941	32.8187	2.065	4.004	WMa,DSO
1529	306	150.603	50.02	18.2439	15.8909	32.8159	2.065	4.004	WMa,DSO
1530	307	150.703	50.02	18.2381	15.8875	32.8129	2.065	4.005	WMa,DSO
1531	308	150.803	50.03	18.2391	15.8857	32.809	2.067	4.005	WMa,DSO
1532	309	150.903	50.03	18.2307	15.8839	32.8071	2.067	4.005	WMa,DSO
1533	310	151.003	50.03	18.2303	15.8815	32.8038	2.067	4.005	WMa,DSO
1534	311	151.103	50.03	18.2241	15.8798	32.8015	2.066	4.005	WMa,DSO
1535	312	151.203	50.03	18.2269	15.8787	32.7983	2.065	4.005	WMa,DSO
1536	313	151.303	50.02	18.2253	15.8786	32.7969	2.064	4.004	WMa,DSO
1537	314	151.403	50.03	18.2292	15.8787	32.7949	2.065	4.005	WMa,DSO
1538	315	151.503	50.02	18.2255	15.8788	32.7954	2.065	4.005	WMa,DSO
1539	316	151.603	50.02	18.228	15.8784	32.7951	2.066	4.004	WMa,DSO
1540	317	151.703	50.02	18.2241	15.878	32.7945	2.065	4.004	WMa,DSO
1541	318	151.803	50.01	18.2285	15.8777	32.7935	2.065	4.004	WMa,DSO
1542	319	151.903	50.02	18.2251	15.8773	32.7939	2.065	4.004	WMa,DSO
1543	320	152.003	50.02	18.2285	15.8771	32.7931	2.067	4.004	WMa,DSO
1544	321	152.103	50.02	18.2228	15.8769	32.7931	2.067	4.004	WMa,DSO
1545	322	152.203	50.02	18.2194	15.8774	32.7916	2.066	4.004	WMa,DSO
1546	323	152.303	50.02	18.2177	15.8783	32.7917	2.065	4.005	WMa,DSO
1547	324	152.403	50.01	18.223	15.8787	32.791	2.065	4.003	WMa,DSO
1548	325	152.503	50.01	18.2208	15.8793	32.7916	2.065	4.004	WMa,DSO
1549	326	152.603	50.02	18.2235	15.8803	32.7908	2.065	4.004	WMa,DSO
1550	327	152.703	50.01	18.2185	15.8817	32.7925	2.064	4.004	WMa,DSO
1551	328	152.803	50.01	18.224	15.8821	32.7941	2.063	4.003	WMa,DSO
1552	329	152.903	50.01	18.2238	15.8816	32.7959	2.064	4.003	WMa,DSO
1553	330	153.003	50.01	18.2284	15.881	32.7956	2.065	4.003	WMa,DSO
1554	331	153.103	50.01	18.2239	15.8808	32.7964	2.065	4.004	WMa,DSO
1555	332	153.203	50.01	18.2292	15.8808	32.7959	2.066	4.003	WMa,DSO
1556	333	153.303	50.02	18.2252	15.8803	32.7958	2.067	4.004	WMa,DSO
1557	334	153.403	50.01	18.223	15.879	32.7949	2.067	4.003	WMa,DSO
1558	335	153.503	50.01	18.2188	15.8774	32.7943	2.065	4.004	WMa,DSO
1559	336	153.603	50.01	18.2222	15.8757	32.7919	2.065	4.003	WMa,DSO
1560	337	153.703	50.01	18.2182	15.8734	32.7902	2.065	4.004	WMa,DSO
1561	338	153.803	50.02	18.2195	15.8711	32.786	2.065	4.004	WMa,DSO
1562	339	153.903	50.01	18.2157	15.8698	32.7834	2.065	4.004	WMa,DSO
1563	340	154.003	50.01	18.2193	15.8682	32.7807	2.066	4.004	WMa,DSO
1564	341	154.103	50.02	18.2144	15.8657	32.7783	2.066	4.004	WMa,DSO
1565	342	154.203	50.03	18.2154	15.8644	32.775	2.067	4.004	WMa,DSO
1566	343	154.303	50.02	18.2068	15.8631	32.7739	2.067	4.004	WMa,DSO
1567	344	154.403	50.02	18.2107	15.8615	32.7741	2.067	4.004	WMa,DSO
1568	345	154.503	50.02	18.2084	15.8586	32.7739	2.067	4.004	WMa,DSO
1569	346	154.603	50.03	18.2068	15.8562	32.7729	2.067	4.005	WMa,DSO
1570	347	154.703	50.02	18.2052	15.8538	32.7735	2.065	4.004	WMa,DSO
1571	348	154.803	50.02	18.2126	15.8518	32.7726	2.066	4.004	WMa,DSO
1572	349	154.903	50.01	18.2129	15.8499	32.7735	2.067	4.004	WMa,DSO
1573	350	155.003	50.02	18.2133	15.8472	32.7715	2.069	4.004	WMa,DSO
1574	351	155.103	50.02	18.2098	15.8459	32.7704	2.068	4.003	WMa,DSO
1575	352	155.203	50.01	18.2098	15.844	32.7687	2.07	4.004	WMa,DSO
[truncated: 247 more rows]

## Sheet: Fig4e_RecoveryTime_Mat2
	Meas. Pts.	Time	Strain	Shear Stress	Storage Modulus	Loss Modulus	Damping Factor	Deflection Angle	Time_1	Status
[truncated: 3,418 more rows]

[truncated: 12 more sheets: Fig4f_Flowcurve_Mat1, Fig4f_Flowcurve_Mat2, FigS2_Flowcurve-2percent, FigS2_Flowcurve_R805-4percent, FigS2_Flowcurve_R805-8percent, FigS2_Flowcurve_R805-12percent, FigS3_AmplitudeSweep_Mat1, FigS3_AmplitudeSweep_Mat2, FigS8_HausdorffDistance, FigS10_TensileTest_Mat1, FigS10_TensileTest_Mat2, FigS12_SimulatedIntensity]
